# Supplementary material for: Crystal structures of 1,1′-bis­(carb­oxy­meth­yl)-4,4′-bipyridinium derivatives
Source: Acta Crystallogr E Crystallogr Commun. 2024 Jun 4;80(Pt 7):695–8. doi: 10.1107/S2056989024005127 (PMC11223691; doi:10.1107/S2056989024005127)
Supplement: Supplementary file 1 [file e-80-00695-sup1.cif]

##############################################################################
#                                                                            #
# This CIF contains the data in a paper accepted for publication in          #
# Acta Crystallographica Section E. It conforms to the requirements of       #
# Notes for Authors for Acta Crystallographica Section E, and has been       #
# peer reviewed under the auspices of the IUCr Commission on Journals.       #
#                                                                            #
# Full details of the Crystallographic Information File format               #
# are given in the paper "The Crystallographic Information File (CIF):       #
# a New Standard Archive File for Crystallography" by S. R. Hall, F. H.      #
# Allen and I. D. Brown [Acta Cryst. (1991), A47, 655-685].                  #
#                                                                            #
# The current version of the core CIF dictionary is obtainable from          #
# ftp://ftp.iucr.org/pub/cif_core.dic.                                       #
#                                                                            #
# Software is freely available for graphical display of the structure(s)     #
# in this CIF. For information consult the CIF software page                 #
# http://www.iucr.org/resources/cif/software.                                #
#                                                                            #
# This file may be used for bona fide research purposes within the           #
# scientific community so long as proper attribution is given to the journal # 
# article from which it was obtained.                                        #
#                                                                            #
##############################################################################
data_global
_audit_creation_method     'by CrystalStructure 4.3'
_journal_data_validation_number     ?
_journal_date_recd_electronic     2024-05-07
_journal_date_accepted     2024-05-30
_journal_name_full     'Acta Crystallographica, Section E'
_journal_year     2024
_journal_volume     80
_journal_issue      1
_journal_page_first     0
_journal_page_last     0
_journal_paper_category     GO
_journal_paper_doi     10.1107/S2056989024005127
_journal_coeditor_code     JP2007
_publ_contact_author_name     'Hitoshi Kumagai'
_publ_contact_author_address
                                '41-1 Yokomichi, Nagakute, Aichi 480-1192,Japan'
_publ_contact_author_email     'e1254@mosk.tytlabs.co.jp'
_publ_contact_author_fax     'ENTER FAX NUMBER'
_publ_contact_author_phone     '81 561 71 7178'
_publ_section_title
;
Crystal structures of 1,1'-bis(carboxymethyl)-4,4'-bipyridinium derivatives
;
loop_
    _publ_author_name
    _publ_author_footnote
    _publ_author_address
    'Kumagai, Hitoshi' .
;
41-1 Yokomichi, Nagakute, Aichi 480-1192,
Japan
;
    'Kawata, Satoshi' .
;
Nanakuma Jonan-ku, Fukuoka 814-0180,
Japan
;
    'Ogihara, Nobuhiro' .
;
41-1 Yokomichi, Nagakute, Aichi 480-1192,
Japan
;
_publ_section_synopsis
;
The crystal structures of
2-[1'-(carboxymethyl)-4,4'-bipyridine-1,1'-diium-1-yl]acetate
tetrafluoroborate, C~14~H~13~N~2~O~4~^+^\\cdotBF~4~^-^ or (Hbcbpy)(BF~4~), and
neutral 1,1'-bis(carboxylatomethyl)-4,4'-bipyridine-1,1'-diium (bcbpy),
C~14~H~20~N~2~O~8~, are reported.
;
data_HbcbpyBF4
_audit_creation_method     'SHELXL-2018/3'
_chemical_name_systematic
;
2-[1'-(Carboxymethyl)-4,4'-bipyridine-1,1'-diium-1-yl]acetate
tetrafluoroborate
;
_chemical_name_common     ?
_chemical_formula_moiety     'C14 H13 N2 O4.5 +, B F4 -'
_chemical_formula_sum     'C14 H14 B F4 N2 O4.50'
_chemical_formula_iupac     'C14 H13 N2 O4.5 +, B F4 -'
_chemical_formula_weight     368.08
_chemical_melting_point     ?
_chemical_absolute_configuration     ?
_space_group_crystal_system     monoclinic
_space_group_name_H-M_alt     'P 1 21/n 1'
_space_group_name_Hall     '-P 2yn'
loop_
    _space_group_symop_id
    _space_group_symop_operation_xyz
    1 '+X,+Y,+Z'
    2 '1/2-X,1/2+Y,1/2-Z'
    3 '-X,-Y,-Z'
    4 '-1/2+X,-1/2-Y,-1/2+Z'
_cell_length_a     7.6794(16)
_cell_length_b     20.987(4)
_cell_length_c     10.0514(19)
_cell_angle_alpha     90
_cell_angle_beta     95.123(3)
_cell_angle_gamma     90
_cell_volume     1613.5(5)
_cell_formula_units_Z     4
_cell_measurement_reflns_used     2543
_cell_measurement_theta_min     5.63
_cell_measurement_theta_max     27.41
_cell_measurement_temperature     100
_exptl_crystal_description     platelet
_exptl_crystal_colour     colorless
_exptl_crystal_size_max     0.600
_exptl_crystal_size_mid     0.400
_exptl_crystal_size_min     0.400
_exptl_crystal_density_diffrn     1.519
_exptl_crystal_density_meas     ?
_exptl_crystal_density_method     'not measured'
_exptl_crystal_F_000     756
_exptl_absorpt_coefficient_mu     0.141
_exptl_absorpt_correction_type     multi-scan
_exptl_absorpt_process_details
;
(ABSCOR; Rigaku, 1995)
;
_exptl_absorpt_correction_T_min     0.656
_exptl_absorpt_correction_T_max     0.987
_diffrn_ambient_temperature     100(2)
_diffrn_source     ?
_diffrn_radiation_type     MoK\a
_diffrn_radiation_wavelength     0.71075
_diffrn_radiation_source     ?
_diffrn_radiation_monochromator     ?
_diffrn_measurement_device_type     'Rigaku R-AXIS RAPID'
_diffrn_measurement_method     \w
_diffrn_detector_area_resol_mean     10.000
_diffrn_reflns_number     15631
_diffrn_reflns_av_R_equivalents     0.0318
_diffrn_reflns_av_unetI/netI     0.0274
_diffrn_reflns_theta_min     3.204
_diffrn_reflns_theta_max     27.427
_diffrn_reflns_theta_full     25.242
_diffrn_measured_fraction_theta_max     0.995
_diffrn_measured_fraction_theta_full     0.999
_diffrn_reflns_limit_h_min     -9
_diffrn_reflns_limit_h_max     9
_diffrn_reflns_limit_k_min     -27
_diffrn_reflns_limit_k_max     27
_diffrn_reflns_limit_l_min     -13
_diffrn_reflns_limit_l_max     13
_refine_special_details     ?
_reflns_number_total     3652
_reflns_number_gt     3119
_reflns_threshold_expression     'I > 2\s(I)'
_refine_ls_structure_factor_coef     Fsqd
_refine_ls_matrix_type     full
_refine_ls_R_factor_all     0.0589
_refine_ls_R_factor_gt     0.0510
_refine_ls_wR_factor_gt     0.1255
_refine_ls_wR_factor_ref     0.1315
_refine_ls_goodness_of_fit_ref     1.051
_refine_ls_restrained_S_all     1.051
_refine_ls_number_reflns     3652
_refine_ls_number_parameters     292
_refine_ls_number_restraints     1
_refine_ls_hydrogen_treatment     mixed
_refine_ls_weighting_scheme     calc
_refine_ls_weighting_details
              'w=1/[\s^2^(Fo^2^)+(0.0594P)^2^+1.2013P] where P=(Fo^2^+2Fc^2^)/3'
_atom_sites_solution_hydrogens     mixed
_atom_sites_solution_primary     direct
_atom_sites_solution_secondary     difmap
_refine_ls_shift/su_max     0.000
_refine_ls_shift/su_mean     0.000
_refine_diff_density_max     0.721
_refine_diff_density_min     -0.560
_refine_ls_extinction_method     none
_refine_ls_extinction_coef     .
loop_
    _atom_type_symbol
    _atom_type_description
    _atom_type_scat_dispersion_real
    _atom_type_scat_dispersion_imag
    _atom_type_scat_source
    'C' 'C' 0.0033 0.0016
                         'International Tables Vol C Tables 4.2.6.8 and 6.1.1.4'
    'H' 'H' 0.0000 0.0000
                         'International Tables Vol C Tables 4.2.6.8 and 6.1.1.4'
    'O' 'O' 0.0106 0.0060
                         'International Tables Vol C Tables 4.2.6.8 and 6.1.1.4'
    'N' 'N' 0.0061 0.0033
                         'International Tables Vol C Tables 4.2.6.8 and 6.1.1.4'
    'B' 'B' 0.0013 0.0007
                         'International Tables Vol C Tables 4.2.6.8 and 6.1.1.4'
    'F' 'F' 0.0171 0.0103
                         'International Tables Vol C Tables 4.2.6.8 and 6.1.1.4'
_computing_data_collection
;
RAPID-AUTO (Rigaku, 1995)
;
_computing_cell_refinement
;
RAPID-AUTO (Rigaku, 1995)
;
_computing_data_reduction
;
RAPID-AUTO (Rigaku, 1995)
;
_computing_structure_solution
;
<i>Il Milione</i> (Burla <i>et al.</i>,  2007)
;
_computing_structure_refinement
;
<i>SHELXL2018/3</i> (Sheldrick, 2015)
;
_computing_molecular_graphics
;
<i>Yadokari-XG 2009</i> (Kabuto <i>et al.</i>,  2009)
;
_computing_publication_material
;
<i>Yadokari-XG 2009</i> (Kabuto <i>et al.</i>,  2009)
;
loop_
    _atom_site_type_symbol
    _atom_site_label
    _atom_site_fract_x
    _atom_site_fract_y
    _atom_site_fract_z
    _atom_site_U_iso_or_equiv
    _atom_site_adp_type
    _atom_site_calc_flag
    _atom_site_occupancy
    _atom_site_disorder_assembly
    _atom_site_disorder_group
    O O4 -0.12434(15) 0.59508(5) 0.51560(12) 0.0246(3) Uani d 1 . .
    O O3 -0.18392(15) 0.49606(6) 0.58466(13) 0.0278(3) Uani d 1 . .
    C C14 -0.0977(2) 0.54581(7) 0.59083(16) 0.0212(3) Uani d 1 . .
    C C13 0.0546(2) 0.54866(8) 0.69960(17) 0.0232(3) Uani d 1 . .
    H H13 0.006964 0.550938 0.787824 0.028 Uiso calc 1 . .
    H H13A 0.123093 0.508798 0.697034 0.028 Uiso calc 1 . .
    N N2 0.17293(17) 0.60349(6) 0.68628(13) 0.0206(3) Uani d 1 . .
    C C10 0.3334(2) 0.59435(8) 0.64492(17) 0.0224(3) Uani d 1 . .
    H H10 0.368960 0.552814 0.621280 0.027 Uiso calc 1 . .
    C C9 0.4466(2) 0.64527(8) 0.63679(17) 0.0233(3) Uani d 1 . .
    H H9 0.559646 0.638678 0.607859 0.028 Uiso calc 1 . .
    C C8 0.3941(2) 0.70639(8) 0.67125(16) 0.0211(3) Uani d 1 . .
    C C5 0.5167(2) 0.76126(8) 0.67427(16) 0.0221(3) Uani d 1 . .
    N N1 0.75008(18) 0.86160(6) 0.68917(14) 0.0227(3) Uani d 1 . .
    C C12 0.2245(2) 0.71446(8) 0.70921(17) 0.0249(4) Uani d 1 . .
    H H12 0.183872 0.755753 0.729713 0.030 Uiso calc 1 . .
    C C7 0.6207(2) 0.86054(8) 0.77144(18) 0.0252(3) Uani d 1 . .
    H H7 0.611023 0.894042 0.833916 0.030 Uiso calc 1 . .
    C C1 1.0355(2) 0.88901(7) 0.80414(16) 0.0208(3) Uani d 1 . .
    O O1 1.14297(16) 0.93451(6) 0.84102(13) 0.0305(3) Uani d 1 . .
    O O2 1.04698(15) 0.83348(5) 0.84064(12) 0.0240(3) Uani d 1 . .
    C C11 0.1169(2) 0.66241(8) 0.71677(17) 0.0246(3) Uani d 1 . .
    H H11 0.002372 0.667885 0.743615 0.029 Uiso calc 1 . .
    C C6 0.5025(2) 0.81110(8) 0.76520(17) 0.0250(3) Uani d 1 . .
    H H6 0.410968 0.810802 0.822826 0.030 Uiso calc 1 . .
    C C2 0.8844(2) 0.91214(8) 0.70692(18) 0.0246(3) Uani d 1 . .
    H H2 0.832748 0.951166 0.742328 0.029 Uiso calc 1 . .
    H H2A 0.927993 0.922573 0.619744 0.029 Uiso calc 1 . .
    F F1A 0.2612(3) 0.83677(18) 0.3422(3) 0.0623(9) Uani d 0.662(3) A 1
    C C4 0.6512(2) 0.76409(8) 0.58975(17) 0.0272(4) Uani d 1 . .
    H H4 0.663465 0.731336 0.526009 0.033 Uiso calc 1 . .
    F F2A 0.1745(3) 0.84329(14) 0.5476(2) 0.0524(7) Uani d 0.662(3) A 1
    C C3 0.7663(2) 0.81476(9) 0.59933(18) 0.0283(4) Uani d 1 . .
    H H3 0.858056 0.816631 0.541966 0.034 Uiso calc 1 . .
    B B1A 0.2445(7) 0.8769(2) 0.4484(4) 0.0336(9) Uani d 0.662(3) A 1
    F F3A 0.4096(3) 0.89999(11) 0.4970(2) 0.0540(7) Uani d 0.662(3) A 1
    F F4A 0.1333(5) 0.92664(13) 0.4093(3) 0.0938(13) Uani d 0.662(3) A 1
    B B1B 0.1633(13) 0.8772(5) 0.4399(9) 0.037(2) Uani d 0.338(3) A 2
    H H1B -0.259900 0.581900 0.413100 0.050 Uiso d 1 . .
    F F1B 0.2530(6) 0.9024(3) 0.5528(4) 0.0615(15) Uani d 0.338(3) A 2
    F F2B 0.2596(6) 0.8794(4) 0.3323(4) 0.0537(15) Uani d 0.338(3) A 2
    F F3B 0.1320(8) 0.8129(3) 0.4697(7) 0.0718(17) Uani d 0.338(3) A 2
    F F4B 0.0007(6) 0.9038(2) 0.4137(3) 0.0508(13) Uani d 0.338(3) A 2
    O O5B 0.5838(6) 0.9583(2) 0.5161(4) 0.0446(11) Uani d 0.352(2) B 2
    O O5A -0.1551(12) 0.9609(5) 0.4223(9) 0.036(2) Uani d 0.148(2) C 1
loop_
    _atom_site_aniso_label
    _atom_site_aniso_U_11
    _atom_site_aniso_U_22
    _atom_site_aniso_U_33
    _atom_site_aniso_U_12
    _atom_site_aniso_U_13
    _atom_site_aniso_U_23
    O4 0.0198(6) 0.0195(6) 0.0340(6) -0.0016(4) -0.0005(5) 0.0036(5)
    O3 0.0219(6) 0.0218(6) 0.0396(7) -0.0056(5) 0.0020(5) 0.0037(5)
    C14 0.0158(7) 0.0200(7) 0.0285(8) -0.0005(6) 0.0057(6) -0.0001(6)
    C13 0.0203(8) 0.0192(7) 0.0303(8) -0.0010(6) 0.0034(6) 0.0037(6)
    N2 0.0172(6) 0.0193(6) 0.0251(7) -0.0003(5) 0.0008(5) -0.0002(5)
    C10 0.0166(7) 0.0206(7) 0.0297(8) 0.0028(6) 0.0005(6) -0.0042(6)
    C9 0.0168(7) 0.0238(8) 0.0294(8) 0.0001(6) 0.0024(6) -0.0057(6)
    C8 0.0192(7) 0.0204(8) 0.0236(7) -0.0014(6) 0.0002(6) -0.0026(6)
    C5 0.0183(7) 0.0201(7) 0.0273(8) -0.0001(6) -0.0016(6) -0.0016(6)
    N1 0.0200(7) 0.0181(6) 0.0294(7) -0.0015(5) -0.0019(5) -0.0004(5)
    C12 0.0213(8) 0.0194(8) 0.0339(9) 0.0018(6) 0.0022(6) -0.0047(7)
    C7 0.0216(8) 0.0204(8) 0.0330(9) 0.0016(6) 0.0005(6) -0.0059(7)
    C1 0.0185(7) 0.0186(7) 0.0260(8) -0.0003(6) 0.0053(6) -0.0016(6)
    O1 0.0262(6) 0.0195(6) 0.0438(7) -0.0050(5) -0.0087(5) 0.0016(5)
    O2 0.0231(6) 0.0179(6) 0.0311(6) -0.0008(4) 0.0021(5) 0.0012(5)
    C11 0.0190(8) 0.0229(8) 0.0322(8) 0.0025(6) 0.0046(6) -0.0045(7)
    C6 0.0198(8) 0.0229(8) 0.0325(9) 0.0007(6) 0.0041(6) -0.0048(7)
    C2 0.0216(8) 0.0176(7) 0.0338(9) -0.0031(6) -0.0011(6) 0.0010(6)
    F1A 0.0304(11) 0.099(2) 0.0589(15) -0.0085(14) 0.0125(10) -0.0396(17)
    C4 0.0267(9) 0.0260(8) 0.0291(8) -0.0052(7) 0.0044(7) -0.0081(7)
    F2A 0.0353(11) 0.0829(18) 0.0405(11) -0.0104(11) 0.0127(9) 0.0096(12)
    C3 0.0265(9) 0.0294(9) 0.0294(9) -0.0051(7) 0.0054(7) -0.0055(7)
    B1A 0.034(2) 0.0352(19) 0.032(2) 0.000(2) 0.007(2) 0.0040(14)
    F3A 0.0532(13) 0.0619(14) 0.0449(11) -0.0261(10) -0.0073(9) 0.0120(10)
    F4A 0.122(3) 0.0458(15) 0.103(2) 0.0258(17) -0.054(2) 0.0037(14)
    B1B 0.028(4) 0.058(5) 0.026(4) -0.009(5) 0.011(4) -0.004(3)
    F1B 0.049(3) 0.100(4) 0.034(2) 0.000(2) -0.0034(17) -0.020(2)
    F2B 0.033(2) 0.103(4) 0.0269(19) -0.027(3) 0.0100(15) -0.006(3)
    F3B 0.075(4) 0.059(3) 0.085(4) -0.002(3) 0.026(3) 0.021(3)
    F4B 0.038(2) 0.091(3) 0.0237(17) 0.009(2) 0.0002(14) -0.0136(18)
    O5B 0.050(3) 0.041(2) 0.041(2) -0.004(2) -0.0052(19) 0.0051(19)
    O5A 0.040(5) 0.037(5) 0.030(4) -0.001(4) 0.000(4) 0.002(4)
_geom_special_details
;
 All esds (except the esd in the dihedral angle between two l.s. planes)
 are estimated using the full covariance matrix.  The cell esds are taken
 into account individually in the estimation of esds in distances, angles
 and torsion angles; correlations between esds in cell parameters are only
 used when they are defined by crystal symmetry.  An approximate (isotropic)
 treatment of cell esds is used for estimating esds involving l.s. planes.
;
loop_
    _geom_bond_atom_site_label_1
    _geom_bond_atom_site_label_2
    _geom_bond_site_symmetry_2
    _geom_bond_distance
    _geom_bond_publ_flag
    O4 C14 . 1.287(2) ?
    O4 H1B . 1.4248 ?
    O3 C14 . 1.2350(19) ?
    C14 C13 . 1.529(2) ?
    C13 N2 . 1.480(2) ?
    C13 H13 . 0.9900 ?
    C13 H13A . 0.9900 ?
    N2 C10 . 1.349(2) ?
    N2 C11 . 1.353(2) ?
    C10 C9 . 1.384(2) ?
    C10 H10 . 0.9500 ?
    C9 C8 . 1.398(2) ?
    C9 H9 . 0.9500 ?
    C8 C12 . 1.399(2) ?
    C8 C5 . 1.486(2) ?
    C5 C4 . 1.396(2) ?
    C5 C6 . 1.400(2) ?
    N1 C3 . 1.348(2) ?
    N1 C7 . 1.349(2) ?
    N1 C2 . 1.479(2) ?
    C12 C11 . 1.376(2) ?
    C12 H12 . 0.9500 ?
    C7 C6 . 1.376(2) ?
    C7 H7 . 0.9500 ?
    C1 O2 . 1.2226(19) ?
    C1 O1 . 1.2944(19) ?
    C1 C2 . 1.528(2) ?
    C11 H11 . 0.9500 ?
    C6 H6 . 0.9500 ?
    C2 H2 . 0.9900 ?
    C2 H2A . 0.9900 ?
    F1A B1A . 1.375(5) ?
    C4 C3 . 1.381(2) ?
    C4 H4 . 0.9500 ?
    F2A B1A . 1.370(5) ?
    C3 H3 . 0.9500 ?
    B1A F4A . 1.384(5) ?
    B1A F3A . 1.404(6) ?
    B1B F2B . 1.364(9) ?
    B1B F4B . 1.372(12) ?
    B1B F1B . 1.380(10) ?
    B1B F3B . 1.406(11) ?
loop_
    _geom_angle_atom_site_label_1
    _geom_angle_atom_site_label_2
    _geom_angle_atom_site_label_3
    _geom_angle_site_symmetry_1
    _geom_angle_site_symmetry_3
    _geom_angle
    _geom_angle_publ_flag
    C14 O4 H1B . . 109.7 ?
    O3 C14 O4 . . 126.40(15) ?
    O3 C14 C13 . . 116.20(14) ?
    O4 C14 C13 . . 117.40(14) ?
    N2 C13 C14 . . 113.73(13) ?
    N2 C13 H13 . . 108.8 ?
    C14 C13 H13 . . 108.8 ?
    N2 C13 H13A . . 108.8 ?
    C14 C13 H13A . . 108.8 ?
    H13 C13 H13A . . 107.7 ?
    C10 N2 C11 . . 121.13(14) ?
    C10 N2 C13 . . 120.19(13) ?
    C11 N2 C13 . . 118.68(13) ?
    N2 C10 C9 . . 120.27(15) ?
    N2 C10 H10 . . 119.9 ?
    C9 C10 H10 . . 119.9 ?
    C10 C9 C8 . . 119.83(14) ?
    C10 C9 H9 . . 120.1 ?
    C8 C9 H9 . . 120.1 ?
    C9 C8 C12 . . 118.34(15) ?
    C9 C8 C5 . . 121.34(14) ?
    C12 C8 C5 . . 120.25(14) ?
    C4 C5 C6 . . 118.07(15) ?
    C4 C5 C8 . . 121.48(15) ?
    C6 C5 C8 . . 120.43(15) ?
    C3 N1 C7 . . 121.07(14) ?
    C3 N1 C2 . . 119.89(14) ?
    C7 N1 C2 . . 118.82(14) ?
    C11 C12 C8 . . 119.80(15) ?
    C11 C12 H12 . . 120.1 ?
    C8 C12 H12 . . 120.1 ?
    N1 C7 C6 . . 120.23(15) ?
    N1 C7 H7 . . 119.9 ?
    C6 C7 H7 . . 119.9 ?
    O2 C1 O1 . . 126.19(15) ?
    O2 C1 C2 . . 121.66(14) ?
    O1 C1 C2 . . 112.15(13) ?
    N2 C11 C12 . . 120.56(15) ?
    N2 C11 H11 . . 119.7 ?
    C12 C11 H11 . . 119.7 ?
    C7 C6 C5 . . 120.26(15) ?
    C7 C6 H6 . . 119.9 ?
    C5 C6 H6 . . 119.9 ?
    N1 C2 C1 . . 109.32(13) ?
    N1 C2 H2 . . 109.8 ?
    C1 C2 H2 . . 109.8 ?
    N1 C2 H2A . . 109.8 ?
    C1 C2 H2A . . 109.8 ?
    H2 C2 H2A . . 108.3 ?
    C3 C4 C5 . . 119.62(16) ?
    C3 C4 H4 . . 120.2 ?
    C5 C4 H4 . . 120.2 ?
    N1 C3 C4 . . 120.75(16) ?
    N1 C3 H3 . . 119.6 ?
    C4 C3 H3 . . 119.6 ?
    F2A B1A F1A . . 108.7(4) ?
    F2A B1A F4A . . 108.8(4) ?
    F1A B1A F4A . . 109.9(4) ?
    F2A B1A F3A . . 109.0(3) ?
    F1A B1A F3A . . 109.7(4) ?
    F4A B1A F3A . . 110.7(4) ?
    F2B B1B F4B . . 112.4(7) ?
    F2B B1B F1B . . 111.9(7) ?
    F4B B1B F1B . . 112.4(7) ?
    F2B B1B F3B . . 108.5(8) ?
    F4B B1B F3B . . 105.1(7) ?
    F1B B1B F3B . . 106.0(8) ?
loop_
    _geom_torsion_atom_site_label_1
    _geom_torsion_atom_site_label_2
    _geom_torsion_atom_site_label_3
    _geom_torsion_atom_site_label_4
    _geom_torsion_site_symmetry_1
    _geom_torsion_site_symmetry_2
    _geom_torsion_site_symmetry_3
    _geom_torsion_site_symmetry_4
    _geom_torsion
    _geom_torsion_publ_flag
    O3 C14 C13 N2 . . . . 168.93(14) ?
    O4 C14 C13 N2 . . . . -11.5(2) ?
    C14 C13 N2 C10 . . . . -107.12(17) ?
    C14 C13 N2 C11 . . . . 73.10(19) ?
    C11 N2 C10 C9 . . . . 2.0(2) ?
    C13 N2 C10 C9 . . . . -177.78(15) ?
    N2 C10 C9 C8 . . . . -0.2(2) ?
    C10 C9 C8 C12 . . . . -2.0(2) ?
    C10 C9 C8 C5 . . . . 175.02(15) ?
    C9 C8 C5 C4 . . . . 30.3(2) ?
    C12 C8 C5 C4 . . . . -152.72(17) ?
    C9 C8 C5 C6 . . . . -148.12(17) ?
    C12 C8 C5 C6 . . . . 28.9(2) ?
    C9 C8 C12 C11 . . . . 2.5(2) ?
    C5 C8 C12 C11 . . . . -174.60(15) ?
    C3 N1 C7 C6 . . . . 0.2(3) ?
    C2 N1 C7 C6 . . . . -174.36(15) ?
    C10 N2 C11 C12 . . . . -1.5(2) ?
    C13 N2 C11 C12 . . . . 178.25(15) ?
    C8 C12 C11 N2 . . . . -0.8(3) ?
    N1 C7 C6 C5 . . . . 0.6(3) ?
    C4 C5 C6 C7 . . . . -1.1(2) ?
    C8 C5 C6 C7 . . . . 177.33(15) ?
    C3 N1 C2 C1 . . . . -84.48(19) ?
    C7 N1 C2 C1 . . . . 90.16(17) ?
    O2 C1 C2 N1 . . . . 10.3(2) ?
    O1 C1 C2 N1 . . . . -169.22(14) ?
    C6 C5 C4 C3 . . . . 0.9(3) ?
    C8 C5 C4 C3 . . . . -177.53(16) ?
    C7 N1 C3 C4 . . . . -0.4(3) ?
    C2 N1 C3 C4 . . . . 174.09(16) ?
    C5 C4 C3 N1 . . . . -0.1(3) ?
loop_
    _geom_hbond_atom_site_label_D
    _geom_hbond_atom_site_label_H
    _geom_hbond_atom_site_label_A
    _geom_hbond_site_symmetry_A
    _geom_hbond_distance_DH
    _geom_hbond_distance_HA
    _geom_hbond_distance_DA
    _geom_hbond_angle_DHA
    _geom_hbond_publ_flag
    C13 H13A O1 2_646 0.99 2.43 3.387(2) 161.2 no
    C10 H10 O3 3_566 0.95 2.61 3.126(2) 114.2 no
    C10 H10 O1 2_646 0.95 2.51 3.362(2) 148.6 no
    C12 H12 O2 1_455 0.95 2.28 3.188(2) 158.7 no
    C7 H7 O3 2_556 0.95 2.34 3.208(2) 151.3 no
    C2 H2 O3 2_556 0.99 2.36 3.231(2) 146.2 no
    C4 H4 O2 4_575 0.95 2.41 3.278(2) 151.2 no
    O4 H1B O2 4_475 1.42 2.39 3.3044(17) 118.1 no
    O1 H1B O4 4_120 1.05 1.42 2.4694(18) 172.0 yes
_shelx_space_group_comment
;
The symmetry employed for this shelxl refinement is uniquely defined
by the following loop, which should always be used as a source of
symmetry information in preference to the above space-group names.
They are only intended as comments.
;
_shelx_estimated_absorpt_T_min     0.920
_shelx_estimated_absorpt_T_max     0.946
_shelx_hkl_file
;
   0   0   2 2119.51   70.11
   0   0  -2 2123.41   69.76
   0   0  -2 2033.11   69.34
   0   0   3   -0.51    0.41
   0   0  -3   -1.42    0.99
   0   0  -3   -0.60    0.35
   0   0   4  112.28    3.01
   0   0  -4  108.01    2.16
   0   0  -4  108.95    3.79
   0   0   5    0.09    0.59
   0   0  -5   -0.33    0.55
   0   0  -5   -0.42    0.88
   0   0   6  543.54   16.06
   0   0   6  535.14   14.19
   0   0  -6  535.88   14.39
   0   0  -6  549.80   14.18
   0   0   7    0.10    0.99
   0   0   7    0.02    0.66
   0   0  -7    0.75    0.65
   0   0   8  403.51   13.22
   0   0   8  386.30   11.17
   0   0  -8  393.01   10.07
   0   0   9   -0.69    0.83
   0   0   9    0.82    1.23
   0   0  -9    0.40    0.50
   0   0  10   73.94    3.09
   0   0  10   61.56    2.36
   0   0 -10   58.83    2.25
   0   0  11    0.69    1.01
   0   0  11    0.00    0.67
   0   0 -11    2.07    1.05
   0   0  12   49.56    2.83
   0   0  12   40.04    2.95
   0   0 -12   27.17    2.91
   0  -1   2 1856.42   62.02
   0   1   2 1883.16   58.69
   0  -1   2 1818.43   58.43
   0   1   2 1793.85   59.23
   0   1  -2 1850.26   61.00
   0  -1  -2 1797.80   59.32
   0  -1  -2 1907.41   59.47
   0  -1   3 3822.76  171.29
   0   1   3 3930.11  171.07
   0   1   3 3772.89  173.45
   0  -1   3 3659.99  166.80
   0  -1  -3 3987.31  173.17
   0   1  -3 3915.44  174.12
   0  -1  -3 3744.82  168.80
   0   1   4   19.83    1.16
   0  -1   4   21.66    1.44
   0   1   4   22.06    1.13
   0  -1   4   16.10    1.02
   0  -1  -4   23.44    1.93
   0  -1  -4   21.61    1.02
   0   1  -4   21.58    1.29
   0  -1   5   86.62    3.30
   0   1   5   89.82    3.49
   0   1   5   86.41    2.30
   0  -1   5   85.88    2.74
   0  -1  -5   86.26    3.59
   0   1  -5   89.55    2.65
   0  -1  -5   89.60    2.30
   0  -1   6  159.47    4.36
   0   1   6  163.20    3.92
   0  -1   6  161.75    4.96
   0   1   6  157.68    4.09
   0   1  -6  157.64    4.21
   0  -1  -6  151.99    3.73
   0  -1  -6  152.12    5.23
   0  -1   7   13.24    1.23
   0  -1   7   11.57    1.60
   0   1   7   10.37    1.01
   0   1   7   10.94    1.68
   0  -1  -7   11.15    1.74
   0   1  -7   11.74    1.19
   0  -1  -7    9.66    1.01
   0  -1   8   44.53    2.29
   0   1   8   42.09    1.96
   0  -1   8   44.42    2.88
   0   1   8   44.86    3.12
   0  -1  -8   40.15    1.94
   0   1  -8   45.31    2.35
   0   1   9   11.78    1.33
   0  -1   9   11.43    1.99
   0   1   9    9.44    1.30
   0   1  -9    9.89    1.46
   0  -1  -9    9.59    1.28
   0  -1  10    0.08    1.07
   0  -1  10    0.80    1.42
   0   1  10   -0.17    1.52
   0   1  10   -0.69    0.92
   0   1 -10    0.84    1.00
   0  -1 -10    1.53    0.87
   0  -1  11    1.00    1.20
   0  -1  11    2.58    1.64
   0   1  11    1.07    1.04
   0   1  11    2.75    1.69
   0  -1 -11    0.31    1.03
   0   1 -11   -0.11    1.17
   0  -1  12   71.57    4.83
   0  -1  12   53.99    3.67
   0   1  12   68.96    4.94
   0   1  12   55.31    3.35
   0   1 -12   51.26    3.59
   0  -1 -12   44.14    2.35
   0   2   2 1568.52   50.23
   0  -2   2 1604.80   50.15
   0  -2  -2 1746.70   50.82
   0  -2  -2 1553.55   52.53
   0   2  -2 1641.42   51.21
   0  -2   3  726.80   20.20
   0   2   3  802.26   18.82
   0  -2   3  734.11   20.53
   0   2   3  742.88   22.46
   0   2  -3  716.12   18.32
   0  -2  -3  752.07   20.26
   0  -2  -3  851.83   19.70
   0   2   4    5.12    1.44
   0   2   4    5.26    0.63
   0  -2   4    5.83    1.09
   0  -2   4    6.25    0.71
   0  -2  -4    8.11    0.63
   0  -2  -4    4.75    1.47
   0  -2   5   88.45    3.00
   0  -2   5   96.34    2.43
   0   2   5   95.75    3.79
   0   2   5   91.39    2.20
   0   2  -5   90.68    2.22
   0  -2  -5   91.19    2.19
   0  -2  -5   94.82    2.77
   0   2   6   29.70    1.20
   0   2   6   32.04    1.48
   0  -2   6   31.46    1.72
   0  -2   6   31.67    1.93
   0  -2  -6   30.14    2.35
   0  -2  -6   29.65    1.20
   0   2  -6   32.02    1.14
   0   2   7   -0.33    1.16
   0  -2   7    0.61    1.00
   0   2   7    0.16    0.58
   0  -2   7    0.79    0.82
   0  -2  -7   -0.22    1.15
   0   2  -7    0.67    0.52
   0  -2  -7    1.35    0.57
   0   2   8    0.18    0.61
   0   2   8   -0.67    0.72
   0  -2   8   -0.08    1.01
   0  -2   8   -0.51    0.83
   0  -2  -8    0.10    1.18
   0  -2  -8    0.35    0.60
   0   2  -8    0.33    0.52
   0   2   9    4.61    0.66
   0  -2   9    5.21    1.02
   0   2   9    5.43    1.84
   0  -2   9    5.27    1.33
   0  -2  -9    7.10    1.01
   0  -2  -9    0.37    1.16
   0   2  -9    6.39    0.85
   0   2  10   27.16    1.30
   0  -2  10   31.56    1.92
   0   2  10   33.67    3.18
   0  -2  10   27.83    2.39
   0  -2 -10   22.29    1.83
   0   2 -10   23.92    1.56
   0  -2  11    1.61    0.99
   0   2  11    0.14    1.14
   0   2  11    1.15    0.99
   0  -2  11    1.48    1.33
   0  -2 -11    0.70    0.98
   0   2 -11    1.47    0.78
   0   2  12   -0.08    0.62
   0   2  12   -0.09    1.10
   0  -2  12   -0.85    0.96
   0  -2  12   -0.23    1.22
   0   2 -12    0.19    1.23
   0  -2 -12   -0.01    0.93
   0   3   1 1575.92   51.33
   0  -3   1 1611.31   49.00
   0   3   1 1672.93   45.95
   0  -3  -1 1527.83   47.39
   0   3  -1 1563.89   49.78
   0  -3  -1 1686.65   45.93
   0   3   2  497.09   12.12
   0  -3   2  498.36   13.15
   0  -3  -2  491.56   14.04
   0   3  -2  492.41   11.55
   0  -3  -2  561.24    9.97
   0   3   3  693.65   14.48
   0  -3   3  611.99   15.47
   0   3   3  614.59   18.20
   0  -3  -3  707.67   15.25
   0   3  -3  614.84   15.45
   0  -3  -3  629.60   16.51
   0   3   4   -0.61    0.63
   0  -3   4    0.10    0.43
   0  -3   4   -0.95    0.78
   0   3   4   -0.34    0.45
   0   3  -4    0.00    0.48
   0  -3  -4    0.43    0.32
   0  -3  -4    0.14    0.62
   0   3   5  702.34   19.48
   0  -3   5  679.20   19.78
   0   3   5  708.57   17.20
   0  -3   5  704.89   19.96
   0  -3  -5  709.88   17.26
   0   3  -5  700.30   19.94
   0  -3  -5  691.60   19.73
   0  -3   6   51.50    1.66
   0  -3   6   50.23    2.38
   0   3   6   51.76    1.46
   0   3   6   52.51    2.02
   0  -3  -6   53.12    1.45
   0  -3  -6   52.21    3.11
   0   3  -6   51.72    2.36
   0  -3   7   67.01    2.08
   0   3   7   67.87    3.53
   0  -3   7   72.28    3.05
   0   3   7   66.62    1.95
   0  -3  -7   69.42    1.96
   0   3  -7   65.73    2.85
   0  -3  -7   68.84    3.69
   0  -3   8   14.33    1.20
   0  -3   8   14.19    1.08
   0   3   8   15.12    1.39
   0   3   8   15.03    1.10
   0  -3  -8   13.28    2.27
   0  -3  -8   13.01    1.06
   0   3  -8   14.00    1.68
   0  -3   9   61.02    2.43
   0   3   9   57.79    2.30
   0  -3   9   58.24    2.28
   0   3   9   62.70    4.11
   0   3  -9   59.58    3.18
   0  -3  -9   57.83    4.19
   0  -3  -9   55.33    2.24
   0  -3  10  107.52    3.83
   0   3  10  100.40    3.74
   0   3  10  117.20    4.54
   0  -3  10  114.70    5.38
   0  -3 -10  104.33    3.82
   0   3 -10  104.61    4.89
   0  -3  11   77.88    3.24
   0   3  11   68.96    2.42
   0  -3  11   83.17    4.79
   0   3  11   82.30    5.44
   0   3 -11   74.87    4.25
   0  -3 -11   59.38    2.99
   0  -3  12    0.80    0.96
   0   3  12    2.42    2.14
   0  -3  12    1.50    1.73
   0  -3 -12    1.04    1.03
   0   3 -12    2.01    0.94
   0   4   0 9265.50  591.68
   0  -4   0 9440.12  602.01
   0  -4   1  272.99    6.69
   0   4   1  290.93    4.66
   0   4  -1  249.60    6.70
   0  -4  -1  285.34    4.79
   0  -4  -1  246.68    7.07
   0  -4   2  230.76    6.36
   0   4   2  228.51    5.46
   0   4  -2  226.79    5.09
   0  -4  -2  232.65    5.46
   0  -4   3  832.01   22.77
   0   4   3  837.47   23.52
   0  -4  -3  946.88   21.03
   0   4  -3  828.24   22.48
   0  -4  -3  835.93   25.93
   0  -4   4  231.66    6.73
   0   4   4  229.17    4.21
   0   4   4  231.79    7.46
   0  -4   4  228.22    4.90
   0  -4  -4  218.91    3.90
   0   4  -4  239.71    6.72
   0  -4  -4  230.99    5.89
   0  -4   5  165.13    4.65
   0   4   5  160.56    4.31
   0  -4   5  165.81    5.03
   0   4   5  164.87    3.04
   0   4  -5  168.21    5.09
   0  -4  -5  162.16    5.93
   0  -4  -5  169.00    3.17
   0   4   6  683.38   19.80
   0  -4   6  676.80   20.78
   0  -4   6  704.03   20.37
   0   4   6  695.15   17.22
   0  -4  -6  691.80   20.56
   0  -4  -6  689.12   17.11
   0   4  -6  680.15   20.55
   0  -4   7   81.40    2.54
   0  -4   7   85.89    3.40
   0   4   7   89.68    2.18
   0   4   7   87.12    4.18
   0  -4  -7   87.53    4.31
   0  -4  -7   81.96    2.11
   0   4  -7   82.97    3.49
   0  -4   8    2.36    0.82
   0   4   8    5.57    1.69
   0  -4   8    4.37    0.81
   0   4   8    3.69    0.68
   0  -4  -8    3.47    1.08
   0   4  -8    3.21    1.31
   0  -4  -8    2.44    0.70
   0  -4   9   21.09    1.45
   0  -4   9   24.59    2.34
   0   4   9   21.04    1.29
   0   4   9   25.13    1.93
   0  -4  -9   22.40    1.93
   0  -4  -9   20.95    1.31
   0   4  -9   24.23    2.29
   0   4  10   17.14    3.10
   0  -4  10   19.84    1.52
   0  -4  10   20.00    2.41
   0   4  10   17.09    1.41
   0  -4 -10   26.31    2.05
   0  -4 -10   16.61    1.38
   0   4 -10   22.14    2.38
   0  -4  11   -0.58    1.30
   0   4  11   -0.71    0.48
   0   4  11    0.73    1.75
   0  -4  11    1.49    0.84
   0   4 -11   -2.08    1.25
   0  -4 -11    0.32    0.73
   0  -4  12   26.66    3.26
   0   4  12   33.88    2.71
   0  -4  12   24.55    2.08
   0   4 -12   25.56    3.07
   0   5   0    0.13    0.62
   0  -5   0    0.46    0.34
   0   5   1   40.05    1.22
   0  -5   1   40.44    1.31
   0  -5  -1   43.08    2.48
   0   5  -1   40.52    1.38
   0  -5  -1   37.41    0.87
   0  -5   2  260.72    6.12
   0   5   2  312.21    9.47
   0   5  -2  278.07    7.99
   0  -5  -2  299.31    7.05
   0   5   3   20.97    2.05
   0  -5   3   17.33    1.80
   0  -5  -3   16.43    2.08
   0   5  -3   15.82    1.10
   0  -5   4  318.51    7.66
   0   5   4  321.14    9.86
   0  -5  -4  329.25    8.52
   0  -5  -4  326.93    5.77
   0   5  -4  315.78    8.98
   0  -5   5    3.83    1.06
   0   5   5    1.60    0.78
   0  -5   5    1.28    0.50
   0   5   5    1.87    0.29
   0  -5  -5    2.33    0.30
   0   5  -5    1.61    1.06
   0  -5  -5    2.40    1.33
   0   5   6   49.66    1.13
   0  -5   6   52.45    2.29
   0  -5   6   47.52    2.62
   0   5   6   50.26    2.10
   0   5  -6   50.21    2.66
   0  -5  -6   47.70    1.15
   0  -5  -6   43.78    3.26
   0   5   7  329.30    9.25
   0  -5   7  318.14    8.67
   0   5   7  309.43    6.94
   0  -5   7  324.05    9.34
   0  -5  -7  306.51   11.23
   0  -5  -7  330.60    7.25
   0   5  -7  313.16    9.85
   0   5   8    1.27    1.39
   0  -5   8    1.03    0.99
   0  -5   8    0.09    0.66
   0   5   8   -0.19    0.60
   0  -5  -8    0.05    0.46
   0   5  -8    1.68    1.11
   0  -5  -8    1.09    0.89
   0  -5   9   -0.81    1.16
   0   5   9    0.41    0.53
   0   5   9    1.21    1.54
   0  -5   9    0.72    1.10
   0  -5  -9   -0.69    0.53
   0  -5  -9    0.65    1.57
   0   5  -9   -1.21    0.74
   0  -5  10   10.87    2.01
   0   5  10    8.44    2.70
   0  -5  10   13.19    1.25
   0   5 -10    9.61    1.31
   0  -5 -10    8.73    2.70
   0  -5 -10    8.96    1.03
   0   5  11    1.07    1.27
   0  -5  11    0.65    1.53
   0  -5  11    2.42    1.48
   0   5 -11   -0.72    1.48
   0  -5 -11    1.80    0.75
   0  -5 -11   -0.56    1.27
   0  -5  12    3.16    1.78
   0  -5  12    2.33    1.82
   0   5  12    2.96    2.47
   0   5 -12    1.53    1.80
   0   6   0  272.47    6.26
   0  -6   0  265.35    6.01
   0  -6   1  144.28    4.08
   0   6   1  117.13    2.34
   0  -6  -1  116.24    2.26
   0  -6  -1  123.39    4.44
   0   6  -1  117.87    2.81
   0  -6   2  211.14    6.00
   0   6   2  203.63    3.01
   0  -6  -2  210.19    5.12
   0   6  -2  194.47    5.78
   0   6   3  447.79   11.52
   0  -6   3  441.53   12.54
   0  -6  -3  435.76   11.37
   0   6  -3  426.62   10.50
   0  -6   4   35.41    1.49
   0   6   4   34.14    1.69
   0  -6  -4   36.15    1.77
   0   6  -4   35.91    1.49
   0   6   5   78.05    2.58
   0  -6   5   74.66    3.23
   0  -6  -5   78.31    2.72
   0  -6  -5   74.92    1.26
   0   6  -5   69.07    3.21
   0  -6   6  258.16    8.22
   0   6   6  267.78    7.27
   0   6   6  237.87    4.46
   0  -6   6  272.03    7.32
   0  -6  -6  264.89    5.16
   0  -6  -6  253.96    9.32
   0   6  -6  263.86    8.18
   0  -6   7    9.50    1.06
   0  -6   7    9.56    1.36
   0   6   7    8.88    0.35
   0   6   7    9.88    1.27
   0  -6  -7    7.51    1.31
   0   6  -7    8.78    1.03
   0  -6  -7    8.12    0.54
   0   6   8    7.23    1.43
   0  -6   8   10.33    1.14
   0  -6   8   10.78    1.52
   0   6  -8    7.69    1.13
   0  -6  -8    8.47    2.34
   0  -6  -8    9.13    0.65
   0  -6   9  168.97    4.82
   0  -6   9  156.70    6.89
   0   6   9  162.22    8.15
   0   6  -9  156.25    5.28
   0  -6  -9  166.07    8.30
   0   6  10   84.73    3.93
   0  -6  10   74.48    4.56
   0  -6  10   81.21    4.05
   0   6 -10   64.36    3.08
   0  -6 -10   69.76    3.81
   0  -6  11   26.29    3.26
   0  -6  11   27.33    1.89
   0   6  11   33.43    4.17
   0   6 -11   27.38    2.08
   0  -6 -11   32.58    2.69
   0  -6  12    0.70    1.80
   0   6  12    1.93    1.58
   0  -6  12    2.53    1.65
   0   6 -12    1.84    1.12
   0  -7   0    0.14    0.66
   0   7   0    1.85    0.68
   0   7   1   18.69    0.84
   0  -7   1   20.17    0.95
   0  -7  -1   25.17    1.25
   0   7  -1   19.81    1.56
   0  -7  -1   19.97    0.83
   0  -7   2  304.51    8.38
   0   7   2  309.84    5.39
   0   7  -2  293.36    6.82
   0  -7  -2  306.88    9.47
   0  -7   3  110.44    3.09
   0   7   3  113.00    3.40
   0  -7  -3  116.05    3.39
   0   7  -3  112.70    4.32
   0  -7   4  377.67   11.14
   0   7   4  397.06   10.41
   0   7  -4  388.50    9.74
   0  -7  -4  382.24   12.29
   0  -7   5  727.95   21.13
   0   7   5  760.15   22.17
   0  -7  -5  743.47   22.38
   0   7  -5  748.69   23.01
   0  -7   6    9.56    0.77
   0  -7   6   10.92    1.65
   0   7   6    9.78    1.24
   0  -7  -6    9.84    1.27
   0   7  -6    9.96    1.67
   0  -7   7   55.14    2.28
   0   7   7   61.49    4.00
   0  -7   7   55.63    2.62
   0   7  -7   55.82    2.23
   0  -7  -7   53.99    1.08
   0  -7  -7   58.92    4.04
   0  -7   8  195.58    6.14
   0  -7   8  211.36    6.65
   0   7   8  213.72    6.82
   0   7  -8  195.98    6.01
   0  -7  -8  187.90    3.95
   0  -7  -8  204.05    9.18
   0   7   9  147.21    5.64
   0  -7   9  137.00    6.78
   0  -7   9  142.16    5.41
   0   7  -9  139.98    4.95
   0  -7  -9  134.82    5.68
   0  -7  10    3.95    0.90
   0   7  10    2.15    2.33
   0  -7  10    4.15    1.81
   0  -7 -10    1.12    0.57
   0  -7 -10    6.01    2.28
   0   7 -10    5.03    1.11
   0  -7  11    4.02    1.51
   0  -7  11    3.09    1.82
   0   7  11    1.47    1.52
   0  -7 -11    0.48    2.36
   0   7 -11    1.54    1.14
   0   7  12   15.57    3.23
   0  -7  12    9.18    2.42
   0  -7  12    6.18    1.31
   0   7 -12    7.88    1.51
   0  -7 -12    1.10    1.91
   0   8   0   95.42    1.97
   0  -8   0   95.97    2.65
   0   8   1   39.88    1.24
   0  -8   1   43.26    2.04
   0   8  -1   38.55    1.31
   0  -8  -1   39.70    1.21
   0  -8   2   35.18    1.42
   0   8   2   38.92    1.01
   0   8  -2   32.22    1.39
   0  -8  -2   38.46    1.74
   0  -8   3   48.55    1.75
   0  -8  -3   48.99    3.06
   0   8  -3   50.88    2.60
   0  -8   4   15.07    1.72
   0   8   4   13.59    1.24
   0  -8  -4   15.70    2.04
   0   8  -4   14.03    1.04
   0  -8   5    1.03    0.77
   0   8   5    2.56    0.88
   0  -8  -5    1.02    1.45
   0   8  -5    1.06    1.21
   0  -8   6    1.20    0.52
   0   8   6    1.71    1.48
   0  -8   6    1.11    1.23
   0  -8  -6    0.15    1.49
   0   8  -6    1.89    1.22
   0  -8   7  170.96    6.74
   0   8   7  173.38    7.67
   0  -8   7  176.72    5.40
   0   8  -7  164.42    5.05
   0  -8  -7  173.02    7.74
   0  -8   8   89.76    3.59
   0   8   8   93.22    5.56
   0  -8   8   87.19    3.39
   0  -8  -8   81.44    3.94
   0   8  -8   84.23    3.28
   0   8   9   51.77    4.52
   0  -8   9   43.86    3.74
   0  -8   9   44.00    2.77
   0  -8  -9   39.04    4.47
   0   8  -9   38.92    2.40
   0   8  10    4.41    1.48
   0  -8  10    4.08    1.85
   0  -8  10    5.66    1.41
   0  -8 -10    1.76    0.49
   0  -8 -10    1.74    0.39
   0   8 -10    3.11    1.13
   0  -8 -10    4.13    2.32
   0   8  11    3.72    2.83
   0  -8  11    4.74    1.06
   0  -8  11    3.75    2.14
   0  -8 -11    4.63    1.69
   0   8 -11    1.18    2.12
   0   8  12   -4.23    1.54
   0  -8  12    0.54    1.89
   0  -8  12   -1.10    1.44
   0   8 -12   -0.15    1.81
   0  -8 -12    1.62    1.49
   0   9   0   -1.08    0.64
   0  -9   0    0.61    0.65
   0  -9   1   70.54    1.87
   0   9   1   69.72    1.82
   0  -9  -1   63.10    2.12
   0   9  -1   75.13    2.64
   0  -9  -1   63.60    1.69
   0  -9   2  151.70    4.75
   0   9   2  161.48    3.08
   0  -9  -2  161.93    4.26
   0   9  -2  160.92    4.83
   0  -9  -2  161.43    2.70
   0  -9   3  136.24    4.64
   0  -9  -3  138.61    3.93
   0   9  -3  131.90    4.57
   0  -9   4    4.08    0.82
   0   9  -4    4.77    0.80
   0  -9  -4    3.43    1.60
   0  -9   5    4.64    1.54
   0   9   5    7.59    1.14
   0   9  -5    5.10    0.99
   0  -9  -5    4.97    1.15
   0  -9   6   32.11    1.74
   0   9   6   29.66    3.10
   0   9  -6   32.49    2.64
   0  -9  -6   31.17    2.05
   0   9   7    4.50    2.19
   0  -9   7    3.80    1.21
   0  -9   7    7.95    1.82
   0   9  -7    6.55    1.74
   0  -9  -7    3.06    2.15
   0  -9   8    1.81    1.15
   0   9   8    2.24    2.09
   0  -9   8    1.94    1.02
   0   9  -8    2.95    1.01
   0  -9  -8    1.89    2.05
   0  -9   9    0.74    0.72
   0   9   9    0.23    2.10
   0  -9   9    1.46    1.03
   0   9  -9    2.11    1.03
   0  -9  -9    0.66    1.30
   0  -9  10   10.57    1.71
   0   9  10    7.74    3.09
   0  -9  10    6.15    2.47
   0  -9 -10    8.37    3.04
   0   9 -10    4.83    2.39
   0   9  11    6.87    1.91
   0  -9  11    6.71    2.45
   0  -9  11    3.89    1.72
   0   9 -11    5.65    2.38
   0  -9 -11    6.71    3.03
   0  -9  12    0.58    1.41
   0  -9  12   -0.13    2.00
   0  -9 -12    0.47    2.48
   0   9 -12    1.78    1.89
   0 -10   0   61.23    2.02
   0  10   0   59.02    1.44
   0 -10   1   81.23    2.80
   0  10   1   81.49    2.06
   0  10  -1   78.99    2.77
   0 -10  -1   78.92    2.37
   0 -10  -1   78.44    1.94
   0  10   2  327.28    6.75
   0 -10   2  322.45    7.81
   0 -10  -2  340.30    6.44
   0 -10  -2  331.61   10.24
   0  10  -2  321.78    8.98
   0  10   3    1.27    0.14
   0 -10   3    1.02    0.64
   0 -10  -3    0.92    0.77
   0  10  -3    1.18    0.64
   0 -10   4  175.56    4.77
   0  10  -4  176.95    5.92
   0 -10  -4  174.90    5.19
   0 -10   5   34.54    2.71
   0  10  -5   40.65    1.81
   0 -10  -5   39.96    3.28
   0 -10   6    2.51    0.95
   0  10  -6    2.56    1.51
   0 -10  -6    3.79    1.77
   0  10   7   34.04    2.28
   0 -10   7   28.33    2.94
   0 -10   7   31.40    1.94
   0 -10  -7   28.35    2.37
   0  10  -7   25.03    2.92
   0 -10   8    2.64    1.05
   0 -10   8    0.65    1.01
   0  10   8    1.48    1.25
   0 -10  -8    2.30    2.00
   0  10  -8    0.66    0.99
   0 -10   9   15.01    1.78
   0 -10   9   16.49    1.84
   0  10   9   17.17    2.21
   0 -10  -9    7.30    3.37
   0  10  -9   14.21    1.73
   0 -10  10   29.57    3.63
   0 -10  10   25.63    2.40
   0  10 -10   25.43    3.49
   0 -10 -10   28.60    2.77
   0 -10  11    3.47    2.61
   0 -10  11    5.15    1.76
   0  10 -11    6.20    2.53
   0 -10 -11    9.56    2.02
   0 -10  12   -1.63    1.96
   0 -10  12    0.26    1.28
   0 -10 -12   -2.07    2.32
   0  10 -12    1.37    1.86
   0  11   0   -0.01    0.63
   0 -11   0    0.46    0.60
   0 -11   1   59.10    2.32
   0  11   1   56.00    1.62
   0  11  -1   58.15    1.62
   0 -11  -1   52.55    1.92
   0 -11  -1   53.49    1.56
   0 -11   2  127.01    4.08
   0  11   2  125.60    2.40
   0  11  -2  122.69    3.09
   0 -11  -2  114.49    4.71
   0 -11  -2  127.49    2.34
   0  11   3    7.26    0.34
   0 -11   3    7.80    1.39
   0  11  -3    7.85    1.42
   0 -11  -3   10.77    1.68
   0 -11   4  240.63    8.02
   0 -11  -4  245.55    8.93
   0  11  -4  231.63    7.71
   0 -11   5   74.76    2.71
   0  11  -5   74.51    2.58
   0 -11  -5   71.42    4.35
   0 -11   6   99.58    3.63
   0 -11  -6  100.72    4.15
   0  11  -6   99.93    3.48
   0 -11   7   11.27    2.42
   0 -11   7   13.46    0.96
   0  11  -7   14.41    2.39
   0 -11  -7   14.70    2.89
   0 -11   8  103.96    6.05
   0 -11   8  108.61    4.11
   0 -11  -8  104.79    4.86
   0  11  -8  101.62    4.13
   0 -11   9   91.96    4.35
   0 -11   9   98.10    4.13
   0  11  -9   97.92    4.34
   0 -11  -9   97.66    5.10
   0 -11  10   23.03    2.25
   0 -11  10   24.88    3.56
   0  11 -10   17.99    3.45
   0 -11 -10   22.71    4.23
   0 -11  11   17.00    2.16
   0 -11  11   15.62    3.56
   0 -11 -11   15.91    4.14
   0  11 -11   13.30    3.30
   0  12   0  607.80   14.92
   0 -12   0  613.80   16.32
   0 -12   1   33.74    1.80
   0  12   1   34.46    1.28
   0 -12  -1   34.93    1.23
   0 -12  -1   33.92    2.31
   0  12  -1   34.70    1.84
   0 -12   2  119.18    3.15
   0  12   2  122.27    2.43
   0 -12  -2  122.76    2.39
   0  12  -2  120.94    4.04
   0 -12  -2  113.41    4.66
   0  12   3    3.48    0.26
   0 -12   3    4.26    1.31
   0  12   3    4.39    0.28
   0 -12  -3    5.19    1.63
   0  12  -3    5.42    1.28
   0 -12   4   75.98    2.65
   0  12  -4   72.54    2.52
   0 -12  -4   77.34    4.26
   0 -12   5   42.38    2.13
   0 -12  -5   44.32    2.45
   0  12  -5   42.14    3.04
   0 -12   6    6.81    2.01
   0 -12  -6    3.71    2.35
   0  12  -6    7.11    1.19
   0 -12   7  195.60    6.85
   0  12  -7  201.56    8.59
   0 -12  -7  205.95    7.69
   0 -12   8   34.03    2.23
   0 -12   8   31.63    3.70
   0  12  -8   34.08    3.59
   0 -12  -8   22.78    4.28
   0 -12   9    7.80    1.56
   0 -12   9    6.75    1.51
   0  12  -9    4.02    1.54
   0 -12  -9    8.01    1.91
   0 -12  10    6.50    1.69
   0 -12  10    6.52    1.62
   0  12 -10    7.57    1.68
   0 -12 -10    8.94    2.03
   0 -12  11   10.21    3.07
   0 -12  11    7.32    1.83
   0  12 -11    6.67    2.88
   0 -12 -11    9.09    3.60
   0 -13   0    0.28    0.67
   0  13   0    0.91    0.68
   0  13   1   25.65    1.19
   0 -13   1   27.23    1.67
   0 -13  -1   24.52    1.12
   0  13  -1   26.14    1.11
   0 -13  -1   20.64    2.16
   0  13   2    1.15    0.46
   0 -13   2   -0.55    1.05
   0 -13  -2    0.17    1.32
   0  13  -2    1.55    0.65
   0 -13  -2    1.83    0.44
   0  13   3  140.97    2.69
   0 -13   3  150.22    4.12
   0 -13  -3  136.77    5.84
   0  13  -3  140.25    3.85
   0 -13   4   43.50    2.01
   0  13  -4   44.32    2.89
   0 -13  -4   44.45    3.40
   0 -13   5   61.61    3.97
   0 -13  -5   65.09    3.10
   0  13  -5   67.26    3.83
   0 -13   6   20.06    2.75
   0 -13  -6   24.38    3.29
   0  13  -6   20.70    1.69
   0 -13   7   90.18    4.01
   0 -13  -7   93.44    4.57
   0  13  -7   90.27    3.78
   0 -13   8    5.11    1.28
   0 -13   8    6.00    2.34
   0  13  -8    2.52    2.27
   0 -13  -8    4.33    2.74
   0 -13   9    3.53    1.24
   0 -13   9    3.17    2.24
   0  13  -9    0.44    1.34
   0 -13  -9    3.67    2.64
   0 -13  10   18.73    2.37
   0 -13  10   19.82    2.15
   0  13 -10   21.57    2.33
   0 -13 -10   21.07    2.87
   0 -13  11   33.22    5.05
   0 -13  11   35.48    1.95
   0 -13 -11   38.96    3.72
   0  13 -11   37.97    4.76
   0 -14   0   26.36    1.52
   0  14   0   25.19    1.03
   0 -14   1    4.22    1.18
   0  14   1    7.93    0.84
   0 -14  -1    7.57    0.79
   0 -14  -1    3.46    1.57
   0  14  -1    4.82    1.21
   0 -14   2   89.11    3.58
   0  14   2   87.94    2.06
   0  14  -2   85.01    3.49
   0 -14  -2   86.68    2.04
   0 -14  -2   85.88    4.22
   0 -14   3  138.20    5.33
   0  14   3  148.01    3.00
   0  14  -3  152.17    5.34
   0 -14  -3  147.57    6.27
   0 -14   4   59.34    3.67
   0 -14  -4   65.71    2.99
   0  14  -4   69.13    3.60
   0 -14   5    4.25    1.88
   0 -14  -5    5.42    1.40
   0  14  -5    6.39    1.14
   0 -14   6   27.25    2.00
   0 -14  -6   26.98    3.72
   0  14  -6   28.63    3.06
   0 -14   7   36.16    3.88
   0  14  -7   38.18    2.45
   0 -14  -7   36.00    4.56
   0 -14   8    0.45    1.19
   0 -14   8    2.10    1.04
   0 -14  -8   -0.47    1.42
   0  14  -8    1.56    1.91
   0 -14   9   68.39    3.33
   0 -14   9   70.20    5.73
   0  14  -9   65.22    5.53
   0 -14  -9   60.80    6.62
   0 -14  10   21.47    2.18
   0 -14  10   21.90    2.50
   0  14 -10   20.25    2.45
   0 -14 -10   14.91    4.67
   0 -14  11    6.59    1.72
   0 -14  11    7.42    2.08
   0  14 -11    5.46    1.93
   0 -14 -11    9.33    2.30
   0  15   0   -0.49    0.68
   0 -15   0    0.80    0.66
   0 -15   1   17.79    1.59
   0  15   1   21.31    1.19
   0 -15  -1   16.88    1.35
   0 -15  -1   18.34    1.15
   0  15  -1   18.85    1.05
   0 -15   2   12.75    1.00
   0  15   2   11.15    0.80
   0  15  -2   12.45    1.58
   0 -15  -2   11.19    0.50
   0 -15  -2   12.81    1.28
   0 -15   3    6.08    0.97
   0  15   3    5.13    0.64
   0  15  -3    6.67    1.54
   0 -15  -3    6.82    1.93
   0 -15   4  136.04    4.54
   0  15  -4  134.19    4.21
   0 -15  -4  135.35    4.94
   0 -15   5   64.10    2.90
   0  15  -5   66.18    4.17
   0 -15  -5   65.53    4.97
   0 -15   6   87.94    5.61
   0  15  -6   94.83    5.51
   0 -15  -6   96.84    4.62
   0 -15   7    4.33    1.99
   0 -15  -7    2.08    2.44
   0  15  -7    1.34    1.23
   0 -15   8   42.43    3.20
   0 -15   8   48.47    1.93
   0 -15  -8   48.65    3.65
   0  15  -8   50.22    3.13
   0 -15   9   -1.48    1.95
   0 -15   9    0.02    1.03
   0  15  -9   -0.49    1.92
   0 -15  -9    2.42    1.45
   0 -15  10   33.22    2.52
   0 -15  10   28.34    4.62
   0  15 -10   30.99    2.97
   0 -15 -10   30.90    5.46
   0  16   0   48.22    1.53
   0 -16   0   46.29    1.50
   0  16   1   19.74    1.30
   0 -16   1   20.10    1.12
   0 -16  -1   20.14    1.23
   0 -16  -1   21.05    2.27
   0  16  -1   19.72    1.72
   0  16   2    1.40    0.50
   0 -16   2    0.18    0.99
   0  16  -2   -0.13    0.61
   0 -16  -2   -0.43    0.77
   0 -16  -2   -0.09    0.30
   0  16   3   69.52    1.96
   0 -16   3   74.17    3.84
   0  16  -3   72.10    2.62
   0 -16  -3   75.26    4.57
   0 -16   4   82.62    4.56
   0  16  -4   81.55    4.43
   0 -16  -4   80.93    3.67
   0 -16   5   89.32    5.23
   0 -16  -5   86.35    5.88
   0  16  -5   82.60    4.88
   0 -16   6  183.08    8.82
   0 -16  -6  175.98    7.19
   0  16  -6  174.03    6.23
   0 -16   7    3.29    1.43
   0  16  -7    4.32    2.29
   0 -16  -7    4.95    2.73
   0 -16   8    4.34    2.17
   0 -16   8    0.71    0.70
   0  16  -8    2.73    1.34
   0 -16  -8    3.96    2.55
   0 -16   9   15.45    1.95
   0 -16   9   14.40    2.33
   0 -16  -9   23.33    2.76
   0  16  -9   16.87    3.63
   0 -16  10    2.71    1.29
   0 -16  10    1.38    2.66
   0 -16 -10    2.67    1.94
   0  16 -10   -0.02    2.56
   0 -17   0    0.45    0.84
   0  17   0    1.12    0.86
   0 -17   1   15.98    1.73
   0  17   1   19.31    1.34
   0 -17  -1   17.64    2.32
   0 -17  -1   17.09    1.28
   0  17  -1   18.77    1.16
   0  17   2  109.03    2.93
   0 -17   2  109.60    3.53
   0  17  -2  100.29    4.38
   0 -17  -2  113.73    4.02
   0  17   3    9.31    0.65
   0 -17   3    8.66    1.90
   0 -17  -3    8.97    2.33
   0  17  -3   10.31    1.89
   0 -17   4    8.59    2.07
   0  17  -4    9.64    2.11
   0 -17  -4    9.37    1.59
   0 -17   5    5.15    1.33
   0 -17  -5    6.31    2.57
   0  17  -5    5.98    1.31
   0 -17   6  133.41    5.62
   0  17  -6  133.09    5.26
   0 -17  -6  139.74    6.26
   0 -17   7   53.65    4.97
   0  17  -7   52.08    4.87
   0 -17  -7   56.18    5.80
   0 -17   8   30.52    4.26
   0 -17  -8   28.02    4.88
   0  17  -8   28.54    2.71
   0 -17   9    0.97    1.01
   0 -17   9   -2.91    1.99
   0  17  -9   -0.39    1.24
   0 -17  -9   -0.52    1.51
   0 -17  10   23.83    2.97
   0 -17 -10   24.50    3.31
   0  17 -10   21.01    4.48
   0 -18   0   52.90    1.86
   0  18   0   53.67    1.80
   0 -18   0   58.28    3.43
   0 -18   1  666.70   19.95
   0  18   1  657.76   19.15
   0  18  -1  664.87   21.11
   0 -18  -1  642.44   19.49
   0 -18  -1  661.92   21.33
   0  18   2   -0.07    0.57
   0 -18  -2   -1.02    1.39
   0  18  -2    0.15    0.66
   0  18   3    6.20    0.64
   0 -18   3    5.37    1.13
   0  18  -3    8.99    1.13
   0 -18  -3    6.49    1.47
   0 -18   4   16.86    1.63
   0 -18  -4   15.38    3.15
   0  18  -4   16.41    1.61
   0 -18   5   79.92    3.84
   0 -18  -5   83.82    6.27
   0  18  -5   80.80    3.62
   0 -18   6   13.76    2.98
   0  18  -6   12.04    2.95
   0 -18  -6   17.97    2.31
   0 -18   7    2.26    2.38
   0  18  -7    3.66    1.42
   0 -18  -7    3.38    2.78
   0 -18   8   49.57    3.66
   0 -18  -8   48.04    6.30
   0  18  -8   52.61    5.31
   0 -18   9   10.97    3.66
   0 -18   9    9.29    1.83
   0  18  -9   16.40    2.29
   0 -18  -9   11.95    4.12
   0 -19   0   -0.90    0.88
   0  19   0   -0.25    0.90
   0 -19   0    0.35    1.31
   0  19   1  401.53   11.52
   0 -19   1  432.62   13.69
   0 -19  -1  419.99   13.06
   0 -19  -1  365.73   11.55
   0  19  -1  412.67   13.03
   0  19   2  662.86   19.04
   0 -19   2  646.75   20.79
   0  19  -2  671.37   22.88
   0 -19  -2  669.27   25.31
   0  19   3  399.71   11.94
   0 -19   3  514.80   17.47
   0  19  -3  507.00   17.21
   0 -19  -3  514.27   17.01
   0  19  -4   69.09    4.43
   0 -19  -4   64.34    5.44
   0  19  -5   28.00    3.36
   0 -19  -5   27.50    4.11
   0 -19   6    3.40    2.19
   0 -19  -6    3.13    1.66
   0  19  -6    2.83    1.33
   0 -19   7   90.10    4.82
   0  19  -7   88.96    6.63
   0 -19  -7   89.84    7.79
   0 -19   8   90.45    7.49
   0  19  -8   95.08    7.25
   0 -19  -8   96.61    8.60
   0 -19   9   -0.24    2.41
   0 -19  -9    3.28    2.82
   0  19  -9   -0.52    2.34
   0 -20   0  345.73   11.61
   0  20   0  369.75   10.07
   0 -20   0  378.34   11.82
   0 -20   1  154.79    4.83
   0  20   1  147.26    4.76
   0 -20  -1  142.54    7.07
   0  20  -1  152.84    5.74
   0 -20  -1  141.18    4.89
   0  20   2   -0.81    0.67
   0 -20   2    0.35    1.17
   0  20  -2   -0.49    0.75
   0 -20  -2    1.06    0.97
   0 -20   3  181.89    6.38
   0  20   3  177.34    4.50
   0 -20  -3  203.15    7.41
   0  20  -3  191.58    7.90
   0 -20   4    5.67    1.29
   0  20  -4    4.84    2.02
   0 -20  -4    3.08    2.58
   0 -20   5   58.92    3.47
   0 -20  -5   68.94    4.09
   0  20  -5   68.84    3.40
   0 -20   6   12.14    1.90
   0 -20  -6   11.87    2.27
   0  20  -6   11.85    1.86
   0 -20   7    5.41    2.68
   0 -20  -7    5.71    3.27
   0  20  -7    3.73    2.65
   0 -20   8   -0.92    2.44
   0  20  -8    1.49    1.45
   0 -20  -8    1.96    2.83
   0 -21   0    1.71    0.95
   0 -21   0   -1.52    1.39
   0  21   0   -0.29    0.96
   0 -21   1    6.17    1.59
   0 -21   1    6.47    1.84
   0  21   1    7.33    1.23
   0 -21  -1    6.82    0.79
   0 -21  -1    6.53    1.35
   0  21  -1    7.05    1.62
   0 -21   2    9.58    1.30
   0  21   2   10.55    1.16
   0  21  -2   10.71    2.02
   0 -21  -2   12.08    1.66
   0 -21   3   70.16    4.54
   0  21   3   58.24    2.47
   0 -21  -3   75.46    5.47
   0  21  -3   72.71    3.09
   0 -21   4    0.86    1.44
   0 -21  -4    0.63    1.85
   0  21  -4   -0.63    0.89
   0 -21   5   50.10    4.72
   0 -21  -5   54.57    3.91
   0  21  -5   59.27    4.72
   0 -21   6    1.32    2.09
   0  21  -6    0.07    2.04
   0 -21  -6    1.81    1.59
   0 -21   7   -1.07    2.10
   0  21  -7   -0.55    1.25
   0 -21  -7    0.96    2.55
   0 -21   8    4.43    1.89
   0  21  -8    2.46    2.92
   0 -21  -8    5.80    3.52
   0  22   0  158.41    5.83
   0 -22   0  141.86    5.92
   0 -22   0  168.66    5.88
   0 -22   1   29.99    2.67
   0  22   1   32.11    2.16
   0 -22   1   37.54    3.16
   0 -22  -1   38.49    3.55
   0  22  -1   34.88    2.73
   0  22   2   24.03    1.66
   0 -22   2   23.89    2.74
   0 -22  -2   31.92    3.55
   0  22  -2   26.81    1.77
   0  22   3    0.28    0.54
   0  22   3   -0.32    0.52
   0 -22   3    0.59    0.89
   0  22  -3    1.44    1.41
   0 -22  -3    3.24    1.83
   0 -22   4    8.25    2.48
   0  22  -4    8.86    2.43
   0 -22  -4    9.94    1.97
   0 -22   5   31.93    4.07
   0  22  -5   31.48    3.93
   0 -22  -5   34.93    3.17
   0 -22   6   52.47    3.65
   0  22  -6   54.36    3.53
   0 -22  -6   57.28    4.28
   0 -22   7   11.46    2.30
   0  22  -7   11.66    2.16
   0 -22  -7   14.43    4.21
   0  23   0   -0.42    1.13
   0 -23   0    2.03    1.56
   0 -23   0    1.55    1.14
   0 -23   1   22.32    2.74
   0 -23   1   19.76    2.33
   0  23   1   19.35    1.24
   0  23  -1   22.09    1.52
   0 -23  -1   22.62    3.13
   0  23   2  102.07    3.99
   0 -23   2  109.35    4.50
   0 -23   2  128.07    4.48
   0  23  -2  123.82    5.87
   0 -23  -2  136.08    7.30
   0 -23   3    3.03    2.09
   0  23  -3    5.76    1.26
   0 -23  -3    6.55    1.65
   0 -23   4   -0.52    1.88
   0  23  -4    2.07    1.14
   0 -23  -4    2.29    1.51
   0 -23   5   42.62    3.17
   0 -23  -5   51.03    3.69
   0  23  -5   40.52    3.03
   0 -23   6    9.99    2.07
   0 -23  -6   10.93    3.89
   0  23  -6    9.88    3.10
   0  24   0   -1.05    1.09
   0 -24   0    0.80    0.98
   0 -24   0   -0.72    0.70
   0 -24   1   13.35    2.22
   0 -24   1   17.29    2.65
   0  24  -1   19.37    2.22
   0 -24  -1   17.48    1.93
   0 -24   2    2.07    1.58
   0  24   2    1.00    0.95
   0 -24   2    2.40    1.59
   0 -24  -2    2.84    1.31
   0  24  -2    1.99    0.98
   0 -24   3    5.25    1.27
   0 -24  -3    3.69    1.64
   0  24  -3    3.46    2.00
   0 -24   4    1.37    1.77
   0  24  -4    0.49    1.71
   0 -24  -4   -0.14    2.31
   0 -24   5   28.62    3.98
   0 -24  -5   24.84    4.93
   0  24  -5   30.95    3.94
   0 -24   6   -0.27    2.00
   0  24  -6    1.16    1.96
   0 -24  -6   -0.66    2.47
   0 -25   0    0.09    1.59
   0  25   0   -0.51    1.12
   0 -25   1    9.55    2.08
   0  25   1    8.59    1.59
   0 -25   1   10.26    2.38
   0 -25  -1   10.77    2.77
   0  25  -1   10.77    1.29
   0 -25   2   21.51    2.75
   0 -25   2   18.61    1.82
   0  25  -2   21.21    2.69
   0 -25  -2   23.35    3.62
   0 -25   3    0.27    2.02
   0 -25   3    3.27    1.68
   0  25  -3    4.15    1.23
   0 -25  -3    5.19    2.61
   0 -25   4   85.67    4.65
   0  25  -4   92.59    4.45
   0 -25  -4   95.01    7.87
   0 -25   5   13.29    2.09
   0  25  -5   12.56    2.04
   0 -25  -5   16.58    4.19
   0  26   0   19.56    2.24
   0 -26   0   18.23    3.20
   0 -26   1   10.29    2.45
   0 -26   1   10.11    1.37
   0  26   1    6.90    1.62
   0 -26  -1   10.61    2.74
   0  26  -1   10.85    2.02
   0 -26   2   10.90    2.58
   0 -26   2   15.26    1.66
   0 -26  -2   15.58    3.38
   0  26  -2   14.15    1.64
   0 -26   3    8.93    1.41
   0 -26   3   10.34    1.61
   0  26  -3    0.08    2.45
   0 -26  -3   11.52    3.26
   0  27   0   -0.06    0.74
   0 -27   0   -1.00    1.67
   0 -27   1   -0.10    1.70
   0 -27  -1    1.19    1.24
   0  27  -1    0.88    0.90
  -1   0  13   44.83    3.78
  -1   0  13   60.54    3.66
   1   0 -12    0.71    0.78
  -1   0  12   -0.01    1.17
  -1   0  12    0.97    1.23
   1   0 -11   19.69    1.45
  -1   0  11   19.60    2.18
  -1   0  11   24.49    3.36
   1   0 -10    0.68    1.04
  -1   0  10    0.36    1.02
  -1   0  10   -0.44    1.57
   1   0  -9  463.29   14.69
  -1   0   9  461.83   16.74
  -1   0   9  456.78   14.18
   1   0  -8    0.44    0.52
  -1   0   8   -1.54    0.81
  -1   0   8   -0.61    1.22
   1   0  -7  519.10   14.48
  -1   0   7  505.30   14.12
  -1   0   7  486.84   15.91
   1   0  -6    0.46    0.67
  -1   0   6    0.53    0.99
  -1   0   6   -0.07    0.39
   1   0  -5  480.31   12.66
  -1   0   5  473.20   11.16
  -1   0   5  478.19   12.41
   1   0  -4   -0.66    0.52
  -1   0   4   -2.22    1.12
  -1   0   4   -1.49    0.79
   1   0  -3   77.46    2.88
  -1   0   3   78.39    1.94
  -1   0   3   64.26    3.49
   1   0  -2    0.58    0.78
  -1   0   2   -0.05    0.74
   1   0  -1    2.56    0.48
  -1   0   1    2.59    0.72
  -1   0  -1   46.04    1.57
  -1   0  -2    0.34    0.52
  -1   0  -2   -0.04    0.49
   1   0   3 5242.49  268.32
   1   0   3 5577.21  288.08
  -1   0  -3 5469.64  279.85
  -1   0  -3 5439.44  278.69
   1   0   4    1.16    0.46
   1   0   4    4.50    0.90
  -1   0  -4    0.58    0.78
  -1   0  -4   -0.03    0.41
   1   0   5  144.42    3.81
   1   0   5  147.84    3.44
  -1   0  -5  145.73    4.33
  -1   0  -5  155.20    3.77
   1   0   6    0.35    0.48
   1   0   6    0.54    0.62
  -1   0  -6    0.01    0.56
  -1   0  -6   -0.89    0.75
   1   0   7 2339.74   97.98
   1   0   7 2463.99  103.82
  -1   0  -7 2370.50   97.38
  -1   0  -7 2372.39  101.22
   1   0   8   -0.19    0.62
   1   0   8   -1.75    0.77
  -1   0  -8    1.43    0.72
  -1   0  -8    0.07    0.60
   1   0   9   58.66    3.53
   1   0   9   59.31    2.83
  -1   0  -9   57.87    2.61
   1   0  10    0.95    0.84
   1   0  10    0.77    0.65
  -1   0 -10   -0.26    0.93
   1   0  11    2.84    1.65
  -1   0 -11    1.24    1.11
   1   0  12    0.38    1.68
  -1   0 -12    0.76    1.11
   1   1 -13    5.88    2.02
   1  -1 -13    4.14    1.78
  -1   1  13    0.18    2.92
  -1  -1  13   11.55    2.11
  -1   1  13    8.89    1.19
  -1  -1  13    0.30    2.82
   1   1 -12    5.78    1.58
   1  -1 -12    4.13    1.42
  -1   1  12    0.49    1.47
  -1   1  12   -0.27    2.34
  -1  -1  12    5.46    1.61
  -1  -1  12    0.04    2.26
   1  -1 -11  162.46    7.00
   1   1 -11  175.71    7.57
  -1   1  11  219.23    9.98
  -1  -1  11  206.20    7.82
  -1   1  11  181.26    5.94
  -1  -1  11  221.88    9.53
   1   1 -10   27.44    2.55
   1  -1 -10   26.51    1.51
  -1  -1  10   31.90    1.72
  -1  -1  10   34.90    2.26
  -1   1  10   29.64    2.20
  -1   1  10   35.65    3.56
   1   1  -9   17.23    1.19
   1  -1  -9   14.31    1.65
  -1  -1   9   14.67    1.75
  -1  -1   9   18.64    1.58
  -1   1   9   14.83    2.59
  -1   1   9   15.05    1.02
   1  -1  -8  160.69    4.96
   1   1  -8  159.04    5.40
  -1   1   8  163.42    6.74
  -1  -1   8  161.98    6.52
  -1   1   8  160.40    4.83
  -1  -1   8  162.29    5.30
   1   1  -7  135.80    4.31
   1  -1  -7  135.49    3.95
  -1  -1   7  132.01    4.23
  -1   1   7  131.42    3.77
  -1  -1   7  130.88    5.22
  -1   1   7  129.52    5.46
   1  -1  -6    1.95    0.78
   1   1  -6    2.15    0.94
  -1  -1   6    2.16    0.54
  -1   1   6    2.16    0.72
  -1   1   6    2.96    1.26
  -1  -1   6    1.17    0.74
   1  -1  -5  336.80    8.28
   1   1  -5  327.06    8.81
  -1  -1   5  332.88    9.79
  -1  -1   5  328.95    8.61
  -1   1   5  336.23   10.13
  -1   1   5  319.60    7.88
   1  -1  -4  259.30    6.24
   1   1  -4  271.96    7.11
  -1  -1   4  265.97    7.92
  -1   1   4  265.35    6.30
  -1  -1   4  273.34    5.97
  -1   1   4  267.44    6.66
   1  -1  -3   -0.11    0.76
   1  -1  -3    0.24    0.63
  -1   1   3    1.48    0.70
  -1  -1   3   -1.10    0.85
  -1   1   3    0.70    0.68
   1   1  -2 3905.39  171.64
   1  -1  -2 3888.27  171.47
  -1  -1   2 3889.16  174.36
  -1   1   2 3889.47  168.98
  -1   1   2 3844.75  171.73
   1   1  -1  382.12    9.17
   1  -1  -1  365.54    8.19
  -1  -1   1  367.68    7.42
  -1   1   1  370.43    7.16
   1   1   1   70.87    2.15
  -1  -1  -1   64.35    1.68
   1  -1   2 1268.86   35.10
  -1  -1  -2 1163.04   32.99
  -1   1  -2 1265.16   34.67
  -1   1  -2 1215.35   34.25
   1   1   3  461.83   11.83
   1  -1   3  459.60   10.29
   1  -1   3  465.56   10.87
  -1  -1  -3  456.62   11.43
  -1  -1  -3  442.61    9.21
  -1   1  -3  423.55   10.38
  -1   1  -3  465.13   10.46
   1   1   4 9287.65  609.76
   1   1   4 8601.29  557.71
   1  -1   4 9128.04  598.96
   1  -1   4 9274.00  604.31
  -1  -1  -4 9253.71  609.18
  -1   1  -4 9031.77  592.67
  -1   1  -4 9265.17  609.86
  -1  -1  -4 8858.16  576.82
   1   1   5  261.81    6.18
   1  -1   5  260.37    5.76
   1   1   5  262.53    7.33
   1  -1   5  255.22    5.67
  -1  -1  -5  253.04    5.97
  -1   1  -5  255.65    6.58
  -1   1  -5  257.03    6.27
  -1  -1  -5  252.55    5.82
   1   1   6   21.40    1.16
   1   1   6   18.54    1.21
   1  -1   6   19.63    0.96
   1  -1   6   20.27    1.58
  -1   1  -6   20.67    1.31
  -1  -1  -6   21.81    1.14
  -1  -1  -6   22.82    1.15
  -1   1  -6   20.49    0.97
   1   1   7   58.95    2.94
   1  -1   7   55.68    2.74
   1  -1   7   55.20    2.45
   1   1   7   54.93    2.20
  -1  -1  -7   54.64    2.02
  -1  -1  -7   54.23    2.93
  -1   1  -7   55.82    1.84
  -1   1  -7   53.73    1.61
   1  -1   8    3.83    1.11
   1   1   8    3.74    1.47
   1  -1   8    2.82    1.36
   1   1   8    2.75    0.63
  -1  -1  -8    6.68    1.42
  -1  -1  -8    4.77    0.91
  -1   1  -8    5.50    1.06
   1  -1   9   61.47    3.05
   1  -1   9   67.26    3.58
   1   1   9   67.37    2.67
  -1   1  -9   58.96    2.04
  -1  -1  -9   60.79    2.61
  -1  -1  -9   59.91    2.55
   1   1  10  123.03    5.85
   1  -1  10  123.43    5.57
   1  -1  10  117.62    3.76
  -1  -1 -10  100.20    4.12
  -1   1 -10  103.17    4.44
   1   1  11    4.91    1.90
   1  -1  11    3.77    1.74
   1  -1  11    0.60    0.87
  -1  -1 -11    5.08    1.15
  -1   1 -11    4.01    1.30
   1   1  12    0.71    1.08
   1  -1  12   -0.65    1.59
  -1  -1 -12    0.17    1.01
  -1   1 -12    1.23    1.14
   1  -2 -12   60.46    3.89
   1   2 -12   72.66    4.51
  -1  -2  12   72.98    4.67
  -1  -2  12   89.94    4.07
  -1   2  12   67.10    2.93
  -1   2  12   92.31    4.27
   1   2 -11   54.82    2.65
   1  -2 -11   48.15    2.99
  -1  -2  11   56.82    3.71
  -1  -2  11   64.51    4.58
  -1   2  11   63.95    3.36
   1   2 -10  340.40   10.59
   1  -2 -10  317.65    9.61
  -1   2  10  367.16   11.87
  -1  -2  10  348.40   10.56
  -1  -2  10  366.94   13.75
  -1   2  10  334.65    9.45
   1   2  -9   11.14    1.77
   1  -2  -9   11.13    1.33
  -1  -2   9   13.11    2.24
  -1  -2   9   10.67    1.67
  -1   2   9    9.87    2.37
  -1   2   9   12.05    1.28
   1  -2  -8    0.32    0.79
   1   2  -8    1.09    1.10
  -1   2   8    1.46    1.47
  -1  -2   8    1.16    1.02
  -1   2   8    1.17    0.75
  -1  -2   8    1.39    0.83
   1   2  -7   13.04    1.58
   1  -2  -7   12.95    1.13
  -1  -2   7   15.43    1.85
  -1   2   7   13.81    1.10
  -1   2   7   14.37    2.06
  -1  -2   7   12.50    0.97
   1   2  -6  278.95    6.65
   1  -2  -6  277.74    6.58
   1  -2  -6  275.41    7.46
  -1  -2   6  272.49    7.57
  -1  -2   6  278.01    7.10
  -1   2   6  276.34    8.79
  -1   2   6  283.23    6.63
   1   2  -5  516.92   14.33
   1  -2  -5  514.55   12.66
   1  -2  -5  510.46   15.67
  -1  -2   5  507.36   13.23
  -1  -2   5  527.69   14.52
  -1   2   5  507.86   13.56
  -1   2   5  516.47   12.52
   1  -2  -4    1.69    0.65
   1   2  -4    2.10    0.62
   1  -2  -4    2.59    0.73
  -1  -2   4    0.59    0.96
  -1  -2   4    1.99    0.67
  -1   2   4    1.89    0.39
  -1   2   4    1.50    0.77
   1   2  -3  473.91   13.04
   1  -2  -3  502.22   11.68
   1  -2  -3  488.97   14.39
  -1  -2   3  498.33   13.25
  -1   2   3  502.79   11.61
  -1   2   3  494.58   12.38
   1  -2  -2 9445.56  626.92
   1   2  -2 9999.00  657.39
   1  -2  -2 9430.15  614.55
  -1  -2   2 9536.35  633.10
  -1   2   2 9782.18  634.92
  -1   2   2 9526.06  631.10
   1  -2  -1  557.83   14.03
   1  -2  -1  568.27   13.48
   1   2  -1  570.03   14.84
  -1   2   1  574.36   14.63
  -1   2   1  599.84   12.82
  -1  -2   1  558.83   12.68
   1   2   0   10.59    1.07
  -1  -2   0    9.14    0.90
  -1   2   0   11.32    0.64
  -1   2   0   10.27    0.59
   1   2   1 1220.43   34.51
  -1   2  -1 1280.34   30.62
  -1  -2  -1 1201.30   32.24
  -1   2  -1 1225.51   34.53
   1  -2   2 2363.35   88.79
   1  -2   2 2427.63   83.76
  -1   2  -2 2358.40   85.72
  -1  -2  -2 2379.63   85.72
  -1   2  -2 2475.24   86.26
  -1  -2  -2 2275.67   86.57
   1  -2   3  832.90   22.01
   1   2   3  837.89   24.23
   1  -2   3  819.63   21.15
  -1  -2  -3  825.15   22.07
  -1   2  -3  823.33   21.47
  -1  -2  -3  874.61   21.75
  -1   2  -3  852.96   21.39
   1  -2   4   19.67    1.30
   1   2   4   22.96    1.20
   1  -2   4   15.54    1.62
  -1  -2  -4   17.33    1.78
  -1  -2  -4   20.73    1.02
  -1   2  -4   17.05    1.45
  -1   2  -4   15.69    1.08
   1  -2   5   16.24    1.47
   1   2   5   16.67    1.70
   1  -2   5   17.84    1.29
  -1  -2  -5   19.71    0.96
  -1   2  -5   18.19    1.32
  -1  -2  -5   18.11    1.70
  -1   2  -5   21.30    0.82
   1  -2   6    3.36    0.93
   1   2   6    1.82    0.71
   1   2   6    1.32    0.40
   1  -2   6    1.83    0.54
  -1  -2  -6    2.84    0.38
  -1   2  -6    1.62    0.83
  -1  -2  -6    1.54    1.12
   1   2   7   30.43    1.49
   1  -2   7   29.87    1.92
   1  -2   7   27.53    1.86
  -1  -2  -7   32.01    2.35
  -1  -2  -7   27.51    0.93
  -1   2  -7   30.84    1.19
   1   2   8    2.75    1.48
   1  -2   8    4.02    1.18
   1  -2   8    3.75    1.25
  -1  -2  -8    2.74    1.49
  -1  -2  -8    2.10    0.80
  -1   2  -8    3.45    1.08
   1  -2   9   60.53    3.21
   1  -2   9   55.00    2.14
   1   2   9   57.67    3.75
  -1  -2  -9   55.10    2.51
  -1  -2  -9   49.58    2.24
  -1   2  -9   54.05    2.77
   1  -2  10    4.92    1.59
   1   2  10    8.69    1.29
   1  -2  10    7.09    1.12
  -1  -2 -10    5.16    1.27
  -1  -2 -10    4.14    1.12
  -1   2 -10    5.57    0.92
   1   2  11  110.54    5.96
   1  -2  11   79.28    3.35
   1  -2  11  103.21    3.81
  -1  -2 -11   71.93    3.60
  -1   2 -11   86.71    4.36
   1   2  12    5.20    2.31
   1  -2  12    4.82    1.87
  -1  -2 -12    3.14    0.77
  -1   2 -12    5.33    1.55
   1   3 -12    7.87    1.86
   1  -3 -12    3.54    1.35
  -1  -3  12   -0.02    2.23
  -1   3  12    0.22    2.62
  -1   3  12    4.48    1.29
  -1  -3  12    5.04    1.85
   1  -3 -11   20.98    1.95
   1   3 -11   22.55    2.75
  -1  -3  11   23.95    1.76
  -1  -3  11   27.32    2.09
  -1   3  11   20.98    1.25
  -1   3  11   27.17    3.56
   1   3 -10   45.24    3.44
   1  -3 -10   42.99    2.38
  -1  -3  10   49.96    3.80
  -1  -3  10   46.22    2.26
  -1   3  10   49.69    4.36
  -1   3  10   44.13    2.32
   1   3  -9    8.86    1.10
   1  -3  -9    7.20    1.11
  -1  -3   9    7.77    1.95
  -1  -3   9    7.85    1.62
  -1   3   9    6.87    1.05
  -1   3   9    7.68    1.41
   1   3  -8    2.19    1.27
   1  -3  -8    0.80    1.02
   1  -3  -8    1.63    0.83
  -1   3   8    2.61    1.00
  -1  -3   8    0.94    0.87
  -1   3   8    3.03    0.74
  -1  -3   8    2.62    1.18
   1   3  -7  345.48   10.41
   1  -3  -7  349.11    8.67
   1  -3  -7  339.44    9.89
  -1  -3   7  355.39   11.15
  -1   3   7  344.94   11.64
  -1   3   7  351.08    8.63
  -1  -3   7  342.02    9.09
   1   3  -6  132.19    4.35
   1  -3  -6  122.60    3.78
   1  -3  -6  135.71    3.22
  -1  -3   6  125.33    4.59
  -1   3   6  133.05    3.82
  -1   3   6  131.62    3.06
  -1  -3   6  124.80    4.26
   1  -3  -5  120.01    3.58
   1   3  -5  119.01    3.05
   1  -3  -5  133.53    3.12
  -1  -3   5  118.36    4.20
  -1  -3   5  119.94    3.05
  -1   3   5  116.99    3.41
  -1   3   5  121.11    2.76
   1   3  -4  133.32    3.29
   1  -3  -4  127.73    5.14
   1  -3  -4  140.03    3.24
  -1  -3   4  134.08    4.32
  -1   3   4  135.59    5.06
  -1   3   4  133.20    3.01
   1   3  -3  380.79   10.36
   1  -3  -3  363.55    7.79
   1  -3  -3  362.68   10.88
  -1  -3   3  365.93    9.92
  -1   3   3  371.10    7.93
  -1   3   3  372.37    9.11
   1  -3  -2 1605.12   56.46
   1  -3  -2 1687.01   53.02
   1   3  -2 1776.99   57.53
  -1  -3   2 1696.74   55.14
  -1   3   2 1669.97   52.50
  -1   3   2 1635.96   54.06
   1   3  -1  889.59   24.64
   1  -3  -1  842.62   21.36
   1  -3  -1  861.07   22.15
  -1   3   1  730.33   20.89
  -1  -3   1  836.33   23.11
  -1   3   1  905.10   22.88
   1   3   0  995.55   27.35
  -1  -3   0  968.72   26.41
  -1   3   0 1036.94   26.13
   1   3   1 5316.27  259.42
  -1  -3  -1 5062.91  246.40
  -1   3  -1 5079.06  251.66
   1  -3   2 7669.42  427.46
   1  -3   2 7168.37  421.64
  -1  -3  -2 6986.22  397.98
  -1  -3  -2 7035.68  417.91
  -1   3  -2 7328.95  425.09
   1  -3   3  285.50    7.82
   1  -3   3  295.94    6.05
  -1  -3  -3  291.09    6.81
  -1  -3  -3  291.63    5.73
  -1   3  -3  294.75    6.51
  -1  -3  -3  295.98    6.63
   1   3   4 1863.14   65.66
   1  -3   4 1953.07   65.53
   1  -3   4 1760.78   62.13
  -1  -3  -4 1911.41   62.28
  -1  -3  -4 1719.86   61.82
  -1   3  -4 1856.15   64.05
   1   3   5  458.65   13.06
   1  -3   5  450.51   11.13
   1  -3   5  449.14   11.09
  -1  -3  -5  440.15   13.07
  -1   3  -5  435.37   11.65
  -1  -3  -5  441.08    9.86
   1   3   6  113.41    3.18
   1  -3   6  110.41    2.87
   1  -3   6  111.95    2.60
  -1  -3  -6  108.81    4.33
  -1  -3  -6   99.94    2.49
  -1   3  -6   99.94    3.45
   1   3   7  214.45    7.20
   1  -3   7  212.89    6.02
   1  -3   7  208.54    6.49
  -1  -3  -7  199.32    4.82
  -1   3  -7  200.23    5.98
  -1  -3  -7  208.28    7.26
   1  -3   8  146.25    4.19
   1   3   8  152.67    4.73
   1  -3   8  152.44    5.10
  -1  -3  -8  146.48    3.98
  -1  -3  -8  144.41    6.13
  -1   3  -8  144.84    5.05
   1  -3   9  127.03    4.94
   1   3   9  133.44    6.06
   1  -3   9  119.63    5.01
  -1  -3  -9  110.03    3.64
  -1   3  -9  120.39    4.71
  -1  -3  -9  126.55    4.36
   1   3  10   69.53    4.52
   1  -3  10   58.09    3.51
   1  -3  10   64.21    3.62
  -1  -3 -10   49.63    2.36
  -1  -3 -10   59.35    4.17
  -1   3 -10   54.38    2.33
   1  -3  11    4.26    1.08
   1   3  11    8.32    2.23
   1  -3  11    6.18    1.73
  -1   3 -11    5.51    1.60
  -1  -3 -11   -0.21    1.29
  -1  -3 -11    4.26    1.08
   1   3  12   10.60    2.74
   1  -3  12   10.50    2.13
  -1  -3 -12    5.98    1.34
  -1   3 -12    6.29    1.89
   1   4 -12   26.80    2.06
   1  -4 -12   15.61    1.96
  -1   4  12   19.08    1.92
  -1  -4  12   31.60    2.24
  -1   4  12   35.25    2.69
  -1  -4  12   24.33    3.04
   1  -4 -11   -0.08    0.83
   1   4 -11   -0.84    0.85
  -1   4  11    0.72    0.79
  -1   4  11    1.32    1.11
  -1  -4  11    0.67    1.51
  -1  -4  11    0.22    0.82
   1   4 -10   32.38    3.01
   1  -4 -10   26.54    1.82
  -1   4  10   30.02    1.73
  -1   4  10   34.71    3.76
  -1  -4  10   30.58    2.92
  -1  -4  10   35.70    2.12
   1   4  -9    6.72    1.71
   1  -4  -9   -0.49    1.39
   1  -4  -9    5.06    0.98
  -1  -4   9   10.20    1.80
  -1  -4   9    7.89    1.62
  -1   4   9    7.18    0.91
  -1   4   9    4.14    2.18
   1  -4  -8    1.86    0.75
   1   4  -8    2.24    0.83
   1  -4  -8    2.69    1.07
  -1  -4   8    2.35    0.87
  -1   4   8    1.85    0.67
  -1  -4   8    2.11    1.24
  -1   4   8    1.60    1.04
   1   4  -7  316.32    9.86
   1  -4  -7  304.38    9.14
   1  -4  -7  325.44    7.76
  -1   4   7  313.60   10.93
  -1  -4   7  319.36    8.64
  -1  -4   7  316.70   10.03
  -1   4   7  328.90    7.62
   1   4  -6    4.03    0.74
   1  -4  -6    3.18    0.62
   1  -4  -6    2.38    0.94
  -1  -4   6    3.08    1.19
  -1  -4   6    2.66    0.73
  -1   4   6    2.77    0.56
  -1   4   6    3.42    0.90
   1  -4  -5  124.40    3.70
   1   4  -5  127.13    4.44
   1  -4  -5  129.45    2.88
  -1  -4   5  131.03    4.31
  -1   4   5  129.19    2.67
  -1   4   5  126.91    4.99
   1   4  -4   29.52    2.31
   1  -4  -4   28.01    1.60
   1  -4  -4   32.96    1.13
  -1   4   4   27.88    1.00
  -1   4   4   27.89    1.59
  -1  -4   4   25.70    1.33
   1   4  -3 1876.19   63.58
   1  -4  -3 1815.52   57.86
   1  -4  -3 1678.87   59.45
  -1   4   3 1783.35   61.90
  -1   4   3 1916.22   60.73
  -1  -4   3 1758.52   60.38
   1   4  -2  882.37   23.94
   1  -4  -2  867.83   26.67
   1  -4  -2  871.96   22.05
  -1  -4   2  862.88   23.41
  -1   4   2  925.04   23.96
  -1   4   2  835.98   25.45
   1  -4  -1   18.58    0.97
   1   4  -1   15.36    1.08
  -1   4   1   16.75    0.98
  -1   4   1   16.83    1.19
  -1  -4   1   22.62    1.70
   1   4   0 1143.31   31.43
   1  -4   0 1185.74   32.59
  -1  -4   0 1145.62   31.45
  -1   4   0 1181.38   32.42
  -1   4   0 1204.59   33.02
   1   4   1  165.85    3.67
   1  -4   1  170.87    3.64
  -1   4  -1  175.08    4.92
  -1  -4  -1  165.26    3.53
   1  -4   2  369.66    8.54
   1   4   2  393.86    7.73
  -1  -4  -2  386.12    7.86
  -1   4  -2  380.03    8.64
  -1  -4  -2  369.20    8.89
   1  -4   3  523.28   11.38
   1  -4   3  514.47   12.78
  -1  -4  -3  534.83   11.50
  -1  -4  -3  537.74   11.47
  -1  -4  -3  515.33   13.17
  -1   4  -3  516.22   14.25
   1   4   4   63.74    2.10
   1  -4   4   63.51    2.70
   1  -4   4   64.99    1.75
  -1  -4  -4   60.20    1.27
  -1  -4  -4   60.29    2.06
  -1  -4  -4   57.37    1.40
  -1   4  -4   62.45    2.60
   1   4   5   20.24    1.22
   1  -4   5   16.71    1.62
   1  -4   5   18.66    1.11
  -1  -4  -5   18.23    1.93
  -1  -4  -5   20.36    0.76
  -1   4  -5   20.09    1.06
   1   4   6  143.04    5.40
   1  -4   6  137.93    4.78
   1  -4   6  142.53    3.95
  -1  -4  -6  135.68    5.33
  -1   4  -6  139.22    4.61
  -1  -4  -6  141.72    3.04
   1   4   7    0.02    1.16
   1  -4   7    0.28    0.75
   1  -4   7    0.07    0.58
  -1  -4  -7    0.33    0.45
  -1   4  -7    0.15    0.89
  -1  -4  -7    0.67    1.15
   1   4   8   23.66    2.54
   1  -4   8   20.73    1.14
   1  -4   8   16.95    1.98
  -1  -4  -8   19.44    1.62
  -1   4  -8   18.86    1.23
  -1  -4  -8   17.96    1.07
   1  -4   9    1.11    1.25
   1  -4   9    1.03    0.70
   1   4   9    2.41    1.01
  -1   4  -9    1.49    1.21
  -1  -4  -9    1.12    0.42
  -1  -4  -9    1.29    1.58
   1   4  10   45.76    4.08
   1  -4  10   46.22    1.96
   1  -4  10   40.90    2.13
  -1  -4 -10   31.34    1.83
  -1  -4 -10   40.62    3.73
  -1   4 -10   40.78    2.93
   1   4  11   15.44    2.93
   1  -4  11   10.54    2.19
   1  -4  11   12.71    1.36
  -1  -4 -11    8.00    1.24
  -1  -4 -11   13.49    1.76
  -1   4 -11   13.65    1.34
   1  -4  12    0.30    0.86
   1  -4  12   -1.54    0.89
  -1   4 -12    0.93    1.35
   1   5 -12    0.24    1.74
  -1  -5  12    1.88    1.07
  -1  -5  12   -0.75    1.84
  -1   5  12    3.66    2.36
   1   5 -11   -1.37    1.52
   1  -5 -11    0.30    0.79
  -1  -5  11    0.18    0.98
  -1  -5  11    2.54    0.92
  -1   5  11   -0.03    1.23
  -1   5  11    0.53    0.75
   1   5 -10   58.52    2.73
   1  -5 -10   47.40    2.29
  -1  -5  10   66.45    4.05
  -1  -5  10   60.70    3.88
  -1   5  10   62.34    3.27
  -1   5  10   51.73    2.15
   1   5  -9    1.05    0.84
   1  -5  -9    1.26    0.67
   1  -5  -9    0.21    1.09
  -1  -5   9   -0.32    1.31
  -1  -5   9    0.54    0.84
  -1   5   9    0.89    1.68
  -1   5   9    0.48    0.60
   1   5  -8   32.26    2.70
   1  -5  -8   29.96    2.15
   1  -5  -8   29.74    1.42
  -1  -5   8   29.18    2.57
  -1   5   8   34.42    2.09
  -1  -5   8   31.77    2.64
  -1   5   8   30.66    1.24
   1   5  -7   78.11    2.59
   1  -5  -7   77.80    2.07
   1  -5  -7   75.48    3.08
  -1  -5   7   80.92    3.68
  -1  -5   7   79.96    3.58
  -1   5   7   75.31    4.27
  -1   5   7   76.31    1.91
   1   5  -6  378.11   11.85
   1  -5  -6  404.51   11.74
   1  -5  -6  425.54   10.06
  -1  -5   6  424.64   12.25
  -1  -5   6  412.31   11.03
  -1   5   6  410.46   11.49
  -1   5   6  421.34    9.14
   1   5  -5    1.99    0.69
   1  -5  -5    1.71    0.61
   1  -5  -5    3.34    0.85
  -1  -5   5    1.92    0.68
  -1   5   5    1.74    0.39
  -1   5   5    2.82    1.31
   1   5  -4   40.35    1.61
   1  -5  -4   41.95    1.88
   1  -5  -4   39.04    1.05
  -1  -5   4   40.95    2.37
  -1   5   4   41.45    2.75
  -1   5   4   41.77    1.00
   1   5  -3  102.38    3.84
   1  -5  -3   90.94    2.26
   1  -5  -3  106.77    4.29
  -1  -5   3   97.56    2.61
  -1   5   3  109.96    3.14
  -1   5   3   93.54    1.83
   1   5  -2 2608.96   98.48
   1  -5  -2 2479.29   95.64
   1  -5  -2 2556.60   92.35
  -1  -5   2 2466.61   96.73
  -1   5   2 2407.71   87.31
  -1   5   2 2514.35   99.24
   1   5  -1 1009.17   27.40
   1  -5  -1  935.73   25.61
  -1  -5   1  938.34   27.63
  -1   5   1  993.18   27.21
  -1   5   1  977.35   28.46
   1   5   0  436.73   11.03
   1  -5   0  432.06    9.98
  -1  -5   0  477.66   11.36
  -1   5   0  434.91    9.38
   1   5   1  556.39   12.62
   1  -5   1  533.90   14.46
  -1  -5  -1  562.51   12.70
  -1   5  -1  549.79   13.03
   1   5   2  160.84    2.85
   1  -5   2  161.05    4.87
  -1  -5  -2  158.56    2.62
  -1   5  -2  159.27    3.72
   1  -5   3  160.54    5.22
   1  -5   3  169.35    3.11
  -1  -5  -3  167.84    2.68
  -1  -5  -3  151.47    2.85
  -1  -5  -3  166.30    4.38
  -1   5  -3  158.48    3.87
   1  -5   4  391.91   10.98
   1  -5   4  409.48    8.98
  -1  -5  -4  397.69    8.38
  -1  -5  -4  403.13    8.03
  -1   5  -4  392.32   10.99
  -1  -5  -4  403.72   10.39
   1  -5   5    7.33    0.78
   1   5   5    6.71    0.95
   1  -5   5    7.53    1.28
  -1  -5  -5    6.60    0.51
  -1   5  -5    5.83    0.81
  -1  -5  -5    8.93    1.56
  -1  -5  -5    8.03    0.46
   1   5   6  539.06   16.81
   1  -5   6  483.63   14.83
   1  -5   6  505.03   12.94
  -1  -5  -6  505.17   16.41
  -1  -5  -6  487.67   11.12
  -1   5  -6  464.63   14.12
   1   5   7  102.95    4.88
   1  -5   7  100.84    3.24
   1  -5   7   96.46    3.02
  -1  -5  -7   95.83    4.76
  -1  -5  -7   99.06    2.28
  -1   5  -7   96.71    2.88
   1   5   8   23.02    2.62
   1  -5   8   17.02    2.12
   1  -5   8   21.55    1.64
  -1  -5  -8   21.85    1.66
  -1  -5  -8   15.67    0.95
  -1   5  -8   18.33    1.29
   1   5   9   20.39    2.93
   1  -5   9   20.98    1.86
   1  -5   9   17.19    1.42
  -1  -5  -9   14.72    1.05
  -1  -5  -9   22.60    2.74
  -1   5  -9   17.94    2.16
   1   5  10   20.73    3.17
   1  -5  10   20.86    2.03
   1  -5  10   15.57    2.40
  -1  -5 -10   22.67    1.93
  -1  -5 -10   14.10    1.19
  -1   5 -10   17.44    2.33
   1   5  11   43.04    2.98
   1  -5  11   35.27    3.36
   1  -5  11   41.71    3.07
  -1  -5 -11   39.77    4.16
  -1   5 -11   33.85    3.24
   1  -5  12    8.56    2.00
   1  -5  12    6.47    1.46
  -1  -5 -12    2.06    1.70
  -1   5 -12   12.40    1.37
   1   6 -12    2.59    2.08
  -1  -6  12    3.31    1.23
  -1  -6  12    3.12    1.24
  -1   6  12    2.29    1.68
   1   6 -11    5.16    2.04
   1  -6 -11    3.77    0.92
  -1  -6  11    6.05    1.97
  -1   6  11    3.13    0.84
  -1  -6  11    6.01    1.25
  -1   6  11    6.78    2.65
   1   6 -10    0.63    1.68
   1  -6 -10    1.92    0.72
   1  -6 -10    3.10    1.38
  -1  -6  10    1.76    1.02
  -1   6  10   -0.38    2.11
  -1  -6  10    1.93    0.96
  -1   6  10    1.29    0.67
   1   6  -9   26.71    1.76
   1  -6  -9   22.76    1.27
   1  -6  -9   21.31    3.42
  -1  -6   9   24.29    2.57
  -1  -6   9   20.17    2.67
  -1   6   9   23.11    2.13
  -1   6   9   21.09    1.10
   1   6  -8   10.72    2.02
   1  -6  -8    8.27    2.56
   1  -6  -8    9.55    0.83
  -1  -6   8    9.50    1.91
  -1   6   8   10.52    2.40
  -1  -6   8   15.79    1.85
  -1   6   8   10.67    0.73
   1   6  -7   50.15    3.23
   1  -6  -7   52.86    1.47
   1  -6  -7   51.68    3.85
  -1  -6   7   53.67    3.21
  -1  -6   7   53.91    2.87
  -1   6   7   55.87    3.72
  -1   6   7   55.23    1.60
   1   6  -6    3.56    1.26
   1  -6  -6    2.29    0.44
   1  -6  -6    0.40    0.93
  -1  -6   6    0.18    0.67
  -1  -6   6    2.09    1.24
  -1   6   6    2.10    0.90
  -1   6   6    2.24    0.49
   1   6  -5  428.13   10.99
   1  -6  -5  421.36   11.84
   1  -6  -5  430.45    8.83
  -1  -6   5  428.54   11.14
  -1   6   5  429.86    8.93
  -1   6   5  419.70   11.34
   1  -6  -4    2.48    0.49
   1   6  -4    2.05    0.77
   1  -6  -4    3.80    0.92
  -1   6   4    2.74    0.86
  -1   6   4    3.12    0.46
  -1  -6   4    4.33    0.76
   1   6  -3    0.96    0.75
   1  -6  -3    1.98    1.28
  -1   6   3    0.81    0.49
  -1   6   3    2.00    1.24
   1   6  -2   11.57    1.61
   1  -6  -2    9.86    1.69
  -1  -6   2   12.98    1.56
  -1   6   2   11.68    1.69
  -1   6   2   13.30    0.73
   1  -6  -1  385.87   10.25
   1   6  -1  397.72    9.09
  -1  -6   1  405.45    9.18
  -1   6   1  394.87    9.01
  -1   6   1  391.57    8.64
   1  -6   0  267.42    5.95
   1   6   0  204.74    4.24
  -1  -6   0  206.67    4.22
  -1   6   0  219.98    4.46
   1   6   1  508.00   11.25
   1  -6   1  491.25   12.89
  -1  -6  -1  492.52   10.89
  -1   6  -1  500.94   11.62
   1   6   2 1497.67   42.87
   1  -6   2 1300.85   41.67
  -1  -6  -2 1479.56   41.95
  -1   6  -2 1337.09   41.95
   1  -6   3   59.86    3.03
  -1  -6  -3   75.40    3.63
  -1   6  -3   71.69    3.10
   1  -6   4  153.81    3.66
   1  -6   4  146.07    3.64
  -1  -6  -4  136.76    2.46
  -1   6  -4  144.18    3.61
  -1  -6  -4  152.78    5.49
   1  -6   5   54.05    1.91
   1  -6   5   56.44    1.72
  -1   6  -5   58.86    2.77
  -1  -6  -5   61.87    1.23
  -1  -6  -5   56.99    2.24
  -1  -6  -5   63.69    1.38
   1   6   6   61.01    2.43
   1  -6   6   56.69    3.11
   1  -6   6   58.44    1.98
  -1  -6  -6   56.69    2.41
  -1  -6  -6   59.20    1.43
  -1   6  -6   59.38    3.07
  -1  -6  -6   63.09    1.42
   1   6   7   15.40    1.56
   1  -6   7   18.15    2.03
   1  -6   7   17.93    1.34
  -1  -6  -7   15.51    0.71
  -1  -6  -7   20.46    1.52
  -1  -6  -7   16.99    1.02
  -1   6  -7   19.71    1.28
   1   6   8   15.15    1.50
   1  -6   8   10.81    1.95
   1  -6   8   13.23    1.36
  -1  -6  -8    9.01    0.80
  -1  -6  -8   11.68    2.36
  -1  -6  -8   10.60    0.91
  -1   6  -8   11.05    1.19
   1   6   9    3.20    1.23
   1  -6   9    3.21    1.17
   1  -6   9    2.45    0.95
  -1  -6  -9    2.69    0.65
  -1  -6  -9    1.90    1.19
  -1  -6  -9    1.91    0.57
  -1   6  -9    2.92    1.49
   1  -6  10    5.39    1.79
   1  -6  10    5.24    0.88
  -1  -6 -10    3.85    0.70
  -1  -6 -10    1.65    0.76
  -1  -6 -10    6.12    2.16
  -1   6 -10    5.01    1.68
   1  -6  11   15.13    2.07
   1  -6  11   13.00    2.48
  -1  -6 -11   16.05    3.13
  -1   6 -11   11.04    2.44
   1  -6  12    1.41    1.02
   1  -6  12    0.01    1.33
  -1  -6 -12    0.79    1.26
  -1   6 -12   -0.03    0.97
   1   7 -12    7.61    1.58
  -1  -7  12    5.20    2.24
  -1  -7  12    5.90    1.55
  -1   7  12    8.23    3.17
   1   7 -11   14.58    3.01
  -1  -7  11   17.66    1.97
  -1  -7  11   19.45    1.78
  -1   7  11   22.39    2.44
   1  -7 -10    0.61    0.53
   1  -7 -10    0.50    1.98
   1   7 -10   -0.06    1.54
  -1   7  10   -0.68    1.93
  -1  -7  10   -0.53    1.35
  -1  -7  10    0.80    0.93
  -1   7  10    0.26    0.49
   1   7  -9   62.94    4.33
   1  -7  -9   54.25    1.88
   1  -7  -9   68.06    5.23
  -1   7   9   74.12    3.48
  -1   7   9   65.97    1.82
  -1  -7   9   64.34    3.00
  -1  -7   9   71.05    3.87
   1  -7  -8   26.16    1.01
   1   7  -8   26.41    1.81
   1  -7  -8   27.45    3.38
  -1  -7   8   27.96    2.41
  -1   7   8   31.89    3.31
  -1  -7   8   26.82    2.73
  -1   7   8   24.87    0.88
   1   7  -7    2.72    1.25
   1  -7  -7    0.52    0.51
   1  -7  -7    0.79    1.50
  -1   7   7    0.41    0.41
  -1  -7   7    0.92    1.06
  -1  -7   7    3.23    1.25
  -1   7   7   -0.40    0.94
   1   7  -6   50.03    2.09
   1  -7  -6   55.81    3.70
   1  -7  -6   57.45    1.17
  -1  -7   6   51.01    3.12
  -1   7   6   54.03    1.20
  -1   7   6   53.15    2.33
   1   7  -5  406.87   10.67
   1  -7  -5  427.96    8.70
   1  -7  -5  401.96   13.55
  -1  -7   5  419.79   12.72
  -1   7   5  404.27   11.06
  -1   7   5  414.74    8.09
   1   7  -4  104.45    4.12
   1  -7  -4  107.07    3.34
   1  -7  -4   99.08    1.96
  -1  -7   4  103.75    4.09
  -1   7   4  106.07    1.85
  -1   7   4  103.31    4.42
   1  -7  -3   36.37    2.80
   1   7  -3   41.99    1.70
  -1   7   3   41.00    1.09
  -1   7   3   39.74    1.74
  -1  -7   3   40.98    2.49
   1   7  -2 1708.52   58.42
   1  -7  -2 1563.73   55.97
  -1  -7   2 1573.69   55.00
  -1   7   2 1890.29   56.86
  -1   7   2 1448.88   45.77
  -1   7   2 1643.94   57.59
   1   7  -1  473.00   12.60
   1  -7  -1  478.26   12.80
  -1  -7   1  482.12   11.30
  -1   7   1  489.10   11.12
  -1   7   1  477.79   11.28
   1   7   0    0.06    0.40
   1  -7   0   -0.07    0.65
  -1  -7   0    0.23    0.38
  -1   7   0    0.81    0.67
   1   7   1   69.39    1.79
   1  -7   1   61.15    2.64
  -1  -7  -1   77.86    1.84
  -1   7  -1   64.29    2.62
   1   7   2  233.95    4.28
   1  -7   2  239.24    5.66
  -1  -7  -2  248.40    4.34
  -1   7  -2  243.06    5.58
   1  -7   3  517.43   14.70
  -1  -7  -3  530.98   16.12
  -1   7  -3  543.50   13.60
   1  -7   4   14.88    1.05
  -1  -7  -4   15.45    0.37
  -1   7  -4   14.97    1.70
  -1  -7  -4   15.67    0.36
  -1  -7  -4   15.12    1.24
   1  -7   5   21.08    1.27
   1  -7   5   24.32    1.08
  -1  -7  -5   19.94    0.50
  -1  -7  -5   21.00    2.34
  -1  -7  -5   23.12    0.48
  -1   7  -5   21.60    1.94
   1  -7   6   57.82    1.85
   1  -7   6   56.62    3.00
  -1  -7  -6   58.50    3.56
  -1  -7  -6   52.96    1.07
  -1  -7  -6   49.52    1.12
  -1   7  -6   55.14    2.03
   1  -7   7   22.04    2.40
   1  -7   7   21.45    1.49
  -1  -7  -7   23.48    0.85
  -1  -7  -7   22.13    0.91
  -1  -7  -7   22.40    1.79
  -1   7  -7   24.48    1.47
   1  -7   8   97.78    3.64
   1  -7   8  112.12    3.55
  -1  -7  -8   88.32    2.03
  -1  -7  -8  103.53    4.09
  -1   7  -8  102.75    3.43
   1  -7   9   -0.29    1.40
   1  -7   9    0.03    0.93
  -1  -7  -9    1.17    1.69
  -1  -7  -9    0.56    0.52
  -1  -7  -9    0.62    0.60
  -1   7  -9    0.01    1.35
   1  -7  10    0.16    1.04
   1  -7  10    0.06    1.43
  -1  -7 -10    0.66    0.49
  -1  -7 -10    0.45    0.42
  -1  -7 -10   -1.21    1.09
  -1   7 -10   -0.03    1.37
   1  -7  11   41.17    2.68
   1  -7  11   42.55    3.04
  -1  -7 -11   46.70    3.21
  -1   7 -11   46.49    3.92
   1  -7  12   -1.16    1.07
   1  -7  12    2.27    1.24
  -1  -7 -12   -2.20    2.02
  -1   7 -12    1.88    1.54
   1   8 -12    1.46    1.25
  -1  -8  12   -0.23    1.08
  -1  -8  12    2.15    1.24
  -1   8  12    1.77    1.61
   1   8 -11    2.04    1.32
   1  -8 -11    4.37    1.72
  -1  -8  11    2.79    1.81
  -1  -8  11    3.34    1.35
  -1   8  11    4.00    2.68
   1  -8 -10    9.80    3.02
   1   8 -10    4.72    2.44
  -1  -8  10    8.62    1.54
  -1  -8  10   10.31    2.04
  -1   8  10    7.72    1.89
   1  -8  -9    9.05    0.84
   1  -8  -9   16.41    1.92
   1   8  -9   14.47    2.50
  -1  -8   9   15.13    1.56
  -1   8   9   10.69    0.59
  -1  -8   9   12.99    1.32
  -1   8   9   12.88    2.92
   1  -8  -8   40.74    2.63
   1   8  -8   38.02    2.21
   1  -8  -8   36.33    1.26
  -1   8   8   37.83    0.94
  -1   8   8   42.29    3.94
  -1  -8   8   39.42    2.19
  -1  -8   8   42.23    1.88
   1  -8  -7    2.30    1.02
   1  -8  -7    0.71    0.36
   1   8  -7    0.69    1.34
  -1   8   7    0.63    0.22
  -1   8   7    0.63    0.96
  -1  -8   7    0.26    0.67
  -1  -8   7    2.57    0.84
   1  -8  -6    7.22    0.46
   1   8  -6   10.94    1.08
   1  -8  -6    8.88    1.32
  -1   8   6    8.40    0.35
  -1  -8   6    9.17    1.11
  -1   8   6    9.28    1.25
   1  -8  -5   -0.61    1.44
   1   8  -5    1.59    1.26
   1  -8  -5    1.29    0.27
  -1   8   5    1.40    0.18
  -1  -8   5    0.34    0.75
  -1   8   5    1.02    0.86
   1   8  -4 1097.55   35.59
   1  -8  -4 1155.50   36.63
  -1   8   4  985.84   25.14
  -1   8   4 1133.86   37.49
  -1  -8   4 1124.42   34.86
   1  -8  -3   24.69    2.32
   1   8  -3   25.70    2.09
  -1   8   3   22.53    0.86
  -1   8   3   26.80    0.77
  -1   8   3   25.82    2.24
  -1  -8   3   24.43    1.32
   1  -8  -2  402.14   10.24
   1   8  -2  396.37    9.71
  -1   8   2  404.85   10.19
  -1  -8   2  397.18   11.32
  -1   8   2  420.38    8.71
   1   8  -1  997.60   30.09
   1  -8  -1  992.44   30.73
  -1  -8   1 1004.73   30.34
  -1   8   1 1109.84   29.99
   1  -8   0   44.82    1.86
   1   8   0   38.87    1.76
  -1   8   0   35.33    1.15
  -1  -8   0   40.41    1.72
   1   8   1  118.29    2.80
   1  -8   1  115.66    2.78
  -1   8  -1  119.63    3.73
  -1  -8  -1  122.29    2.74
   1   8   2  346.07    6.82
   1  -8   2  346.52    8.34
  -1  -8  -2  351.82    6.70
   1   8   3    0.43    0.21
   1  -8   3   -1.98    0.94
  -1  -8  -3    0.72    0.69
  -1   8  -3    2.13    0.94
  -1  -8  -3    0.30    0.20
   1  -8   4   21.98    1.19
  -1   8  -4   21.71    1.22
  -1  -8  -4   18.13    2.23
   1  -8   5   26.04    1.13
   1  -8   5   24.18    1.43
  -1  -8  -5   23.54    1.71
  -1   8  -5   24.43    1.41
   1  -8   6   20.26    1.38
   1  -8   6   21.71    1.18
  -1  -8  -6   21.64    1.66
  -1   8  -6   20.99    1.40
   1  -8   7  277.29    9.94
   1  -8   7  271.58    7.03
  -1   8  -7  263.45    7.60
  -1  -8  -7  263.66   10.75
   1  -8   8   60.84    2.46
   1  -8   8   57.14    2.72
  -1  -8  -8   62.27    4.65
  -1   8  -8   56.09    3.80
   1  -8   9   73.88    4.73
   1  -8   9   75.98    3.16
  -1  -8  -9   76.95    3.75
  -1   8  -9   70.67    4.60
   1  -8  10    4.01    0.77
   1  -8  10    4.68    1.85
  -1  -8 -10    4.68    2.28
  -1  -8 -10    1.70    0.51
  -1   8 -10    4.61    1.79
   1  -8  11   21.90    2.24
   1  -8  11   23.07    2.25
  -1  -8 -11   25.97    3.95
  -1   8 -11   23.81    3.22
   1  -8  12    4.48    2.34
   1  -8  12    3.63    1.61
  -1  -8 -12    4.28    1.75
  -1   8 -12    4.60    2.19
   1   9 -12   34.28    4.71
  -1  -9  12   39.20    3.23
  -1  -9  12   43.96    3.89
  -1   9  12   50.56    6.03
   1  -9 -11   -0.69    1.62
   1   9 -11    1.77    1.29
  -1  -9  11    2.31    1.03
  -1  -9  11    2.46    1.29
  -1   9  11    1.82    1.62
   1   9 -10   56.38    3.27
   1  -9 -10   56.96    5.86
  -1   9  10   68.73    5.85
  -1  -9  10   58.82    3.43
  -1  -9  10   66.76    3.90
   1  -9  -9   22.64    3.53
   1   9  -9   13.99    2.87
  -1   9   9   16.91    3.44
  -1  -9   9   16.36    1.85
  -1  -9   9   18.80    2.27
   1   9  -8    4.83    1.19
   1  -9  -8    2.51    2.32
  -1   9   8    4.81    1.40
  -1  -9   8    3.36    1.19
  -1  -9   8    6.03    1.50
   1   9  -7    6.92    1.95
   1  -9  -7   10.19    2.36
  -1  -9   7    5.58    1.93
  -1   9   7    6.28    1.40
   1  -9  -6  417.29   15.14
   1   9  -6  410.89   11.59
  -1   9   6  418.94   12.32
  -1  -9   6  422.55   14.07
   1   9  -5   50.90    3.00
   1  -9  -5   44.98    2.31
  -1   9   5   47.05    2.20
  -1  -9   5   45.28    3.03
   1  -9  -4  286.60    9.73
   1   9  -4  276.53    8.72
  -1   9   4  282.81    9.22
  -1   9   4  297.80    4.91
  -1  -9   4  280.62    8.82
   1  -9  -3   45.78    1.95
   1   9  -3   47.62    2.72
  -1   9   3   41.98    2.90
  -1   9   3   45.89    0.91
  -1  -9   3   48.18    1.77
  -1   9   3   46.10    1.20
   1  -9  -2  147.34    5.12
   1   9  -2  144.46    3.61
  -1   9   2  151.87    2.94
  -1  -9   2  149.39    3.68
  -1   9   2  147.87    3.65
   1   9  -1   12.58    0.93
   1  -9  -1   12.53    0.95
  -1   9   1   14.93    0.61
  -1  -9   1   15.30    1.45
   1  -9   0  225.59    6.01
   1  -9   0  225.76    4.82
   1   9   0  235.88    6.03
  -1   9   0  231.62    4.91
  -1  -9   0  230.94    4.83
   1  -9   1   38.56    1.34
   1   9   1   43.29    1.49
  -1  -9  -1   40.08    1.33
  -1   9  -1   39.87    1.35
   1  -9   2  708.12   19.29
   1   9   2  707.15   16.76
  -1  -9  -2  728.71   17.40
  -1   9  -2  738.56   19.55
   1   9   3   41.24    0.72
   1  -9   3   43.07    2.32
  -1  -9  -3   44.06    1.89
  -1  -9  -3   41.22    0.70
  -1   9  -3   41.00    2.36
   1  -9   4   14.27    1.10
  -1   9  -4   15.51    1.75
  -1  -9  -4   16.02    2.07
   1  -9   5   18.06    0.66
   1  -9   5   16.55    1.30
  -1   9  -5   17.25    2.04
  -1  -9  -5   19.31    2.43
   1  -9   6   12.21    0.98
   1  -9   6    9.55    1.93
  -1  -9  -6   11.18    2.27
  -1   9  -6   12.28    1.94
   1  -9   7   27.21    1.47
   1  -9   7   27.60    2.80
  -1   9  -7   22.25    2.66
  -1  -9  -7   25.45    3.17
   1  -9   8   21.77    1.82
   1  -9   8   23.76    1.56
  -1   9  -8   19.65    2.69
  -1  -9  -8   17.68    2.06
   1  -9   9    1.77    1.67
   1  -9   9    0.56    0.95
  -1  -9  -9    0.16    2.03
  -1   9  -9    3.04    1.61
   1  -9  10    9.76    2.58
   1  -9  10   11.36    1.54
  -1  -9 -10   10.04    1.95
  -1   9 -10    7.83    2.48
   1  -9  11   41.76    2.00
   1  -9  11   42.84    2.93
  -1  -9 -11   45.37    5.12
  -1   9 -11   38.60    4.21
   1  -9  12    4.98    1.78
   1  -9  12    9.60    2.84
  -1  -9 -12   11.82    3.28
  -1   9 -12    8.65    2.56
   1  10 -12   -0.52    2.03
   1 -10 -12   -1.79    1.57
  -1  10  12    2.22    2.57
  -1 -10  12    0.51    2.02
  -1 -10  12   -0.31    1.52
   1  10 -11    1.58    2.30
   1 -10 -11    1.43    2.88
  -1  10  11    3.53    1.80
  -1 -10  11    2.27    1.75
  -1 -10  11    4.93    2.34
   1  10 -10    1.83    1.19
   1 -10 -10    0.77    2.42
  -1 -10  10    1.30    1.45
  -1 -10  10    2.60    1.96
  -1  10  10   -3.46    2.35
   1 -10  -9   45.64    5.00
   1  10  -9   44.83    4.13
  -1  10   9   48.79    3.22
  -1 -10   9   40.93    4.18
  -1 -10   9   43.99    3.20
   1 -10  -8   19.30    2.31
   1  10  -8   22.06    1.88
  -1 -10   8   28.40    3.03
  -1  10   8   19.29    2.18
  -1 -10   8   23.88    2.29
   1  10  -7  140.73    6.52
   1 -10  -7  143.90    5.43
  -1  10   7  147.46    5.32
  -1 -10   7  149.56    6.59
   1 -10  -6    6.84    1.36
   1  10  -6    6.67    1.15
  -1  10   6    6.22    1.30
  -1 -10   6    6.43    1.81
   1 -10  -5  195.91    7.88
   1  10  -5  196.15    6.92
  -1  10   5  201.72    5.87
  -1 -10   5  201.36    5.73
   1 -10  -4   16.05    1.51
   1  10  -4   18.39    2.10
  -1  10   4   19.84    1.46
  -1  10   4   20.27    0.44
  -1 -10   4   17.24    1.32
   1 -10  -3  425.94   13.46
   1  10  -3  427.67   12.57
  -1 -10   3  421.40   12.63
  -1  10   3  434.14    8.62
  -1  10   3  437.28   11.42
  -1  10   3  436.69    9.29
   1 -10  -2    8.38    1.54
   1  10  -2    8.25    0.86
  -1  10   2    8.11    0.61
  -1  10   2    7.40    0.71
  -1 -10   2    7.07    0.85
   1  10  -1  651.17   16.85
   1 -10  -1  644.58   18.84
  -1 -10   1  677.88   19.03
  -1  10   1  661.17   16.55
   1  10   0  941.53   26.88
   1 -10   0  884.48   26.22
   1 -10   0  886.51   25.73
  -1 -10   0  928.40   26.42
  -1  10   0  918.12   25.97
   1  10   1    2.21    0.69
   1 -10   1    2.19    0.58
  -1  10  -1    2.82    0.59
  -1 -10  -1    2.15    0.61
   1  10   2  107.57    2.54
   1 -10   2  110.24    2.89
  -1 -10  -2  110.93    2.43
  -1  10  -2  113.36    2.88
   1 -10   3   83.30    3.47
   1  10   3   92.27    1.54
  -1 -10  -3   86.65    2.95
  -1  10  -3   92.24    2.56
  -1 -10  -3   89.89    1.41
   1 -10   4    9.53    0.99
  -1  10  -4    9.20    1.58
  -1 -10  -4    6.20    1.16
   1 -10   5   45.34    2.02
  -1  10  -5   46.91    2.91
  -1 -10  -5   49.23    3.46
   1 -10   6  189.21    5.22
   1 -10   6  180.57    7.18
  -1 -10  -6  177.96    5.95
  -1  10  -6  187.17    7.02
   1 -10   7    3.77    0.85
   1 -10   7    3.82    1.77
  -1  10  -7    3.65    1.71
  -1 -10  -7    3.49    1.27
   1 -10   8   56.79    2.96
   1 -10   8   57.39    2.35
  -1  10  -8   59.73    4.17
  -1 -10  -8   55.95    4.97
   1 -10   9    5.09    2.13
   1 -10   9    4.22    1.11
  -1 -10  -9    4.04    1.56
  -1  10  -9    5.33    2.04
   1 -10  10   -0.46    1.12
   1 -10  10   -0.83    0.95
  -1  10 -10   -1.73    1.70
  -1 -10 -10    1.62    2.07
   1 -10  11    1.34    1.20
   1 -10  11    3.20    1.32
  -1 -10 -11    1.41    1.55
  -1  10 -11    0.13    2.03
   1 -11 -11    1.06    1.83
   1  11 -11    1.84    2.33
  -1 -11  11    3.05    1.07
  -1 -11  11    2.95    2.40
  -1  11  11    2.33    2.96
   1  11 -10    0.07    1.25
   1 -11 -10    3.24    1.55
  -1 -11  10    1.05    2.07
  -1 -11  10    0.78    0.94
  -1  11  10    4.02    1.57
   1  11  -9    1.19    2.00
   1 -11  -9    3.72    1.57
  -1 -11   9    2.33    0.92
  -1 -11   9    1.19    2.09
  -1  11   9    2.60    2.49
   1  11  -8   29.51    2.36
   1 -11  -8   38.51    4.34
  -1 -11   8   35.14    3.61
  -1 -11   8   33.79    1.76
  -1  11   8   43.35    4.32
   1 -11  -7    9.44    2.53
   1  11  -7    7.80    2.06
  -1 -11   7    4.98    1.27
  -1  11   7    7.37    2.46
   1 -11  -6   20.22    3.02
   1  11  -6   19.16    1.64
  -1  11   6   23.91    2.94
  -1 -11   6   21.58    1.69
   1  11  -5   17.84    2.20
   1 -11  -5   18.25    1.67
  -1 -11   5   19.92    2.23
  -1  11   5   17.85    1.59
   1  11  -4   20.49    2.12
   1 -11  -4   19.84    2.44
  -1  11   4   18.90    1.48
  -1 -11   4   18.90    2.19
   1  11  -3  281.08    8.67
   1 -11  -3  295.95    7.93
  -1  11   3  299.35    5.90
  -1  11   3  298.48    6.28
  -1 -11   3  293.31    7.57
   1 -11  -2  123.50    4.52
   1  11  -2  122.42    3.16
  -1  11   2  127.24    2.66
  -1 -11   2  126.82    4.30
   1 -11  -1  309.75    8.84
   1  11  -1  305.06    7.08
  -1  11   1  317.08    7.14
  -1 -11   1  307.87    8.33
   1 -11   0  119.93    2.79
   1 -11   0  119.26    3.36
   1  11   0  119.32    3.41
  -1 -11   0  119.53    3.28
  -1  11   0  122.60    3.36
   1  11   1   13.59    0.60
   1 -11   1   13.22    0.86
  -1  11  -1   13.43    0.85
  -1 -11  -1   13.38    0.89
   1  11   2  158.97    3.17
   1 -11   2  158.39    3.98
  -1  11  -2  151.09    4.79
  -1 -11  -2  160.56    3.09
   1 -11   3  115.28    4.51
  -1  11  -3  132.07    4.52
  -1 -11  -3  128.07    1.97
  -1 -11  -3  130.75    3.96
   1 -11   4  137.15    4.05
  -1  11  -4  140.74    3.91
  -1 -11  -4  136.25    4.52
   1 -11   5   70.86    2.66
  -1 -11  -5   73.76    3.01
  -1  11  -5   71.08    2.63
   1 -11   6  113.12    2.98
   1 -11   6  109.14    5.34
  -1  11  -6  111.71    3.82
  -1 -11  -6  110.14    4.35
   1 -11   7    0.47    1.63
   1 -11   7    1.38    0.75
  -1  11  -7    1.52    0.96
  -1 -11  -7    1.63    1.88
   1 -11   8  108.54    3.50
   1 -11   8  109.87    4.52
  -1 -11  -8  112.15    5.04
  -1  11  -8  104.31    6.05
   1 -11   9   90.38    6.12
   1 -11   9   93.92    3.43
  -1  11  -9   95.54    5.86
  -1 -11  -9   93.54    6.98
   1 -11  10   39.69    2.35
   1 -11  10   36.68    2.88
  -1  11 -10   39.02    4.24
  -1 -11 -10   44.10    3.36
   1 -11  11   61.13    3.94
   1 -11  11   59.50    3.30
  -1  11 -11   62.25    5.52
  -1 -11 -11   71.27    6.60
   1 -12 -11    3.93    3.29
   1  12 -11    4.70    2.71
  -1 -12  11    3.09    2.72
  -1  12  11    6.51    2.11
  -1 -12  11    4.66    1.89
   1  12 -10   30.62    2.78
   1 -12 -10   27.95    5.17
  -1 -12  10   30.39    4.23
  -1 -12  10   36.08    3.06
  -1  12  10   38.19    5.12
   1 -12  -9   96.44    7.55
   1  12  -9   90.75    6.22
  -1 -12   9   93.33    4.61
  -1 -12   9   96.09    4.77
  -1  12   9  103.20    7.59
   1  12  -8   21.23    2.09
   1 -12  -8   27.38    3.89
  -1  12   8   25.13    3.90
  -1 -12   8   22.01    2.14
   1 -12  -7    1.02    1.07
   1  12  -7   -0.60    1.49
  -1  12   7    0.43    1.69
  -1 -12   7   -0.16    0.88
   1 -12  -6    5.22    1.40
   1  12  -6    5.37    1.21
  -1  12   6    8.31    2.23
   1 -12  -5   34.08    3.30
   1  12  -5   26.89    2.86
  -1  12   5   35.10    2.09
  -1 -12   5   32.62    1.89
   1 -12  -4  434.41   15.06
   1  12  -4  430.96   13.68
  -1 -12   4  439.43   14.39
  -1  12   4  450.60    8.57
   1  12  -3   48.97    2.89
   1 -12  -3   49.11    2.16
  -1  12   3   52.53    1.56
  -1 -12   3   50.30    3.00
  -1  12   3   51.12    1.38
   1 -12  -2   10.94    1.05
   1  12  -2   13.83    0.96
  -1  12   2   11.82    0.76
  -1 -12   2   12.61    1.52
   1 -12  -1    0.95    0.91
   1  12  -1    0.31    0.51
  -1 -12   1   -0.02    0.80
  -1  12   1    0.78    0.35
   1 -12   0    3.91    0.89
   1  12   0    5.20    0.90
   1 -12   0    3.23    1.00
  -1  12   0    4.13    0.57
  -1 -12   0    4.11    0.88
   1 -12   1   33.27    1.26
   1  12   1   33.94    1.37
  -1  12  -1   35.18    1.86
  -1 -12  -1   33.72    1.30
   1 -12   2   67.01    2.07
   1  12   2   61.33    1.90
  -1  12  -2   65.97    2.04
  -1 -12  -2   63.49    1.48
   1  12   3  183.56    3.18
   1 -12   3  189.11    6.47
  -1  12  -3  190.60    4.89
  -1 -12  -3  189.93    3.37
  -1 -12  -3  183.71    5.46
   1 -12   4  171.06    6.23
  -1 -12  -4  167.95    5.36
  -1  12  -4  172.95    6.17
   1 -12   5    6.69    1.79
  -1  12  -5    8.49    1.81
  -1 -12  -5    6.16    1.35
   1 -12   6    2.11    0.46
   1 -12   6    2.75    1.71
  -1 -12  -6    5.63    1.99
  -1  12  -6    4.70    1.03
   1 -12   7   62.23    3.05
   1 -12   7   62.84    2.77
  -1 -12  -7   60.67    5.14
  -1  12  -7   60.01    2.86
   1 -12   8    0.74    0.79
   1 -12   8    2.37    1.13
  -1 -12  -8    1.09    1.32
  -1  12  -8    0.38    1.07
   1 -12   9    3.78    1.08
   1 -12   9    3.94    2.35
  -1 -12  -9    2.99    2.69
  -1  12  -9    5.49    1.36
   1 -12  10    1.22    0.94
   1 -12  10    0.34    2.01
  -1 -12 -10    2.20    2.33
  -1  12 -10   -1.01    1.92
   1 -12  11    3.68    1.69
  -1 -12 -11    3.67    1.93
  -1  12 -11    5.84    2.55
   1  13 -11   -1.43    2.37
   1 -13 -11    0.97    2.89
  -1 -13  11   -1.75    2.32
  -1 -13  11   -1.82    1.57
   1  13 -10    7.74    1.83
   1 -13 -10    5.94    3.47
  -1 -13  10    8.01    1.97
  -1 -13  10    8.28    1.84
   1  13  -9   77.39    5.98
   1 -13  -9   74.53    4.75
  -1 -13   9   80.05    3.02
  -1  13   9   91.05    4.87
  -1 -13   9   78.50    4.35
   1  13  -8   39.76    2.64
   1 -13  -8   37.16    3.19
  -1 -13   8   41.86    4.17
  -1  13   8   40.72    3.13
   1 -13  -7    0.95    1.30
   1  13  -7    1.84    1.80
  -1  13   7    1.22    1.30
  -1 -13   7    2.02    1.71
   1 -13  -6   46.58    4.54
   1  13  -6   53.15    2.56
  -1 -13   6   52.28    2.63
   1 -13  -5   -0.04    1.50
   1  13  -5    0.51    0.81
  -1 -13   5    0.05    1.31
   1  13  -4   58.58    2.35
   1 -13  -4   61.25    2.70
  -1 -13   4   62.76    2.39
  -1  13   4   59.72    1.06
   1 -13  -3    2.79    1.47
   1  13  -3    3.95    0.81
  -1  13   3    2.70    0.42
  -1 -13   3    3.69    1.33
  -1  13   3    3.66    0.50
   1  13  -2    4.61    1.27
   1 -13  -2    4.32    0.88
  -1 -13   2    3.52    0.77
  -1  13   2    3.78    0.61
   1 -13  -1   36.53    2.31
   1  13  -1   41.49    1.45
  -1  13   1   40.97    1.11
  -1 -13   1   37.85    1.44
   1 -13   0  125.14    4.06
   1 -13   0  125.75    3.75
   1  13   0  131.24    3.76
  -1  13   0  128.46    2.93
  -1 -13   0  130.62    3.74
   1 -13   1   99.31    2.44
   1 -13   1  100.08    3.52
   1  13   1  102.39    2.79
  -1  13  -1  102.78    3.47
  -1 -13  -1   99.79    2.66
   1  13   2    2.78    0.55
   1 -13   2    2.82    1.18
  -1 -13  -2    3.91    0.92
  -1 -13  -2    2.01    0.49
  -1  13  -2    3.09    0.71
   1 -13   3  173.11    4.92
   1  13   3  176.78    3.46
  -1 -13  -3  171.08    5.36
  -1 -13  -3  179.67    3.10
  -1  13  -3  171.80    5.90
   1 -13   4  168.07    6.58
  -1 -13  -4  160.44    5.39
  -1  13  -4  161.88    4.70
   1 -13   5    0.90    1.41
  -1 -13  -5    1.35    1.05
  -1  13  -5   -0.24    1.37
   1 -13   6    8.25    2.28
  -1  13  -6    9.05    2.16
  -1 -13  -6    9.91    2.61
   1 -13   7  103.46    3.16
   1 -13   7   96.68    4.31
  -1  13  -7   97.50    5.71
  -1 -13  -7  102.69    4.81
   1 -13   8   20.06    3.18
   1 -13   8   15.73    1.32
  -1  13  -8   16.60    1.88
  -1 -13  -8   21.91    3.63
   1 -13   9    2.50    0.94
   1 -13   9    4.07    1.39
  -1 -13  -9    1.34    1.62
  -1  13  -9    2.17    1.30
   1 -13  10    6.26    2.79
   1 -13  10    5.44    1.24
  -1  13 -10    8.40    1.66
  -1 -13 -10    5.21    3.25
   1 -13  11    2.96    1.83
  -1 -13 -11    6.86    2.19
  -1  13 -11    7.74    1.79
   1 -14 -11    2.08    1.84
   1  14 -11    1.69    2.43
  -1 -14  11    1.84    0.96
  -1 -14  11   -0.75    1.52
   1  14 -10   -0.94    1.20
   1 -14 -10    0.13    1.46
  -1 -14  10   -0.58    1.26
  -1 -14  10    1.71    1.19
   1 -14  -9   52.30    4.05
   1  14  -9   47.49    5.12
  -1 -14   9   57.25    5.29
  -1 -14   9   54.01    3.48
   1 -14  -8   34.15    2.99
   1  14  -8   33.10    2.55
  -1 -14   8   34.62    4.06
   1  14  -7   10.86    2.88
   1 -14  -7   19.68    3.37
  -1 -14   7   14.65    1.87
   1 -14  -6   31.72    4.08
   1  14  -6   36.24    2.29
  -1 -14   6   37.42    3.51
   1  14  -5    0.27    0.90
   1 -14  -5    1.39    1.06
  -1 -14   5    1.72    1.46
   1 -14  -4    6.58    1.23
   1  14  -4    8.01    1.08
  -1  14   4    5.75    0.41
  -1  14   4    5.53    0.38
  -1 -14   4    5.72    1.69
   1  14  -3   61.21    2.27
   1 -14  -3   60.12    3.68
  -1  14   3   64.59    1.94
  -1 -14   3   61.50    2.36
  -1  14   3   63.01    1.66
   1  14  -2  109.81    4.09
   1 -14  -2  106.24    3.34
  -1 -14   2  110.09    4.16
  -1  14   2  113.89    2.67
   1  14  -1   21.56    1.79
   1 -14  -1   22.65    1.96
  -1 -14   1   26.14    1.72
  -1  14   1   24.94    0.88
   1 -14   0    4.16    1.13
   1  14   0    4.01    1.02
   1 -14   0    4.24    0.60
  -1 -14   0    5.56    0.59
  -1  14   0    4.09    0.61
   1 -14   1   30.01    1.94
   1 -14   1   31.89    1.76
   1  14   1   34.61    1.51
  -1 -14  -1   32.63    1.38
  -1  14  -1   33.33    1.32
   1  14   2    8.30    0.97
   1 -14   2   10.11    1.42
  -1 -14  -2   10.68    1.16
  -1  14  -2    7.90    1.43
  -1 -14  -2    7.19    0.65
   1  14   3    0.96    0.32
   1 -14   3    0.45    0.72
  -1 -14  -3    0.62    0.27
  -1  14  -3    0.65    0.70
  -1 -14  -3    0.67    0.89
   1 -14   4  128.72    4.32
  -1 -14  -4  124.18    4.69
  -1  14  -4  125.54    5.39
   1 -14   5   19.85    2.63
  -1 -14  -5   19.27    3.10
  -1  14  -5   18.71    1.60
   1 -14   6   36.57    2.38
  -1 -14  -6   39.32    4.17
  -1  14  -6   34.64    2.19
   1 -14   7    5.51    0.93
   1 -14   7    7.02    1.48
  -1 -14  -7    3.73    1.67
  -1  14  -7    3.77    2.21
   1 -14   8   -0.73    1.96
   1 -14   8    1.64    0.79
  -1 -14  -8    0.22    2.20
  -1  14  -8   -2.16    1.79
   1 -14   9   12.42    2.07
   1 -14   9   13.58    1.38
  -1 -14  -9   15.54    2.40
  -1  14  -9   16.14    2.00
   1 -14  10    3.85    2.56
  -1 -14 -10    6.10    2.95
  -1  14 -10    1.82    1.51
   1 -15 -10    8.96    2.30
   1  15 -10    7.83    1.98
  -1 -15  10    8.48    3.13
  -1 -15  10    6.26    1.99
   1  15  -9    1.71    2.35
   1 -15  -9    2.69    2.76
  -1 -15   9    2.07    1.49
  -1 -15   9    2.21    2.31
   1  15  -8   53.65    3.28
   1 -15  -8   52.07    5.82
  -1 -15   8   50.08    3.35
   1  15  -7    6.60    2.55
   1 -15  -7   10.50    2.98
  -1 -15   7    6.97    2.60
   1  15  -6   26.20    3.20
   1 -15  -6   21.85    3.80
  -1 -15   6   26.79    3.16
   1  15  -5  189.40    6.10
   1 -15  -5  185.16    6.74
  -1 -15   5  195.48    6.49
   1  15  -4    8.32    1.11
   1 -15  -4    6.50    2.06
  -1 -15   4    6.84    1.10
  -1  15   4    5.02    0.42
  -1  15   4    5.03    0.35
   1  15  -3    0.26    1.12
   1 -15  -3   -0.43    1.28
  -1 -15   3    1.21    1.09
  -1  15   3   -0.39    0.37
   1  15  -2   87.39    3.71
   1 -15  -2   88.86    3.00
  -1 -15   2   86.39    3.82
  -1  15   2   89.56    2.34
   1  15  -1  220.37    6.65
   1 -15  -1  195.09    6.70
  -1  15   1  208.91    5.31
   1 -15   0  121.48    3.05
   1  15   0  122.92    3.76
   1 -15   0  115.30    4.12
  -1 -15   0  117.15    2.89
  -1  15   0  118.39    3.71
   1  15   1    0.67    0.71
   1 -15   1    2.45    0.92
   1 -15   1    0.13    0.85
  -1 -15  -1    1.35    0.63
  -1  15  -1   -0.02    0.94
   1  15   2   45.75    1.54
   1 -15   2   46.63    1.88
  -1 -15  -2   44.93    1.44
  -1 -15  -2   42.06    3.45
  -1  15  -2   47.04    1.86
   1  15   3  133.62    3.01
   1 -15   3  120.90    5.41
  -1 -15  -3  129.72    2.49
  -1 -15  -3  127.99    4.55
  -1  15  -3  133.51    5.27
   1 -15   4   15.14    1.47
  -1 -15  -4   15.21    1.77
  -1  15  -4   14.60    1.37
   1 -15   5   -0.33    0.86
  -1  15  -5   -0.09    1.29
  -1 -15  -5    0.55    1.62
   1 -15   6  114.92    4.83
  -1 -15  -6  109.43    7.30
  -1  15  -6  114.65    4.37
   1 -15   7    4.83    0.94
   1 -15   7    3.17    2.40
  -1 -15  -7    6.77    1.72
  -1  15  -7    4.40    1.42
   1 -15   8   30.82    4.19
   1 -15   8   34.03    1.79
  -1 -15  -8   34.17    4.87
  -1  15  -8   33.35    3.99
   1 -15   9   41.90    2.10
   1 -15   9   41.65    3.23
  -1 -15  -9   44.36    5.63
  -1  15  -9   45.56    4.75
   1 -15  10    6.52    3.08
  -1 -15 -10    6.34    2.25
  -1  15 -10    9.24    3.02
   1  16 -10   17.82    4.07
   1 -16 -10   16.76    4.86
  -1 -16  10   16.85    4.01
  -1 -16  10   19.84    2.55
   1  16  -9   15.04    3.66
  -1 -16   9   15.32    2.24
  -1 -16   9   16.11    1.48
   1  16  -8   11.58    2.88
   1 -16  -8    6.82    3.35
  -1 -16   8    7.42    1.78
   1  16  -7   22.53    2.21
   1 -16  -7   24.55    4.19
  -1 -16   7   24.63    3.59
   1  16  -6   88.40    5.75
   1 -16  -6  100.95    4.83
  -1 -16   6   91.91    4.28
   1  16  -5   97.86    5.43
   1 -16  -5  100.53    4.42
  -1 -16   5   95.04    5.51
   1 -16  -4  154.55    7.16
   1  16  -4  145.33    6.21
  -1  16   4  133.89    2.45
  -1  16   4  136.74    2.37
  -1 -16   4  151.28    6.40
   1 -16  -3   88.37    4.94
   1  16  -3   91.80    4.36
  -1  16   3   89.28    2.30
  -1  16   3   90.48    2.17
  -1 -16   3   91.10    3.17
   1 -16  -2  306.86    9.18
   1  16  -2  320.01    8.62
  -1 -16   2  313.87    8.83
  -1  16   2  338.01    8.04
   1  16  -1  168.53    5.53
   1 -16  -1  166.12    6.09
  -1 -16   1  171.71    5.65
  -1  16   1  167.27    4.54
   1  16   0   67.80    2.79
   1 -16   0   64.09    1.98
   1 -16   0   70.33    3.18
  -1 -16   0   67.16    2.65
  -1  16   0   69.50    2.76
   1  16   1  173.34    4.85
   1 -16   1  175.44    4.79
   1 -16   1  176.28    4.61
  -1 -16  -1  173.28    4.76
  -1  16  -1  177.75    5.73
   1  16   2  727.63   20.04
   1 -16   2  723.98   22.09
  -1 -16  -2  669.97   18.72
  -1  16  -2  744.43   23.68
  -1 -16  -2  748.48   26.87
   1 -16   3  116.86    5.18
   1  16   3  107.48    2.34
  -1 -16  -3  109.90    6.16
  -1 -16  -3  113.22    2.27
  -1  16  -3  112.26    3.56
   1 -16   4  311.62   11.80
  -1 -16  -4  310.32   10.41
  -1  16  -4  317.40   11.20
   1 -16   5    1.19    1.06
  -1 -16  -5    1.30    2.06
  -1  16  -5    1.57    1.01
   1 -16   6   18.50    3.10
  -1 -16  -6   19.74    3.62
  -1  16  -6   15.84    2.91
   1 -16   7    0.47    1.94
   1 -16   7    0.73    0.48
  -1 -16  -7    4.42    2.29
  -1  16  -7    1.39    1.14
   1 -16   8    2.91    0.90
   1 -16   8    3.92    1.54
  -1 -16  -8    3.17    1.76
  -1  16  -8    3.34    1.49
   1 -16   9   20.49    2.50
  -1 -16  -9   16.55    4.50
  -1  16  -9   20.19    3.79
   1 -16  10    5.51    3.01
  -1 -16 -10    4.30    2.19
  -1  16 -10    6.14    2.85
   1 -17 -10    0.46    2.95
   1  17 -10    1.72    2.46
  -1 -17  10    0.55    1.44
  -1 -17  10    0.80    1.48
   1  17  -9   10.23    1.88
   1 -17  -9    6.65    3.40
  -1 -17   9    1.83    1.12
  -1 -17   9    9.69    1.87
   1  17  -8   -0.68    1.92
   1 -17  -8    1.38    2.24
  -1 -17   8    0.08    1.87
   1  17  -7   13.38    1.95
   1 -17  -7   16.88    2.28
  -1 -17   7   12.86    1.95
   1  17  -6    8.75    2.54
   1 -17  -6   10.58    1.89
  -1 -17   6    5.34    2.56
   1  17  -5   24.16    2.99
   1 -17  -5   21.96    2.21
  -1 -17   5   19.11    1.90
   1 -17  -4    1.16    1.88
   1  17  -4    2.11    1.57
  -1 -17   4    1.29    0.95
  -1  17   4    1.71    0.31
  -1  17   4    1.53    0.33
   1  17  -3  100.58    4.67
   1 -17  -3   98.88    5.30
  -1 -17   3   98.90    4.74
  -1  17   3   91.62    2.31
  -1  17   3   96.36    3.01
   1  17  -2   19.04    1.35
   1 -17  -2   18.32    1.53
  -1 -17   2   19.61    2.05
  -1  17   2   19.36    1.18
   1  17  -1  355.44    9.44
   1 -17  -1  345.62   11.83
  -1 -17   1  345.40    9.68
  -1  17   1  372.81    9.92
   1  17   0   55.73    1.85
   1 -17   0   54.01    2.13
  -1 -17   0   49.03    2.45
  -1  17   0   60.84    2.55
   1  17   1  502.20   13.95
   1 -17   1  495.87   15.41
   1 -17   1  487.11   15.32
  -1  17  -1  485.71   13.37
  -1 -17  -1  475.11   13.54
   1  17   2   18.58    1.20
   1 -17   2   15.86    2.11
  -1 -17  -2   19.03    1.11
  -1 -17  -2   21.40    1.87
  -1  17  -2   19.19    1.34
   1  17   3  377.67    9.04
   1 -17   3  399.73   11.93
  -1 -17  -3  352.35    8.22
  -1 -17  -3  399.31   15.37
  -1  17  -3  409.49   13.31
   1 -17   4  248.62    9.71
  -1 -17  -4  226.22    8.35
  -1  17  -4  224.63    7.05
   1 -17   5  190.70    9.05
  -1 -17  -5  195.22   10.03
  -1  17  -5  187.28    8.38
   1 -17   6    7.13    2.55
  -1 -17  -6   11.73    3.10
  -1  17  -6    7.44    1.54
   1 -17   7    3.50    2.49
  -1 -17  -7    7.36    3.01
  -1  17  -7    4.75    2.40
   1 -17   8   18.35    2.40
   1 -17   8   17.98    1.45
  -1 -17  -8   20.08    2.78
  -1  17  -8   17.82    2.22
   1 -17   9   13.78    3.82
  -1  17  -9   19.23    2.43
  -1 -17  -9   14.35    4.53
   1  18  -9   23.88    2.80
   1 -18  -9   21.31    5.15
  -1 -18   9   21.53    4.34
   1 -18  -8    8.14    2.27
   1  18  -8    6.85    3.06
  -1 -18   8    8.78    1.91
   1 -18  -7   22.16    2.81
   1  18  -7   21.29    2.36
  -1 -18   7   24.31    3.72
   1  18  -6   15.16    1.86
   1 -18  -6   13.16    2.14
  -1 -18   6   13.21    1.86
   1  18  -5   30.33    2.26
   1 -18  -5   28.11    4.10
  -1 -18   5   29.75    3.46
   1  18  -4   61.36    2.79
   1 -18  -4   57.58    4.82
  -1 -18   4   57.43    4.16
  -1  18   4   52.01    1.57
  -1  18   4   58.94    1.26
   1  18  -3   78.88    3.00
   1 -18  -3   77.10    4.91
  -1 -18   3   73.94    4.37
  -1  18   3   77.45    2.15
  -1  18   3   76.28    2.30
   1  18  -2   78.19    3.85
   1 -18  -2   74.50    3.17
  -1 -18   2   80.37    4.02
  -1  18   2   75.79    2.48
   1  18  -1  127.89    4.82
   1 -18  -1  115.31    5.33
  -1  18   1  124.42    3.89
  -1 -18   1  124.77    4.84
   1  18   0   55.68    2.70
   1 -18   0   54.10    3.12
  -1 -18   0   52.75    2.60
  -1  18   0   55.83    1.83
   1  18   1  242.35    6.94
   1 -18   1  244.58    8.04
   1 -18   1  253.98    8.42
  -1 -18  -1  234.82    6.89
  -1  18  -1  242.45    7.87
   1 -18   2  422.81   14.33
   1 -18   2  429.61   13.09
   1  18   2  417.86   11.40
  -1 -18  -2  414.13   11.19
  -1 -18  -2  441.63   14.16
  -1  18  -2  433.74   14.01
   1  18   3  156.92    3.48
   1 -18   3  168.51    5.50
  -1 -18  -3  138.32    3.32
  -1 -18  -3  164.04    6.04
  -1  18  -3  158.96    5.02
   1 -18   4    8.07    1.47
  -1 -18  -4   10.37    2.95
  -1  18  -4   13.33    2.28
   1 -18   5   32.71    3.53
  -1 -18  -5   25.38    2.82
  -1  18  -5   31.52    3.37
   1 -18   6  182.45    9.82
  -1 -18  -6  191.25   11.06
  -1  18  -6  191.93    9.37
   1 -18   7   28.65    2.56
  -1 -18  -7   27.86    4.53
  -1  18  -7   22.50    2.38
   1 -18   8   89.89    4.94
  -1 -18  -8   77.17    5.35
  -1  18  -8   82.79    6.71
   1 -18   9    8.90    3.28
  -1 -18  -9    7.04    3.98
  -1  18  -9    7.99    2.01
   1  19  -9    3.07    1.68
   1 -19  -9    1.45    1.91
  -1 -19   9    1.16    1.65
   1  19  -8   10.80    2.10
   1 -19  -8    9.25    2.44
  -1 -19   8    6.99    3.35
   1  19  -7   80.18    6.33
   1 -19  -7   82.85    4.89
  -1 -19   7   81.91    4.52
   1  19  -6    2.80    1.28
   1 -19  -6    0.64    1.55
  -1 -19   6    2.55    2.07
   1  19  -5   79.52    3.81
   1 -19  -5   84.74    6.38
  -1 -19   5   82.74    4.02
   1 -19  -4  177.42    8.89
   1  19  -4  168.58    5.70
  -1 -19   4  177.87    6.26
  -1  19   4  147.88    3.09
   1  19  -3   73.23    4.37
   1 -19  -3   72.94    5.07
  -1 -19   3   78.88    3.29
  -1  19   3   71.76    2.14
  -1  19   3   75.26    2.37
   1  19  -2    2.19    1.38
   1 -19  -2    2.62    1.01
  -1 -19   2    2.35    0.83
  -1  19   2    0.70    0.76
   1  19  -1   54.06    2.97
   1 -19  -1   46.75    2.30
  -1 -19   1   48.12    2.86
  -1  19   1   47.48    2.32
   1  19   0    1.45    0.96
   1 -19   0   -0.34    1.14
  -1 -19   0    0.15    0.54
  -1  19   0    0.43    0.92
   1  19   1  269.68    7.95
   1 -19   1  266.05    7.71
   1 -19   1  263.89    8.82
  -1 -19  -1  263.71    8.75
  -1 -19  -1  247.75    7.60
  -1  19  -1  266.71    8.81
   1  19   2  151.16    4.33
   1 -19   2  161.87    5.61
   1 -19   2  164.84    5.24
  -1 -19  -2  165.91    8.19
  -1 -19  -2  140.90    4.36
  -1  19  -2  169.55    6.39
   1  19   3    6.50    0.69
   1 -19   3    5.92    1.95
  -1 -19  -3    7.24    1.61
  -1  19  -3   10.16    1.91
   1 -19   4  395.04   13.19
  -1 -19  -4  391.38   17.29
  -1  19  -4  374.45   14.41
   1 -19   5   44.17    3.02
  -1 -19  -5   52.05    3.56
  -1  19  -5   51.41    2.88
   1 -19   6   38.42    2.89
  -1 -19  -6   38.81    5.32
  -1  19  -6   40.10    4.15
   1 -19   7   13.78    2.18
  -1 -19  -7   14.54    4.16
  -1  19  -7   15.02    2.06
   1 -19   8   12.14    3.44
  -1 -19  -8   14.28    2.58
  -1  19  -8    7.57    2.16
   1 -19   9   63.46    4.58
  -1 -19  -9   65.05    7.82
  -1  19  -9   71.91    6.68
   1  20  -8   10.20    2.28
   1 -20  -8   14.05    2.64
  -1 -20   8   11.03    3.50
   1 -20  -7    7.21    2.13
   1  20  -7    4.53    2.85
  -1 -20   7    6.36    1.76
   1  20  -6   24.51    3.67
   1 -20  -6   25.87    2.81
  -1 -20   6   23.58    2.38
   1  20  -5   -0.81    1.61
   1 -20  -5    0.90    1.22
  -1 -20   5    0.05    1.64
   1  20  -4  399.30   14.57
   1 -20  -4  416.22   16.94
  -1 -20   4  412.70   15.33
  -1  20   4  331.05    7.36
  -1  20   4  333.13    7.04
   1  20  -3    4.35    1.73
   1 -20  -3    1.67    1.98
  -1 -20   3    1.46    1.68
  -1  20   3    2.62    0.68
  -1  20   3    3.10    0.78
   1  20  -2    0.63    0.85
   1 -20  -2    0.57    1.56
  -1  20   2    2.00    0.76
  -1 -20   2   -0.17    1.33
   1  20  -1   40.85    2.78
   1 -20  -1   37.59    2.15
  -1 -20   1   38.06    1.82
  -1  20   1   35.10    1.44
   1 -20   0   88.29    3.42
   1  20   0   93.29    2.94
  -1  20   0   91.10    3.83
  -1 -20   0   83.25    3.73
   1  20   1    1.10    0.83
   1 -20   1   -1.24    1.07
   1 -20   1    0.44    0.67
  -1 -20  -1    0.18    0.78
  -1 -20  -1    0.35    1.58
  -1  20  -1    0.11    0.68
   1  20   2   64.90    2.57
   1 -20   2   68.02    4.01
   1 -20   2   74.57    3.48
  -1 -20  -2   73.81    3.63
  -1 -20  -2   61.31    2.44
  -1  20  -2   75.05    2.87
   1  20   3    1.31    0.54
   1 -20   3    3.00    0.97
   1 -20   3    2.38    1.05
  -1 -20  -3    0.32    2.10
  -1  20  -3    0.41    0.96
   1 -20   4   34.46    3.57
  -1 -20  -4   38.91    4.56
  -1  20  -4   33.96    3.57
   1 -20   5   21.76    3.26
  -1  20  -5   18.15    3.12
  -1 -20  -5   19.15    2.53
   1 -20   6    4.51    2.30
  -1 -20  -6    1.27    2.80
  -1  20  -6    2.89    1.39
   1 -20   7   54.03    5.71
  -1 -20  -7   57.12    4.34
  -1  20  -7   52.71    5.43
   1 -20   8    4.56    2.78
  -1 -20  -8    4.57    2.01
  -1  20  -8    1.77    1.69
   1  21  -8    6.29    3.14
   1 -21  -8    6.00    2.36
  -1 -21   8    5.49    1.96
   1  21  -7   35.56    3.12
   1 -21  -7   36.29    3.61
  -1 -21   7   33.98    4.70
   1  21  -6    1.19    1.97
   1 -21  -6    1.61    1.47
  -1 -21   6   -1.36    1.95
   1  21  -5    1.43    1.68
   1 -21  -5    0.43    1.26
  -1 -21   5   -0.26    1.04
   1  21  -4    1.51    1.43
   1 -21  -4    0.68    1.75
  -1 -21   4    0.23    0.88
  -1  21   4   -0.12    0.33
  -1  21   4    0.06    0.31
   1  21  -3    1.52    0.97
   1 -21  -3    1.89    1.83
  -1 -21   3    1.86    0.96
  -1  21   3    0.54    0.69
  -1  21   3    0.96    0.61
   1  21  -2   26.23    2.65
   1 -21  -2   27.11    3.10
  -1 -21   2   24.14    2.60
  -1  21   2   22.93    1.56
   1  21  -1    2.47    1.39
   1 -21  -1    1.44    1.62
  -1 -21   1    2.26    1.32
  -1  21   1    2.36    1.02
   1  21   0  407.11   13.40
   1 -21   0  415.68   14.82
  -1 -21   0  391.54   13.48
  -1  21   0  401.07   11.43
   1  21   1   85.35    2.76
   1 -21   1   93.01    3.44
  -1 -21  -1   92.16    3.68
  -1 -21  -1   96.04    6.08
  -1  21  -1   95.93    4.36
   1  21   2    0.08    0.70
   1 -21   2   -0.35    0.63
   1 -21   2    0.42    1.25
  -1 -21  -2    1.06    1.07
  -1  21  -2   -0.50    1.22
  -1 -21  -2    0.56    0.64
   1  21   3   26.77    1.29
   1 -21   3   33.63    2.30
   1 -21   3   33.91    2.15
  -1 -21  -3   40.03    4.27
  -1  21  -3   31.59    3.09
   1 -21   4   14.64    1.83
  -1 -21  -4   20.29    2.29
  -1  21  -4   12.86    2.76
   1 -21   5   22.40    3.41
  -1 -21  -5   22.48    4.30
  -1  21  -5   22.61    2.14
   1 -21   6   51.00    5.07
  -1 -21  -6   49.68    6.18
  -1  21  -6   47.99    4.79
   1 -21   7   12.94    3.75
  -1 -21  -7   15.81    2.90
  -1  21  -7   18.88    2.30
   1 -22  -7   22.08    2.99
   1  22  -7   17.04    4.01
  -1 -22   7   17.90    2.52
   1  22  -6   24.98    2.65
   1 -22  -6   28.36    3.10
  -1 -22   6   26.16    3.99
   1  22  -5    7.13    1.65
   1 -22  -5   10.63    2.01
  -1 -22   5    5.17    2.62
   1  22  -4   30.36    2.35
   1 -22  -4   33.08    2.76
  -1 -22   4   27.08    3.55
   1  22  -3   57.29    3.93
   1 -22  -3   57.50    3.19
  -1 -22   3   43.87    3.89
  -1  22   3   44.80    2.12
  -1  22   3   42.25    2.29
   1  22  -2    1.76    1.43
   1 -22  -2    1.95    1.70
  -1 -22   2    1.13    1.40
  -1  22   2    0.60    0.81
   1  22  -1   32.51    2.72
   1 -22  -1   31.98    3.19
  -1 -22   1   29.71    2.58
  -1  22   1   29.80    2.11
   1  22   0   37.75    2.54
   1 -22   0   34.86    3.07
  -1 -22   0   34.34    2.41
  -1 -22   0   30.11    1.68
  -1  22   0   35.60    2.46
   1  22   1  379.40   12.02
   1 -22   1  374.45   13.68
  -1 -22  -1  402.56   14.09
  -1 -22  -1  361.87   11.93
  -1  22  -1  395.78   13.20
   1  22   2    1.67    0.82
   1 -22   2    1.76    1.18
   1 -22   2    1.49    0.90
  -1 -22  -2    0.11    0.75
  -1 -22  -2   -1.97    1.99
  -1  22  -2    1.00    0.86
   1 -22   3   42.49    2.82
   1 -22   3   47.36    3.92
  -1 -22  -3   49.66    3.32
  -1  22  -3   46.53    2.56
   1 -22   4   72.94    3.68
   1 -22   4   65.00    3.34
  -1 -22  -4   73.39    4.45
  -1  22  -4   76.88    5.00
   1 -22   5   68.66    4.08
  -1 -22  -5   81.05    7.02
  -1  22  -5   79.44    5.65
   1 -22   6    2.01    1.43
  -1 -22  -6    2.92    2.85
  -1  22  -6    1.82    1.39
   1 -22   7    6.19    2.01
  -1 -22  -7    6.96    2.39
  -1  22  -7    8.95    2.99
   1  23  -6    5.69    2.72
   1 -23  -6    6.72    2.10
  -1 -23   6    3.51    1.72
   1  23  -5    2.46    2.19
   1 -23  -5    2.55    1.65
  -1 -23   5    2.09    1.36
   1  23  -4   25.09    3.32
   1 -23  -4   23.29    2.51
  -1 -23   4   19.10    2.14
   1  23  -3    7.71    2.20
   1 -23  -3    9.06    1.62
  -1 -23   3    8.90    1.36
  -1  23   3    5.37    0.91
  -1  23   3    5.43    1.04
   1  23  -2    0.58    1.61
   1 -23  -2    3.17    1.18
  -1 -23   2    0.73    1.55
  -1  23   2    0.79    0.91
  -1  23   2    2.73    0.64
   1  23  -1    7.02    1.15
   1 -23  -1    7.37    1.34
  -1 -23   1    6.56    1.08
  -1  23   1    7.33    1.38
   1  23   0    5.34    0.94
   1 -23   0    4.54    1.16
  -1 -23   0    5.14    2.24
  -1 -23   0    7.23    1.49
  -1  23   0    1.81    1.45
   1  23   1   79.70    3.84
   1 -23   1   89.78    3.52
  -1 -23  -1   78.54    3.68
  -1 -23  -1  101.18    6.38
  -1  23  -1   91.69    3.37
   1  23   2   40.02    2.30
   1 -23   2   49.81    2.27
  -1 -23  -2   43.57    1.69
  -1 -23  -2   55.73    3.40
  -1  23  -2   56.02    3.69
   1 -23   3    2.96    1.10
   1 -23   3    0.92    1.24
  -1 -23  -3    1.71    1.48
  -1  23  -3    0.70    1.71
   1 -23   4   14.99    1.89
   1 -23   4   18.77    3.13
  -1 -23  -4   20.65    3.99
  -1  23  -4   18.60    2.97
   1 -23   5    2.29    1.06
   1 -23   5    3.04    2.08
  -1 -23  -5    1.53    2.75
  -1  23  -5   -0.18    1.26
   1 -23   6   25.46    4.30
  -1 -23  -6   27.84    3.39
  -1  23  -6   30.75    4.15
   1  24  -6    1.87    2.41
   1 -24  -6    2.10    1.83
  -1 -24   6    1.82    2.35
   1  24  -5    4.27    1.88
   1 -24  -5   -1.98    1.40
   1  24  -4   33.41    3.94
   1 -24  -4   34.50    3.14
   1  24  -3   16.22    1.84
   1 -24  -3   21.68    3.39
  -1 -24   3   16.71    2.78
   1  24  -2    8.37    2.08
   1 -24  -2   11.24    2.48
  -1 -24   2    8.13    1.28
  -1  24   2    5.78    1.20
  -1  24   2    6.17    1.35
   1  24  -1    7.95    1.98
   1 -24  -1    6.27    2.29
  -1 -24   1    8.85    1.94
  -1  24   1    8.92    0.93
   1  24   0   64.36    3.79
   1 -24   0   74.27    4.53
  -1 -24   0   73.54    3.82
  -1 -24   0   70.33    3.88
  -1  24   0   67.01    2.71
   1  24   1    7.26    1.50
   1 -24   1    9.57    1.98
  -1 -24  -1    6.81    1.45
  -1 -24  -1   11.27    1.75
  -1  24  -1    6.15    1.87
   1  24   2  116.41    4.82
   1 -24   2  138.27    6.19
  -1 -24  -2  162.57    9.13
  -1  24  -2  154.15    6.74
   1 -24   3    4.46    1.28
   1 -24   3    3.52    1.43
  -1 -24  -3    0.82    2.77
  -1  24  -3    2.89    1.23
   1 -24   4    4.03    0.89
   1 -24   4    5.03    1.49
  -1 -24  -4    6.23    2.98
  -1  24  -4    6.41    2.26
   1 -24   5   20.23    3.96
  -1 -24  -5   28.44    3.17
  -1  24  -5   21.58    3.72
   1  25  -4   10.66    2.83
   1 -25  -4   13.30    3.41
  -1 -25   4    9.64    1.75
   1  25  -3    7.50    2.43
   1 -25  -3   10.48    2.85
  -1 -25   3    7.18    2.36
   1  25  -2   21.05    1.84
   1 -25  -2    9.26    3.27
  -1 -25   2   23.01    2.76
  -1  25   2   17.37    1.67
  -1  25   2   16.50    1.84
   1  25  -1    7.16    1.84
   1 -25  -1    8.18    2.27
  -1 -25   1    6.07    1.91
  -1 -25   1    7.81    2.31
  -1  25   1    4.26    1.43
   1  25   0    2.21    0.84
   1 -25   0    2.66    1.69
  -1 -25   0   -0.61    1.33
  -1 -25   0    3.03    2.09
  -1  25   0    2.47    1.31
   1  25   1   41.49    2.80
   1 -25   1   46.66    2.46
  -1 -25  -1   40.91    2.82
  -1 -25  -1   45.75    4.93
  -1  25  -1   45.66    2.38
   1 -25   2   24.05    1.83
  -1  25  -2   25.41    3.00
  -1 -25  -2   35.48    4.27
   1 -25   3   16.76    2.15
  -1 -25  -3   20.28    4.07
  -1  25  -3   17.21    2.94
   1 -25   4   58.85    3.58
   1 -25   4   46.55    3.30
  -1 -25  -4   68.78    4.45
  -1  25  -4   55.40    4.89
   1  26  -3   53.35    3.20
   1 -26  -3   53.83    5.50
  -1 -26   3   51.88    4.68
   1  26  -2   24.92    3.02
   1 -26  -2   22.27    2.36
  -1 -26   2   19.75    2.97
   1  26  -1   11.59    2.15
   1 -26  -1   11.03    1.69
  -1 -26   1   10.08    1.40
  -1 -26   1   11.45    2.77
  -1  26   1    8.30    1.65
   1  26   0   -0.57    1.10
   1 -26   0    0.72    1.42
  -1 -26   0   -0.33    0.69
  -1 -26   0    0.68    1.08
  -1  26   0    1.04    1.11
   1  26   1   14.47    1.89
   1 -26   1   16.78    2.47
  -1 -26  -1   10.74    1.23
  -1 -26  -1   18.69    2.21
  -1  26  -1   21.98    2.34
   1 -26   2    7.12    1.96
  -1 -26  -2   10.89    2.02
  -1  26  -2    5.75    2.20
   1 -26   3    2.33    0.95
  -1 -26  -3    3.69    1.77
  -1  26  -3    2.90    2.00
   1  27   0    1.81    0.90
   2   0 -12   22.94    2.89
  -2   0  12   32.83    2.67
  -2   0  12   26.47    2.86
   2   0 -11    0.65    0.71
  -2   0  11   -0.28    1.07
  -2   0  11   -0.78    1.11
   2   0 -10    2.65    1.22
  -2   0  10    0.71    0.75
  -2   0  10    0.70    1.15
   2   0  -9   -0.31    0.67
  -2   0   9   -0.71    0.62
  -2   0   9    0.20    1.62
   2   0  -8   11.18    1.64
  -2   0   8    9.42    1.54
  -2   0   8   11.59    2.36
   2   0  -7   -0.60    0.91
  -2   0   7   -1.01    0.76
  -2   0   7    0.67    0.82
   2   0  -6  322.41    7.74
  -2   0   6  324.19   10.50
  -2   0   6  316.19    7.60
   2   0  -5    0.63    0.50
  -2   0   5   -0.44    0.76
  -2   0   5   -0.16    0.67
   2   0  -4  205.53    4.82
  -2   0   4  204.05    6.85
  -2   0   4  196.85    5.77
   2   0  -3    0.27    0.53
  -2   0   3    0.08    0.51
   2   0  -2 6256.52  333.44
  -2   0   2 5592.41  305.57
   2   0  -1    1.27    0.71
  -2   0   1    1.04    1.15
   2   0   0  389.22   10.92
  -2   0   0  374.64   10.69
   2   0   1   -0.44    1.05
  -2   0  -1   -0.53    1.04
  -2   0  -2  833.73   22.30
  -2   0  -3   -1.47    0.61
  -2   0  -3   -0.88    0.54
  -2   0  -3   -0.88    0.43
  -2   0  -4   94.76    2.62
  -2   0  -4   92.28    2.47
  -2   0  -5    0.36    0.58
  -2   0  -5    0.40    0.62
  -2   0  -6   26.41    1.58
  -2   0  -6   24.25    0.95
   2   0   7    3.36    0.64
  -2   0  -7   -0.23    0.92
  -2   0  -7   -0.22    0.79
   2   0   8  273.89    7.39
  -2   0  -8  255.54    8.27
  -2   0  -8  248.84    7.36
  -2   0  -9   -1.63    0.98
  -2   0  -9    0.30    0.48
  -2   0 -10    0.34    0.90
  -2   0 -11   -0.11    0.93
  -2   0 -12    1.08    1.17
   2   1 -12   -0.55    0.89
   2  -1 -12   -0.71    1.29
  -2  -1  12   -0.28    2.00
  -2   1  12   -0.76    1.28
  -2  -1  12   -0.78    0.89
  -2   1  12    0.28    2.08
   2  -1 -11    5.91    1.67
   2   1 -11    6.47    1.82
  -2  -1  11    7.10    1.79
  -2   1  11    5.61    2.61
  -2  -1  11    6.68    2.53
  -2   1  11    6.78    1.61
   2   1 -10    4.09    1.56
   2  -1 -10    2.73    1.41
  -2  -1  10    3.59    1.35
  -2   1  10    3.70    0.86
  -2   1  10    4.18    2.23
  -2  -1  10    4.61    1.51
   2  -1  -9  188.26    5.33
   2   1  -9  190.35    7.15
  -2  -1   9  199.61    6.55
  -2  -1   9  189.74    6.90
  -2   1   9  192.49    5.37
  -2   1   9  206.47    8.89
   2   1  -8  451.06   12.64
   2  -1  -8  453.68   13.80
  -2   1   8  456.72   16.38
  -2   1   8  458.58   13.69
  -2  -1   8  451.30   16.13
  -2  -1   8  456.58   14.36
   2   1  -7    6.37    0.94
   2  -1  -7   11.55    0.91
  -2  -1   7   10.92    1.21
  -2   1   7    9.20    1.21
  -2  -1   7    7.78    1.35
  -2   1   7    8.20    0.76
   2   1  -6    2.60    0.69
   2  -1  -6    2.14    0.99
  -2  -1   6    2.96    1.04
  -2  -1   6    3.57    1.41
  -2   1   6    2.75    0.91
  -2   1   6    2.78    0.93
   2   1  -5  304.05    8.56
   2  -1  -5  313.12    8.28
  -2  -1   5  293.47    7.68
  -2  -1   5  305.26    7.27
  -2   1   5  300.67    7.86
  -2   1   5  297.55    9.61
   2   1  -4   28.33    2.18
   2  -1  -4   29.62    1.93
  -2  -1   4   25.30    1.99
  -2   1   4   26.07    1.80
  -2   1   4   30.40    1.58
   2   1  -3 3079.03  135.93
   2  -1  -3 3414.51  143.57
  -2  -1   3 3323.40  141.51
  -2   1   3 3259.49  140.88
  -2   1   3 3398.86  150.10
   2   1  -2    5.72    0.84
  -2  -1   2    4.81    1.39
   2   1  -1   13.53    1.05
   2  -1  -1   10.20    1.71
  -2  -1   1    9.82    1.04
  -2   1   1    8.99    0.96
   2   1   0  894.91   24.05
   2  -1   0  881.78   26.54
  -2   1   0  866.72   23.59
  -2  -1   0  872.67   23.44
   2   1   1  737.66   21.19
   2  -1   1  729.96   21.67
  -2  -1  -1  740.35   19.11
  -2   1  -1  748.45   22.15
  -2  -1  -2  860.70   22.58
  -2   1  -2  835.86   22.66
  -2   1  -3   65.37    1.66
  -2  -1  -3   76.87    2.38
  -2   1  -3   66.75    1.71
  -2  -1  -3   67.08    2.07
  -2  -1  -4    8.88    1.08
  -2  -1  -4   10.98    0.95
  -2   1  -4   10.99    0.84
  -2   1  -4   12.82    0.68
  -2   1  -5   12.22    0.93
  -2  -1  -5   11.11    1.14
  -2  -1  -5   11.72    0.60
  -2   1  -5   11.09    1.06
   2  -1   6  519.63   14.00
  -2  -1  -6  485.68   12.87
  -2   1  -6  489.10   12.34
  -2   1  -6  514.13   14.00
  -2  -1  -6  509.53   14.53
   2  -1   7    2.73    0.97
  -2  -1  -7    1.97    1.01
  -2   1  -7    0.98    0.54
  -2   1  -7    2.13    0.85
  -2  -1  -7    0.94    0.75
   2  -1   8    8.33    1.40
  -2   1  -8    6.57    1.29
  -2  -1  -8    5.98    1.04
  -2  -1  -8    6.45    0.93
  -2   1  -8    7.97    0.77
   2  -1   9   22.98    2.02
  -2  -1  -9   16.64    2.08
  -2  -1  -9   18.17    1.54
  -2   1  -9   16.99    1.12
   2  -1  10    2.11    0.89
  -2  -1 -10    2.10    0.91
  -2  -1 -10    1.89    1.03
  -2   1 -10    2.72    1.16
  -2  -1 -11   34.08    1.69
  -2   1 -11   36.47    2.56
  -2  -1 -12    5.01    1.39
  -2   1 -12    4.78    1.57
   2  -2 -12    6.73    1.74
   2   2 -12    6.48    2.13
  -2  -2  12    9.18    1.39
  -2   2  12    7.87    1.70
  -2   2  12   12.48    1.91
  -2  -2  12   -0.52    1.77
   2   2 -11    6.42    1.99
   2  -2 -11    7.63    1.65
  -2  -2  11    9.72    2.62
  -2   2  11   10.09    1.79
  -2   2  11    8.55    1.04
  -2  -2  11    7.73    2.02
   2   2 -10   82.72    3.24
   2  -2 -10   78.18    3.74
  -2  -2  10   83.37    3.28
  -2  -2  10   81.38    5.49
  -2   2  10   87.81    4.00
  -2   2  10   81.02    3.66
   2   2  -9   90.40    4.57
   2  -2  -9   95.74    2.88
  -2  -2   9   91.21    3.76
  -2   2   9   93.80    3.95
  -2   2   9   96.49    3.69
  -2  -2   9   95.39    4.38
   2   2  -8   74.53    3.97
   2  -2  -8   85.18    2.44
  -2  -2   8   76.91    3.81
  -2   2   8   83.57    3.44
  -2  -2   8   79.75    4.71
  -2   2   8   83.19    2.35
   2   2  -7    1.06    0.69
   2  -2  -7    1.98    0.90
  -2   2   7    0.96    0.89
  -2  -2   7    1.02    0.83
  -2  -2   7    1.53    0.64
  -2   2   7    1.01    0.78
   2   2  -6    1.88    1.18
   2  -2  -6    5.20    0.95
  -2  -2   6    2.96    0.71
  -2  -2   6    2.85    1.41
  -2   2   6    2.73    0.94
  -2   2   6    2.57    0.54
   2   2  -5  145.97    4.98
   2  -2  -5  144.51    4.10
  -2  -2   5  146.84    4.70
  -2   2   5  146.02    4.15
  -2   2   5  144.34    3.17
   2   2  -4   77.13    3.50
   2  -2  -4   87.36    2.96
  -2  -2   4   82.80    3.32
  -2   2   4   85.62    2.84
  -2   2   4   80.73    3.87
   2  -2  -3 4450.86  213.45
   2   2  -3 4438.95  212.74
  -2   2   3 4350.75  209.07
  -2   2   3 4319.79  213.78
   2   2  -2  601.23   17.00
   2  -2  -2  603.06   14.69
  -2  -2   2  584.29   14.64
  -2   2   2  651.91   17.82
  -2   2   2  550.05   15.07
   2   2  -1    5.08    0.76
   2  -2  -1    2.08    1.23
  -2  -2   1   -0.40    0.75
  -2   2   1    1.38    0.67
   2   2   0    7.31    1.56
   2  -2   0    9.89    1.01
  -2  -2   0   10.42    1.54
  -2   2   0    9.70    1.00
   2   2   1 1008.29   30.29
  -2  -2  -1 1055.37   31.35
  -2   2  -1 1042.03   32.57
   2   2   2 1320.70   40.13
  -2  -2  -2 1186.72   36.35
  -2  -2  -3  287.42    6.00
  -2  -2  -3  279.16    7.20
  -2   2  -3  279.10    6.26
  -2   2  -3  288.18    6.13
  -2  -2  -4  442.34    9.74
  -2  -2  -4  444.02   11.61
  -2  -2  -4  447.13   11.12
  -2   2  -4  449.45   10.10
  -2   2  -4  445.22   11.38
   2  -2   5 1491.85   48.28
  -2  -2  -5 1452.34   47.28
  -2   2  -5 1509.83   48.97
  -2   2  -5 1470.73   49.85
  -2  -2  -5 1478.45   50.94
   2  -2   6   40.34    1.77
  -2  -2  -6   42.76    1.55
  -2  -2  -6   40.27    1.52
  -2   2  -6   38.60    1.60
  -2   2  -6   36.51    1.91
   2  -2   7  311.43    8.55
  -2  -2  -7  291.33    7.61
  -2  -2  -7  302.12    8.12
  -2   2  -7  292.04    8.41
  -2   2  -7  299.76    8.20
   2  -2   8   68.06    2.13
  -2  -2  -8   59.59    2.35
  -2  -2  -8   68.00    2.54
  -2   2  -8   63.92    2.07
   2  -2   9    1.23    1.07
  -2  -2  -9    0.50    1.22
  -2  -2  -9   -0.03    0.76
  -2   2  -9    1.16    0.98
   2  -2  10   45.41    2.94
  -2  -2 -10   38.63    2.19
  -2  -2 -10   40.51    2.25
  -2   2 -10   42.20    2.72
  -2   2 -11   15.79    1.27
  -2  -2 -11    9.80    1.54
  -2  -2 -11   14.44    1.58
  -2  -2 -12   10.18    1.62
  -2  -2 -12   12.65    1.23
  -2   2 -12    8.41    2.00
   2  -3 -12    1.89    1.34
   2   3 -12    4.98    1.82
  -2  -3  12    0.80    2.27
  -2  -3  12    1.31    1.82
  -2   3  12    3.14    1.28
  -2   3  12    1.21    2.52
   2   3 -11    2.84    1.11
   2  -3 -11    2.17    1.25
  -2  -3  11    3.43    1.34
  -2  -3  11    3.55    1.69
  -2   3  11    4.97    1.46
  -2   3  11    1.52    1.19
   2   3 -10   99.24    5.28
   2  -3 -10  104.68    4.24
  -2  -3  10  107.81    4.39
  -2  -3  10  104.76    4.01
  -2   3  10  103.12    4.17
  -2   3  10  113.61    4.73
   2   3  -9  186.00    5.79
   2  -3  -9  186.24    6.13
  -2  -3   9  201.57    8.52
  -2  -3   9  194.00    7.52
  -2   3   9  194.05    5.99
  -2   3   9  197.83    6.76
   2   3  -8   67.56    3.65
   2  -3  -8   71.32    2.78
  -2  -3   8   66.80    2.91
  -2  -3   8   67.66    2.51
  -2   3   8   66.53    3.07
  -2   3   8   66.72    1.93
   2   3  -7   34.13    2.48
   2  -3  -7   35.30    1.86
  -2  -3   7   36.02    1.84
  -2  -3   7   34.65    1.58
  -2   3   7   33.73    1.59
  -2   3   7   34.09    1.98
   2  -3  -6   49.78    2.04
   2   3  -6   48.72    2.76
  -2  -3   6   50.04    3.01
  -2  -3   6   45.19    2.67
  -2   3   6   43.85    2.12
  -2   3   6   45.58    1.87
   2   3  -5   81.93    2.42
   2  -3  -5   81.47    2.52
  -2  -3   5   82.25    3.31
  -2   3   5   82.56    2.49
  -2   3   5   82.07    3.97
   2   3  -4  419.02   12.24
   2  -3  -4  413.08   10.31
  -2  -3   4  413.34   11.80
  -2   3   4  409.41   12.45
  -2   3   4  406.47    9.14
   2   3  -3  371.23    8.93
   2  -3  -3  362.23    9.05
  -2  -3   3  377.28   10.81
  -2   3   3  358.42   10.85
  -2   3   3  366.76    8.07
   2   3  -2  967.59   26.98
   2  -3  -2  933.61   26.75
  -2  -3   2  933.90   25.98
  -2   3   2  916.01   26.37
  -2   3   2  946.27   26.35
   2   3  -1 1469.08   45.78
   2  -3  -1 1456.03   45.42
  -2  -3   1 1391.26   46.51
  -2   3   1 1461.73   45.48
  -2   3   1 1492.96   47.52
   2   3   0   79.29    3.33
   2  -3   0   87.05    3.68
  -2   3   0   86.13    2.47
  -2  -3   0   82.63    2.22
  -2   3   0   81.59    1.57
   2   3   1 3297.78  135.03
  -2  -3  -1 3063.36  128.63
  -2   3  -1 3155.12  132.48
   2   3   2 1095.07   33.24
  -2  -3  -2 1115.24   33.16
  -2   3  -2 1181.97   35.02
  -2   3  -2 1323.72   33.15
  -2  -3  -3 1451.80   45.47
  -2  -3  -3 1294.40   43.87
  -2   3  -3 1509.46   43.28
  -2   3  -3 1361.18   43.30
  -2  -3  -4   31.85    1.87
  -2  -3  -4   32.36    1.21
  -2  -3  -4   34.49    1.49
  -2   3  -4   30.26    1.79
  -2   3  -4   31.98    0.97
   2  -3   5   89.14    2.23
  -2  -3  -5   83.69    3.16
  -2  -3  -5   83.10    2.12
  -2   3  -5   85.71    2.07
  -2   3  -5   88.01    2.96
  -2  -3  -5   89.21    2.43
   2  -3   6    3.73    0.80
  -2  -3  -6    4.23    0.80
  -2  -3  -6    3.82    0.77
  -2  -3  -6    4.77    0.69
  -2   3  -6    7.03    1.06
   2  -3   7   63.17    2.39
  -2  -3  -7   61.68    2.28
  -2  -3  -7   60.46    2.03
  -2   3  -7   64.84    2.83
   2  -3   8  259.54    7.68
  -2  -3  -8  257.17    7.71
  -2  -3  -8  249.92    6.80
  -2   3  -8  252.91    6.81
   2  -3   9    2.53    1.12
  -2  -3  -9    1.37    0.50
  -2   3  -9    3.76    1.16
  -2  -3  -9    1.68    1.46
   2  -3  10    0.80    1.12
  -2  -3 -10    0.42    1.45
  -2  -3 -10    0.20    0.77
  -2   3 -10    1.23    1.14
   2  -3  11    4.61    0.95
  -2  -3 -11    3.05    1.86
  -2  -3 -11    3.74    1.21
  -2  -3 -11    2.08    0.66
  -2   3 -11    3.94    1.44
  -2  -3 -12    3.20    1.15
  -2  -3 -12    3.88    1.34
  -2   3 -12    3.56    1.64
   2   4 -12    2.22    1.75
   2  -4 -12    1.87    1.11
  -2  -4  12   -0.03    1.26
  -2  -4  12   -0.32    1.72
  -2   4  12    1.55    1.07
  -2   4  12    1.07    2.33
   2   4 -11   34.53    3.46
   2  -4 -11   29.03    1.57
  -2  -4  11   36.62    3.91
  -2  -4  11   37.34    3.37
  -2   4  11   41.73    4.45
  -2   4  11   33.23    2.18
   2   4 -10    1.48    0.94
   2  -4 -10    2.32    0.96
  -2  -4  10    0.15    1.08
  -2   4  10    1.33    0.89
  -2   4  10    0.34    1.99
  -2  -4  10    0.17    0.92
   2   4  -9   71.02    4.35
   2  -4  -9   72.66    2.98
  -2  -4   9   77.00    4.34
  -2   4   9   73.87    2.86
  -2   4   9   77.27    5.32
  -2  -4   9   75.72    4.84
   2   4  -8   87.13    3.17
   2  -4  -8   86.04    3.05
  -2  -4   8   91.55    3.21
  -2  -4   8   91.91    3.39
  -2   4   8   91.88    2.92
  -2   4   8   91.34    3.73
   2   4  -7    3.62    0.90
   2  -4  -7    3.30    0.88
  -2  -4   7    3.64    1.53
  -2  -4   7    3.69    1.39
  -2   4   7    3.62    0.78
  -2   4   7    4.25    1.09
   2   4  -6  260.46    6.81
   2  -4  -6  258.76    6.47
  -2  -4   6  251.77    6.71
  -2   4   6  254.28    9.05
  -2   4   6  259.67    6.29
   2   4  -5  192.36    6.19
   2  -4  -5  186.82    5.20
   2  -4  -5  185.84    4.53
  -2  -4   5  188.33    4.73
  -2   4   5  188.79    4.52
  -2   4   5  190.48    6.72
   2  -4  -4   53.86    1.94
   2  -4  -4   53.72    2.14
   2   4  -4   59.22    2.02
  -2  -4   4   57.19    1.95
  -2   4   4   58.03    2.12
  -2   4   4   52.37    1.97
   2   4  -3   -0.27    0.65
   2  -4  -3    0.27    0.64
   2  -4  -3   -1.45    0.72
  -2  -4   3   -0.10    0.61
  -2   4   3   -0.68    0.67
  -2   4   3   -0.77    0.70
   2   4  -2   18.70    1.94
   2  -4  -2   16.78    1.06
   2  -4  -2   16.50    1.41
  -2  -4   2   17.13    1.83
  -2   4   2   16.27    1.74
  -2   4   2   18.77    1.33
   2   4  -1  452.51   12.32
   2  -4  -1  453.71   12.01
  -2  -4   1  444.78   12.08
  -2   4   1  445.16   11.34
  -2   4   1  444.52   10.30
   2   4   0   85.69    3.25
  -2  -4   0   94.82    3.32
  -2   4   0   77.01    3.55
  -2   4   0   79.77    2.08
   2   4   1  392.69    8.76
  -2  -4  -1  412.59   10.10
  -2   4  -1  434.65    7.96
  -2   4  -1  398.40    9.96
   2   4   2  405.98    9.66
  -2  -4  -2  403.74    9.29
  -2   4  -2  378.14    9.00
  -2  -4  -3  776.77   21.42
  -2  -4  -3  811.73   21.17
  -2   4  -3  781.20   21.14
  -2  -4  -4   65.98    1.42
  -2  -4  -4   61.07    1.65
  -2   4  -4   65.18    1.87
  -2  -4  -4   65.39    2.84
   2  -4   5  176.10    3.63
  -2  -4  -5  168.30    3.19
  -2  -4  -5  162.54    3.86
  -2   4  -5  164.86    3.95
  -2  -4  -5  170.04    5.43
   2  -4   6  185.76    4.40
  -2  -4  -6  180.80    4.90
  -2  -4  -6  169.55    4.37
  -2  -4  -6  201.63    4.35
  -2   4  -6  175.13    4.47
   2  -4   7    5.87    0.91
  -2  -4  -7    4.69    0.85
  -2  -4  -7    6.61    1.52
  -2  -4  -7    4.75    0.73
  -2   4  -7    5.12    1.32
   2  -4   8  128.28    4.09
  -2  -4  -8  127.11    4.17
  -2  -4  -8  115.94    3.78
  -2   4  -8  129.21    4.84
  -2  -4  -8  122.71    3.44
   2  -4   9   49.29    2.46
  -2  -4  -9   38.07    1.82
  -2  -4  -9   47.53    2.39
  -2  -4  -9   37.70    2.10
  -2   4  -9   44.01    2.81
   2  -4  10   89.87    3.03
  -2  -4 -10   96.94    5.19
  -2  -4 -10   71.51    2.98
  -2  -4 -10   66.04    3.34
  -2   4 -10   89.62    4.32
   2  -4  11    1.93    1.29
  -2  -4 -11    1.82    1.11
  -2   4 -11    2.31    1.40
  -2  -4 -11    1.13    0.85
  -2  -4 -11    1.03    1.02
  -2  -4 -12    5.45    1.37
  -2   4 -12    2.49    1.08
   2   5 -12    7.30    1.57
  -2  -5  12    9.33    2.43
  -2  -5  12   10.13    2.69
  -2   5  12    5.06    1.31
  -2   5  12    9.60    2.00
   2  -5 -11   10.27    1.60
   2   5 -11   15.34    2.80
  -2  -5  11   18.90    1.96
  -2   5  11   16.39    1.54
  -2   5  11   25.13    2.33
  -2  -5  11   22.49    2.80
   2   5 -10   34.39    3.31
   2  -5 -10   30.22    1.95
  -2  -5  10   36.96    2.23
  -2  -5  10   41.21    3.57
  -2   5  10   34.83    4.23
  -2   5  10   31.59    1.86
   2  -5  -9  255.22    7.44
   2   5  -9  269.70    8.43
  -2  -5   9  273.29   10.58
  -2   5   9  267.89    7.48
  -2   5   9  266.84   11.58
  -2  -5   9  268.37    8.46
   2   5  -8    3.49    1.70
   2  -5  -8    3.74    0.90
  -2  -5   8    2.81    1.58
  -2  -5   8    4.14    1.73
  -2   5   8    3.59    0.80
  -2   5   8    4.01    1.24
   2  -5  -7  100.38    4.10
   2  -5  -7  123.83    3.44
   2   5  -7  131.91    5.31
  -2  -5   7  129.94    5.34
  -2   5   7  125.34    3.23
  -2   5   7  124.69    4.28
  -2  -5   7  126.43    3.88
   2   5  -6   11.64    1.88
   2  -5  -6   12.10    1.34
   2  -5  -6   10.35    1.00
  -2  -5   6   10.90    1.72
  -2   5   6   13.37    2.13
  -2   5   6   11.98    0.91
   2   5  -5   35.73    2.40
   2  -5  -5   29.78    1.72
   2  -5  -5   32.63    1.31
  -2  -5   5   30.40    2.31
  -2   5   5   31.35    1.27
  -2   5   5   29.26    1.64
   2   5  -4   36.26    1.69
   2  -5  -4   36.36    2.65
   2  -5  -4   33.02    1.44
  -2  -5   4   35.92    1.56
  -2   5   4   36.10    2.61
  -2   5   4   38.89    1.52
   2   5  -3  202.20    5.06
   2  -5  -3  201.37    5.00
   2  -5  -3  197.04    6.56
  -2  -5   3  190.95    4.83
  -2   5   3  196.07    4.85
  -2   5   3  195.75    4.96
   2   5  -2  161.51    5.12
   2  -5  -2  146.44    3.11
   2  -5  -2  137.96    4.61
  -2   5   2  146.33    3.96
  -2   5   2  133.39    3.40
  -2  -5   2  156.97    4.94
   2  -5  -1   28.31    1.20
   2  -5  -1   31.41    1.62
  -2  -5   1   26.82    1.28
  -2   5   1   30.16    1.66
  -2   5   1   29.33    1.84
   2  -5   0   53.24    1.10
   2   5   0   53.12    1.55
  -2  -5   0   52.31    1.53
  -2   5   0   54.09    1.55
  -2   5   0   57.71    1.81
   2   5   1  219.00    4.43
  -2  -5  -1  219.47    5.32
  -2   5  -1  214.64    4.83
  -2   5  -1  208.79    3.50
   2   5   2  534.84   12.91
  -2   5  -2  509.04   14.28
  -2  -5  -2  514.01   12.22
  -2  -5  -3   20.00    0.99
  -2   5  -3   25.25    1.75
   2  -5   4  703.58   15.68
  -2  -5  -4  640.49   15.17
  -2  -5  -4  715.55   17.77
  -2   5  -4  703.62   20.28
  -2  -5  -4  697.52   19.27
   2  -5   5   41.74    1.11
  -2  -5  -5   36.98    1.30
  -2  -5  -5   41.16    1.19
  -2   5  -5   33.56    2.26
  -2  -5  -5   39.54    1.69
   2  -5   6  277.84    6.30
  -2  -5  -6  272.99    6.03
  -2  -5  -6  274.31    8.95
  -2   5  -6  277.31    7.05
  -2  -5  -6  272.94    6.44
   2  -5   7   45.79    1.75
  -2  -5  -7   42.00    3.03
  -2  -5  -7   41.55    1.67
  -2  -5  -7   42.53    1.44
  -2   5  -7   40.68    1.80
   2  -5   8   -0.37    0.75
   2  -5   8    0.43    0.75
  -2  -5  -8    0.37    0.65
  -2  -5  -8    0.65    0.54
  -2  -5  -8    1.45    1.34
  -2   5  -8    2.15    1.11
   2  -5   9   74.64    2.29
  -2  -5  -9   72.89    3.19
  -2   5  -9   73.63    3.83
  -2  -5  -9   59.61    2.28
  -2  -5  -9   63.11    2.64
   2  -5  10   16.84    1.73
  -2  -5 -10   13.70    2.63
  -2  -5 -10   10.56    1.16
  -2  -5 -10   13.36    1.39
  -2   5 -10   15.63    2.13
   2  -5  11    3.24    1.42
  -2  -5 -11    4.91    2.13
  -2  -5 -11    2.71    0.89
  -2  -5 -11    3.95    1.08
  -2   5 -11    5.37    1.67
  -2  -5 -12   28.01    3.68
  -2   5 -12   23.02    1.97
   2   6 -12   12.27    3.11
  -2  -6  12   16.09    3.01
  -2   6  12   19.90    3.93
  -2  -6  12   14.51    2.05
   2   6 -11   37.21    2.46
   2  -6 -11   26.59    1.97
  -2  -6  11   44.18    3.78
  -2  -6  11   38.25    3.70
  -2   6  11   43.38    4.63
  -2   6  11   28.38    1.81
   2   6 -10    5.03    2.09
   2  -6 -10    5.33    1.00
  -2  -6  10    4.51    1.30
  -2  -6  10    8.18    2.04
  -2   6  10    4.51    1.58
  -2   6  10    3.14    0.90
   2  -6  -9    8.93    1.07
   2   6  -9    5.18    2.33
  -2  -6   9    6.98    1.39
  -2  -6   9   10.58    2.21
  -2   6   9    8.87    2.67
  -2   6   9    9.13    0.99
   2   6  -8  152.99    6.66
   2  -6  -8  139.32    5.42
   2  -6  -8  148.91    3.94
  -2  -6   8  134.29    6.16
  -2   6   8  147.29    3.79
  -2   6   8  133.39    7.16
  -2  -6   8  149.00    6.52
   2   6  -7    6.52    1.11
   2  -6  -7    5.74    0.81
   2  -6  -7    6.95    2.04
  -2  -6   7    6.23    1.69
  -2   6   7    4.78    1.22
  -2   6   7    4.73    0.71
  -2  -6   7    2.18    1.03
   2  -6  -6  150.86    3.49
   2  -6  -6  129.94    4.28
   2   6  -6  140.79    4.09
  -2  -6   6  139.68    3.98
  -2   6   6  127.82    5.74
  -2   6   6  128.19    3.05
   2   6  -5    1.42    1.22
   2  -6  -5    0.66    1.35
   2  -6  -5    1.44    0.54
  -2  -6   5   -0.28    1.15
  -2   6   5    1.74    0.79
  -2   6   5    0.89    0.54
   2  -6  -4    7.76    1.64
   2  -6  -4    6.40    0.77
   2   6  -4    4.25    1.62
  -2  -6   4    6.94    1.42
  -2   6   4    6.35    0.95
  -2   6   4    6.29    0.75
   2   6  -3    0.08    1.26
   2  -6  -3    1.10    0.69
   2  -6  -3    2.52    0.73
  -2  -6   3    1.70    0.72
  -2   6   3    1.45    0.71
  -2   6   3    1.99    0.67
   2  -6  -2   45.32    1.93
   2  -6  -2   52.38    2.50
   2   6  -2   43.37    1.80
  -2   6   2   44.27    1.29
  -2   6   2   47.33    2.48
  -2  -6   2   45.51    1.69
   2   6  -1   85.34    2.34
   2  -6  -1   86.97    2.85
  -2  -6   1   85.72    2.28
  -2   6   1   81.54    3.04
  -2   6   1   88.92    2.79
   2   6   0   77.40    2.83
   2  -6   0   78.66    1.99
  -2   6   0   75.49    2.02
  -2   6   0   86.37    3.26
  -2  -6   0   76.14    2.75
   2   6   1   54.35    2.00
  -2  -6  -1   55.96    2.04
  -2   6  -1   54.26    1.71
   2   6   2  359.21    8.53
  -2  -6  -2  368.05    8.55
  -2   6  -2  391.17   10.71
   2   6   3   70.08    1.82
  -2   6  -3   72.52    2.97
  -2  -6  -3   73.51    1.72
   2  -6   4   51.86    0.93
  -2  -6  -4   54.08    2.88
  -2   6  -4   50.00    2.54
   2  -6   5   90.52    2.94
   2  -6   5   95.49    1.91
  -2  -6  -5   91.88    1.97
  -2  -6  -5   89.66    4.32
  -2  -6  -5  102.14    2.28
  -2   6  -5   97.11    2.80
   2  -6   6    8.54    1.05
   2  -6   6    9.46    0.93
  -2  -6  -6    8.27    1.82
  -2  -6  -6    9.41    0.64
  -2  -6  -6    8.32    0.73
  -2   6  -6   11.32    1.62
   2  -6   7   56.02    2.36
   2  -6   7   55.16    1.88
  -2  -6  -7   58.48    2.53
  -2  -6  -7   53.93    1.56
  -2  -6  -7   60.35    1.85
  -2   6  -7   58.60    2.28
   2  -6   8    2.51    0.88
   2  -6   8    1.75    1.00
  -2  -6  -8    4.40    0.61
  -2  -6  -8    4.74    0.74
  -2  -6  -8    4.75    1.76
  -2   6  -8    3.91    1.50
   2  -6   9   50.55    2.27
  -2  -6  -9   38.49    1.59
  -2  -6  -9   36.43    1.84
  -2   6  -9   46.78    2.22
  -2  -6  -9   51.35    3.83
   2  -6  10  168.16    6.25
  -2  -6 -10  177.29    6.95
  -2   6 -10  176.25    7.73
   2  -6  11   23.88    2.29
  -2  -6 -11   31.17    3.60
  -2   6 -11   25.49    2.93
  -2  -6 -12    2.73    1.28
  -2   6 -12    0.23    0.99
   2   7 -12   42.10    4.42
  -2  -7  12   48.25    4.45
  -2   7  12   43.02    3.78
  -2  -7  12   40.80    3.11
   2   7 -11   15.02    2.77
   2  -7 -11    7.00    1.20
  -2  -7  11   18.74    1.73
  -2   7  11   15.08    3.48
  -2   7  11    8.52    1.39
  -2  -7  11   15.15    2.80
   2   7 -10    2.18    1.16
   2  -7 -10    1.80    0.76
  -2  -7  10    2.81    1.79
  -2  -7  10    2.19    1.85
  -2   7  10   -0.15    2.25
  -2   7  10    1.15    0.69
   2  -7  -9   18.82    1.27
   2   7  -9   31.30    3.10
  -2  -7   9   20.57    2.78
  -2  -7   9   19.97    1.88
  -2   7   9   19.32    1.13
  -2   7   9   23.25    2.18
   2   7  -8  158.85    5.33
   2  -7  -8  153.77    3.90
   2  -7  -8  153.93    5.95
  -2  -7   8  161.08    5.49
  -2   7   8  154.93    7.81
  -2   7   8  158.74    3.79
  -2  -7   8  157.77    6.66
   2   7  -7   80.34    3.14
   2  -7  -7   85.52    2.72
   2  -7  -7   82.49    3.52
  -2  -7   7   81.05    4.37
  -2   7   7   79.78    2.06
  -2   7   7   78.88    3.37
   2   7  -6  149.16    5.91
   2  -7  -6  146.33    3.29
   2  -7  -6  150.90    4.91
  -2   7   6  148.51    6.32
  -2   7   6  150.28    3.25
  -2  -7   6  148.65    5.74
   2  -7  -5   12.66    0.82
   2  -7  -5   12.77    2.09
   2   7  -5   12.66    1.24
  -2   7   5   15.48    1.98
  -2   7   5   14.03    0.82
  -2  -7   5   12.31    1.14
   2   7  -4  604.56   18.23
   2  -7  -4  582.34   18.46
   2  -7  -4  583.56   14.15
  -2  -7   4  562.15   17.16
  -2   7   4  588.60   14.18
  -2   7   4  580.68   17.79
   2  -7  -3  797.29   23.05
   2  -7  -3  788.83   20.90
   2   7  -3  791.33   22.42
  -2  -7   3  776.76   21.96
  -2   7   3  804.87   21.25
  -2   7   3  789.82   24.39
   2   7  -2   42.76    2.88
   2  -7  -2   55.65    2.61
  -2  -7   2   48.18    2.68
  -2   7   2   49.63    2.00
  -2   7   2   53.91    2.59
   2   7  -1   55.32    1.96
   2  -7  -1   65.12    2.51
  -2  -7   1   62.05    2.82
  -2   7   1   57.42    2.62
  -2   7   1   66.30    2.42
   2   7   0  329.67    8.89
   2  -7   0  342.66    7.72
  -2  -7   0  333.21    8.66
  -2   7   0  347.25    7.68
  -2   7   0  334.57    8.09
  -2   7   0  351.44    7.88
   2   7   1  530.79   13.69
   2  -7   1  552.29   12.01
  -2  -7  -1  509.02   13.15
  -2   7  -1  565.70   15.27
   2   7   2  340.48    7.70
  -2   7  -2  335.79    9.16
  -2  -7  -2  325.85    7.41
   2   7   3  542.43   12.56
  -2  -7  -3  547.66   12.52
  -2   7  -3  542.98   13.91
   2  -7   4  367.84    6.38
   2  -7   4  335.02    8.89
  -2  -7  -4  368.83    7.91
  -2  -7  -4  350.62   11.10
  -2   7  -4  361.80    8.99
   2  -7   5  873.73   27.09
   2  -7   5  887.46   22.86
  -2  -7  -5  858.20   23.28
  -2  -7  -5  887.03   22.56
  -2  -7  -5  868.87   27.33
  -2   7  -5  869.90   28.08
   2  -7   6  409.95    9.73
   2  -7   6  404.60   11.60
  -2  -7  -6  422.76    9.64
  -2  -7  -6  404.31   13.95
  -2  -7  -6  398.83    8.77
  -2   7  -6  401.53   11.10
   2  -7   7    2.35    0.84
   2  -7   7    0.80    0.58
  -2  -7  -7   -0.03    1.52
  -2  -7  -7    1.14    0.50
  -2  -7  -7    1.36    0.43
  -2   7  -7    2.37    1.32
   2  -7   8   22.78    1.30
   2  -7   8   20.20    1.65
  -2  -7  -8   18.57    1.11
  -2  -7  -8   22.51    1.80
  -2  -7  -8   17.47    1.00
  -2   7  -8   21.24    2.43
   2  -7   9   70.64    2.83
  -2  -7  -9   72.89    3.55
  -2   7  -9   76.66    3.08
   2  -7  10    6.40    1.25
  -2  -7 -10    4.44    1.09
  -2  -7 -10    8.10    2.38
  -2  -7 -10    4.87    0.72
  -2   7 -10    8.50    1.95
   2  -7  11    4.95    1.35
  -2  -7 -11    5.33    1.55
  -2   7 -11    4.64    1.96
  -2  -7 -12   -0.76    1.99
  -2   7 -12    0.91    1.00
   2   8 -12    0.83    1.29
  -2  -8  12    0.78    1.31
  -2  -8  12    1.63    1.20
  -2   8  12    1.83    2.64
   2   8 -11   57.20    5.21
  -2  -8  11   59.78    5.29
  -2  -8  11   61.93    4.75
  -2   8  11   60.39    4.19
   2   8 -10   14.09    2.99
   2  -8 -10   13.12    1.05
  -2  -8  10   24.83    2.78
  -2  -8  10   17.33    2.97
  -2   8  10   15.35    0.99
  -2   8  10   20.04    3.57
   2   8  -9   16.77    3.04
   2  -8  -9   23.54    2.32
   2  -8  -9   19.93    1.37
  -2  -8   9   23.23    1.78
  -2  -8   9   16.79    3.06
  -2   8   9   21.55    2.20
  -2   8   9   17.93    0.99
   2   8  -8  149.00    5.23
   2  -8  -8  144.40    5.76
   2  -8  -8  144.81    3.44
  -2  -8   8  153.65    5.42
  -2  -8   8  148.50    4.85
  -2   8   8  157.19    7.76
  -2   8   8  149.89    3.39
   2   8  -7    4.62    1.81
   2  -8  -7    5.45    2.07
   2  -8  -7    3.18    0.57
  -2  -8   7    3.89    1.02
  -2   8   7    2.71    0.52
  -2   8   7    3.77    1.22
   2   8  -6   -0.57    1.30
   2  -8  -6    1.16    1.40
   2  -8  -6   -0.10    0.60
  -2  -8   6    0.41    0.74
  -2   8   6    0.60    0.39
  -2   8   6    1.03    1.37
   2  -8  -5   13.45    0.78
   2  -8  -5   10.06    2.11
   2   8  -5   12.35    2.04
  -2  -8   5   11.58    1.84
  -2   8   5    9.73    2.02
  -2   8   5    9.97    0.96
   2   8  -4  107.41    3.16
   2  -8  -4   99.25    3.26
   2  -8  -4  108.06    2.45
  -2  -8   4  102.50    4.17
  -2   8   4  103.40    2.34
  -2   8   4  104.96    4.39
   2   8  -3   22.16    2.24
   2  -8  -3   21.81    1.37
  -2  -8   3   24.12    1.27
  -2   8   3   22.73    1.10
  -2   8   3   23.22    1.26
   2   8  -2  786.91   24.64
   2  -8  -2  812.18   24.85
  -2  -8   2  831.72   25.02
  -2   8   2  822.50   22.69
  -2   8   2  822.32   21.44
   2   8  -1  303.47    8.53
   2  -8  -1  293.71    7.64
  -2  -8   1  291.61    6.76
  -2   8   1  294.07    7.84
  -2   8   1  296.80    7.54
   2   8   0  254.89    6.89
   2  -8   0  275.77    6.17
  -2  -8   0  257.70    5.68
  -2   8   0  261.88    6.75
   2   8   1  722.31   19.31
   2  -8   1  727.64   17.87
  -2  -8  -1  724.34   19.25
  -2   8  -1  748.82   21.21
   2   8   2  148.55    3.51
  -2  -8  -2  146.63    3.30
  -2   8  -2  157.75    4.80
   2   8   3  400.95    8.66
  -2  -8  -3  412.09    8.73
  -2   8  -3  417.38   10.32
   2  -8   4   15.52    0.35
   2  -8   4   14.90    1.20
  -2  -8  -4   15.13    1.31
  -2  -8  -4   14.99    0.77
  -2   8  -4   16.03    1.75
   2  -8   5    2.53    0.41
   2  -8   5    3.58    0.84
  -2  -8  -5    3.12    0.48
  -2  -8  -5    2.36    0.35
  -2  -8  -5    3.85    1.52
  -2   8  -5    2.86    0.81
   2  -8   6   98.02    4.72
   2  -8   6   94.87    2.36
  -2  -8  -6   99.39    1.98
  -2  -8  -6   99.97    1.90
  -2  -8  -6   99.92    3.60
  -2   8  -6   98.05    3.23
   2  -8   7   32.57    1.50
   2  -8   7   33.26    1.89
  -2  -8  -7   27.58    0.94
  -2  -8  -7   32.33    2.08
  -2  -8  -7   29.40    1.03
  -2   8  -7   29.19    2.74
   2  -8   8   -1.78    0.80
   2  -8   8   -1.16    0.53
  -2  -8  -8    0.37    0.29
  -2  -8  -8    0.32    0.46
  -2  -8  -8   -0.50    1.41
  -2   8  -8    0.33    0.76
   2  -8   9   30.98    2.37
   2  -8   9   41.51    1.89
  -2  -8  -9   43.93    3.98
  -2   8  -9   39.87    2.27
   2  -8  10   35.30    2.19
  -2  -8 -10   42.04    2.89
  -2   8 -10   45.60    3.66
  -2  -8 -11   15.87    3.29
  -2   8 -11   12.44    2.67
   2   9 -12    3.15    2.56
  -2  -9  12    4.05    2.28
  -2  -9  12    4.45    1.66
  -2   9  12    4.49    2.06
   2   9 -11   26.53    2.49
  -2  -9  11   25.79    2.54
  -2  -9  11   26.77    2.25
  -2   9  11   27.14    4.77
   2   9 -10    0.47    2.08
   2  -9 -10    2.02    0.74
   2  -9 -10    5.64    1.63
  -2  -9  10    5.83    1.82
  -2  -9  10    3.13    2.09
  -2   9  10    1.53    0.48
  -2   9  10    4.86    1.57
   2   9  -9    2.78    1.25
   2  -9  -9    2.17    0.55
   2  -9  -9    0.10    2.38
  -2  -9   9    2.18    1.92
  -2  -9   9    2.16    1.66
  -2   9   9    2.01    0.60
  -2   9   9    2.17    2.29
   2   9  -8   10.13    2.55
   2  -9  -8   10.28    0.74
   2  -9  -8   11.47    2.94
  -2  -9   8    9.48    2.41
  -2   9   8   11.55    0.64
  -2   9   8   15.88    1.74
   2   9  -7   17.81    2.51
   2  -9  -7   13.18    0.78
   2  -9  -7   14.93    1.84
  -2  -9   7   20.05    2.44
  -2   9   7   16.92    0.86
  -2   9   7   18.27    1.74
   2   9  -6   14.86    2.35
   2  -9  -6   15.03    0.77
   2  -9  -6   15.70    1.67
  -2  -9   6   16.55    2.27
  -2   9   6   16.78    0.70
  -2   9   6   16.28    2.51
   2   9  -5  117.06    5.11
   2  -9  -5  117.44    4.04
   2  -9  -5  116.41    2.51
  -2  -9   5  114.73    3.58
  -2   9   5  116.50    5.16
  -2   9   5  127.61    2.65
   2   9  -4  276.13    8.87
   2  -9  -4  270.20    7.52
  -2   9   4  272.81    5.71
  -2   9   4  268.85    7.14
  -2  -9   4  263.22    7.01
   2   9  -3  359.31   10.69
   2  -9  -3  345.71   10.78
  -2  -9   3  350.50   10.42
  -2   9   3  355.66   10.53
  -2   9   3  354.33    8.15
   2   9  -2  283.74    8.47
   2  -9  -2  274.45    8.14
  -2  -9   2  258.70    7.87
  -2   9   2  285.91    6.94
  -2   9   2  283.30    7.96
   2   9  -1  648.00   17.04
   2  -9  -1  635.73   17.74
  -2  -9   1  638.02   16.69
  -2   9   1  634.13   15.52
  -2   9   1  649.04   18.14
  -2   9   1  656.07   17.89
   2   9   0  849.24   24.37
   2  -9   0  824.46   22.48
  -2  -9   0  817.06   23.51
  -2   9   0  859.66   23.06
   2   9   1  523.81   13.20
   2  -9   1  523.97   12.41
  -2  -9  -1  521.96   13.06
  -2   9  -1  529.13   14.38
   2   9   2  294.12    6.51
   2  -9   2  300.54    5.52
  -2  -9  -2  298.58    6.51
  -2   9  -2  308.37    7.20
   2   9   3  367.20    7.71
  -2  -9  -3  361.35    7.50
  -2   9  -3  370.08   10.55
   2  -9   4  334.41    9.07
   2  -9   4  336.44    5.75
  -2  -9  -4  341.26    6.59
  -2  -9  -4  322.16    9.35
  -2   9  -4  322.31    8.58
   2  -9   5   56.89    1.17
   2  -9   5   55.97    3.30
  -2  -9  -5   54.66    3.62
  -2  -9  -5   55.73    0.99
  -2  -9  -5   58.07    1.26
  -2   9  -5   55.13    3.23
   2  -9   6   13.74    2.14
   2  -9   6   13.53    0.78
  -2  -9  -6   13.03    0.52
  -2  -9  -6   11.87    2.37
  -2  -9  -6   11.71    0.42
  -2   9  -6   13.55    2.05
   2  -9   7   20.18    2.53
   2  -9   7   18.80    0.90
  -2  -9  -7   17.66    2.75
  -2   9  -7   16.56    1.54
   2  -9   8   -0.81    0.51
   2  -9   8   -0.14    0.85
  -2  -9  -8    1.44    1.51
  -2  -9  -8   -0.51    0.27
  -2  -9  -8    0.43    0.30
  -2   9  -8    1.47    0.82
   2  -9   9   14.22    1.69
   2  -9   9   12.08    1.15
  -2  -9  -9   14.03    1.86
  -2   9  -9    9.44    2.53
   2  -9  10   11.45    1.29
  -2  -9 -10    9.86    2.98
  -2   9 -10   12.41    2.56
  -2  -9 -11    1.73    1.28
  -2   9 -11   -1.46    1.67
   2  10 -12   -1.12    2.26
  -2 -10  12    1.89    1.43
   2  10 -11    8.79    1.83
  -2 -10  11    6.00    2.39
  -2 -10  11    6.92    1.82
  -2  10  11   10.64    3.53
   2  10 -10    1.86    1.93
   2 -10 -10   -1.37    1.49
  -2 -10  10    0.77    1.56
  -2 -10  10    0.93    1.18
  -2  10  10    2.41    2.23
   2  10  -9    4.27    1.56
   2 -10  -9    8.25    1.79
  -2 -10   9    7.11    1.52
  -2 -10   9    6.86    1.28
  -2  10   9    7.95    2.85
   2  10  -8    1.56    1.63
   2 -10  -8    1.55    1.15
   2 -10  -8    0.09    0.32
  -2 -10   8    0.24    0.97
  -2  10   8    0.48    0.35
  -2  10   8    0.06    1.12
   2  10  -7    0.26    1.78
   2 -10  -7    2.64    2.02
   2 -10  -7    2.09    0.41
  -2  10   7    0.27    1.18
  -2  10   7    2.36    0.33
  -2 -10   7    1.12    1.06
   2  10  -6  134.09    4.56
   2 -10  -6  138.53    6.81
  -2 -10   6  130.25    4.45
  -2  10   6  137.81    2.57
  -2  10   6  140.38    6.58
   2  10  -5   57.59    3.70
   2 -10  -5   55.52    3.91
  -2 -10   5   52.45    3.52
  -2  10   5   56.73    2.46
  -2  10   5   60.44    1.42
   2 -10  -4   26.33    2.61
  -2 -10   4   28.10    2.37
  -2  10   4   26.15    1.31
  -2  10   4   27.16    1.61
   2  10  -3  298.20    7.72
   2 -10  -3  303.87    9.62
  -2 -10   3  303.14    9.23
  -2  10   3  292.75    6.72
  -2  10   3  311.66    7.84
   2  10  -2  110.32    2.96
   2 -10  -2   99.37    3.85
  -2 -10   2  106.37    3.88
  -2  10   2  108.08    3.77
  -2  10   2  109.09    2.15
  -2  10   2  110.86    3.05
   2  10  -1   13.08    1.50
   2 -10  -1   12.73    1.34
  -2 -10   1   14.61    1.43
  -2  10   1   14.84    1.11
  -2  10   1   15.65    0.84
   2  10   0  201.11    5.45
   2 -10   0  201.13    4.89
  -2 -10   0  205.64    5.36
  -2  10   0  209.49    5.40
   2  10   1    0.40    0.62
   2 -10   1    0.35    0.43
  -2 -10  -1    0.59    0.58
  -2  10  -1    0.56    0.81
   2  10   2  100.04    2.36
   2 -10   2   91.95    1.94
  -2 -10  -2   97.76    2.24
  -2  10  -2   96.07    2.61
   2  10   3  165.19    3.32
  -2 -10  -3  170.72    3.66
  -2  10  -3  166.51    5.60
   2 -10   4  388.97    7.22
   2 -10   4  365.26   10.20
  -2 -10  -4  363.93   10.54
  -2 -10  -4  379.64    7.68
  -2  10  -4  349.76   11.22
   2 -10   5   76.14    4.07
   2 -10   5   80.79    1.51
  -2 -10  -5   77.10    3.10
  -2 -10  -5   78.26    1.28
  -2 -10  -5   73.39    1.29
  -2  10  -5   76.15    3.92
   2 -10   6   81.10    4.64
   2 -10   6   80.29    1.60
  -2 -10  -6   82.05    4.98
  -2  10  -6   79.98    3.03
   2 -10   7   15.62    2.82
   2 -10   7   21.79    0.89
  -2 -10  -7   21.78    1.99
  -2  10  -7   20.41    1.72
   2 -10   8    1.64    0.56
   2 -10   8    2.05    1.05
  -2 -10  -8   -1.21    1.15
  -2  10  -8   -1.68    1.63
   2 -10   9   54.32    3.13
   2 -10   9   47.04    1.98
  -2 -10  -9   56.59    4.90
  -2  10  -9   57.42    4.29
   2 -10  10    0.09    1.19
  -2 -10 -10    1.98    2.09
  -2  10 -10    2.23    1.75
  -2 -10 -11   16.15    3.46
  -2  10 -11    9.21    2.88
   2  11 -11    8.34    1.90
   2 -11 -11    3.36    2.34
  -2 -11  11    7.96    1.55
  -2 -11  11    8.29    3.01
  -2  11  11   12.88    2.35
   2  11 -10   18.20    3.59
   2 -11 -10   18.11    4.36
  -2 -11  10   16.75    3.48
  -2 -11  10   19.88    2.89
  -2  11  10   22.28    4.20
   2  11  -9   10.88    1.83
   2 -11  -9   10.99    3.40
  -2 -11   9   12.00    2.31
  -2 -11   9   13.11    2.90
  -2  11   9   10.87    2.03
   2  11  -8   34.26    3.81
   2 -11  -8   32.09    4.43
  -2 -11   8   28.03    3.79
  -2  11   8   38.99    2.75
   2  11  -7    0.93    1.04
   2 -11  -7    0.91    1.17
  -2 -11   7    1.94    1.61
  -2  11   7    0.85    0.28
  -2  11   7    4.15    1.80
   2  11  -6    5.18    1.18
   2 -11  -6    5.67    1.28
  -2 -11   6    3.69    1.76
  -2  11   6    3.74    0.35
  -2  11   6    5.07    1.98
   2  11  -5   32.64    1.94
   2 -11  -5   38.38    2.12
  -2 -11   5   29.15    2.84
  -2  11   5   34.55    2.00
  -2  11   5   33.79    0.98
   2  11  -4  134.26    5.42
   2 -11  -4  131.63    4.24
  -2 -11   4  133.93    5.31
  -2  11   4  141.88    2.82
  -2  11   4  135.62    2.91
  -2  11   4  132.65    5.40
   2  11  -3   19.00    1.27
   2 -11  -3   13.52    1.24
  -2 -11   3   14.92    1.90
  -2  11   3   15.07    0.84
  -2  11   3   16.56    0.99
  -2  11   3   15.00    1.90
   2  11  -2   75.70    3.21
   2 -11  -2   70.71    2.24
  -2  11   2   66.56    3.01
  -2  11   2   75.58    2.37
  -2  11   2   71.35    1.54
  -2 -11   2   72.62    3.10
   2  11  -1   16.14    1.00
   2 -11  -1   16.67    1.47
  -2 -11   1   20.82    1.54
  -2  11   1   17.97    1.17
  -2  11   1   16.01    1.39
   2  11   0  753.34   21.35
   2 -11   0  757.28   20.89
  -2 -11   0  742.95   21.06
  -2  11   0  748.84   21.16
   2  11   1  580.91   14.79
   2 -11   1  546.82   14.16
  -2 -11  -1  547.27   13.14
  -2  11  -1  568.75   15.78
   2  11   2   97.72    2.41
   2 -11   2   93.06    2.27
  -2 -11  -2  106.42    2.42
  -2  11  -2   97.48    2.72
   2  11   3   41.39    1.16
   2 -11   3   39.38    1.75
   2 -11   3   37.01    0.83
  -2 -11  -3   41.39    1.34
  -2  11  -3   43.30    1.69
   2 -11   4  295.60    8.34
  -2 -11  -4  313.56    5.99
  -2 -11  -4  283.87    8.59
  -2  11  -4  292.59    7.89
   2 -11   5    1.03    1.34
   2 -11   5    0.79    0.32
  -2 -11  -5    0.76    0.15
  -2 -11  -5    0.56    0.97
  -2  11  -5    1.55    0.80
   2 -11   6   70.05    1.40
   2 -11   6   64.08    4.35
  -2 -11  -6   65.60    3.26
  -2  11  -6   63.14    4.12
   2 -11   7   54.66    1.41
   2 -11   7   52.95    4.18
  -2 -11  -7   51.39    3.07
  -2  11  -7   56.08    3.95
   2 -11   8    8.85    1.58
   2 -11   8    9.03    0.76
  -2 -11  -8    8.68    2.73
  -2  11  -8    6.71    2.34
   2 -11   9   43.01    2.94
   2 -11   9   39.55    2.10
  -2 -11  -9   53.57    4.83
  -2  11  -9   50.71    4.18
   2 -11  10    0.55    1.07
  -2 -11 -10   -0.06    1.18
  -2  11 -10   -0.71    1.64
  -2 -11 -11    5.54    3.02
  -2  11 -11    6.40    1.66
   2  12 -11   45.75    3.74
   2 -12 -11   53.88    4.46
  -2 -12  11   53.94    5.60
  -2 -12  11   53.80    4.48
  -2  12  11   63.32    6.72
   2  12 -10   13.46    3.26
   2 -12 -10   11.97    3.80
  -2 -12  10    9.92    3.06
  -2 -12  10   10.09    1.57
  -2  12  10   10.94    2.26
   2 -12  -9   -1.56    2.28
   2  12  -9   -1.22    1.19
  -2 -12   9    0.34    1.82
  -2 -12   9   -0.26    0.91
  -2  12   9   -0.13    1.33
   2  12  -8   30.33    3.85
   2 -12  -8   32.79    4.35
  -2 -12   8   29.93    3.82
  -2  12   8   37.22    4.20
   2  12  -7   10.00    1.54
   2 -12  -7    8.73    2.78
  -2 -12   7    7.49    2.35
  -2  12   7    7.68    2.64
   2  12  -6   37.19    2.30
   2 -12  -6   40.52    3.84
  -2 -12   6   36.59    3.37
  -2  12   6   36.30    0.86
  -2  12   6   39.93    3.65
  -2  12   6   38.18    0.71
   2  12  -5  124.41    4.29
   2 -12  -5  131.72    6.54
  -2 -12   5  127.89    4.34
  -2  12   5  128.85    2.54
  -2  12   5  133.98    2.41
  -2  12   5  134.04    4.42
   2  12  -4    7.12    1.78
   2 -12  -4    4.72    1.89
  -2 -12   4    6.70    1.06
  -2  12   4    7.24    0.72
  -2  12   4    4.83    1.77
  -2  12   4    6.57    0.64
   2  12  -3  135.93    3.96
   2 -12  -3  131.36    5.18
  -2 -12   3  132.91    3.81
  -2  12   3  139.22    3.01
  -2  12   3  137.47    3.38
  -2  12   3  138.43    5.20
   2  12  -2  223.83    7.23
   2 -12  -2  220.42    7.07
  -2 -12   2  226.20    7.02
  -2  12   2  229.23    5.85
  -2  12   2  228.52    5.41
   2  12  -1  479.46   12.21
   2 -12  -1  480.85   13.50
  -2 -12   1  480.59   13.67
  -2  12   1  493.19   12.61
  -2  12   1  480.05   11.98
   2  12   0    1.65    0.56
   2 -12   0    2.06    0.47
  -2 -12   0    1.79    0.52
  -2  12   0    2.41    0.89
   2  12   1  124.23    3.42
   2 -12   1  119.24    3.05
  -2 -12  -1  126.39    3.32
  -2  12  -1  127.98    4.11
   2  12   2    4.87    0.72
   2 -12   2    5.97    0.56
  -2 -12  -2    3.42    0.65
  -2  12  -2    6.59    1.31
   2  12   3  133.89    2.73
   2 -12   3  132.09    3.80
   2 -12   3  115.43    2.33
  -2 -12  -3  132.78    2.61
  -2 -12  -3  127.15    4.15
  -2  12  -3  132.48    4.84
   2  12   4    7.33    0.37
   2 -12   4    6.52    1.13
  -2 -12  -4    7.11    0.47
  -2 -12  -4    6.27    1.30
  -2  12  -4    7.34    1.70
   2 -12   5   32.27    3.02
   2 -12   5   32.81    0.96
  -2 -12  -5   29.79    2.25
  -2  12  -5   35.81    2.93
   2 -12   6   15.60    2.65
   2 -12   6   17.16    0.76
  -2 -12  -6   15.28    1.89
  -2  12  -6   14.94    2.50
   2 -12   7   96.93    5.76
   2 -12   7   91.69    2.31
  -2 -12  -7   94.26    6.26
  -2  12  -7   92.11    5.45
   2 -12   8   -0.12    1.09
   2 -12   8    0.37    0.58
  -2 -12  -8    3.77    1.93
  -2  12  -8    0.11    1.00
   2 -12   9    2.02    1.21
  -2 -12  -9    1.27    1.35
  -2  12  -9   -0.26    1.13
   2 -12  10    0.38    1.28
  -2 -12 -10    1.11    2.30
  -2  12 -10    1.42    1.20
  -2 -12 -11   19.73    2.52
  -2  12 -11   11.08    2.14
   2  13 -11    1.66    2.32
   2 -13 -11    3.02    1.75
  -2 -13  11   -1.23    1.68
  -2 -13  11   -0.56    2.24
  -2  13  11    0.98    1.77
   2  13 -10    0.36    1.39
   2 -13 -10    1.90    1.60
  -2 -13  10   -0.46    2.18
  -2 -13  10    2.13    1.60
  -2  13  10    0.70    1.63
   2  13  -9   13.72    3.21
   2 -13  -9   12.42    2.32
  -2 -13   9   13.19    1.98
  -2  13   9    5.76    3.67
   2  13  -8   13.47    3.32
   2 -13  -8   19.96    2.41
  -2 -13   8   19.19    2.03
  -2  13   8   17.57    3.69
   2  13  -7   56.43    3.20
   2 -13  -7   61.36    3.53
  -2 -13   7   59.61    3.12
  -2  13   7   61.96    5.08
   2  13  -6   59.48    2.97
   2 -13  -6   51.06    3.12
  -2 -13   6   55.30    4.12
  -2  13   6   56.76    4.44
  -2  13   6   56.10    0.83
   2  13  -5   17.08    1.55
   2 -13  -5   12.65    1.69
  -2 -13   5   11.00    2.35
  -2  13   5   13.71    0.53
  -2  13   5   14.20    0.62
  -2  13   5   14.87    1.59
   2  13  -4   61.77    3.80
   2 -13  -4   62.98    2.71
  -2 -13   4   61.07    3.67
  -2  13   4   61.40    3.75
  -2  13   4   64.57    1.68
  -2  13   4   59.51    1.46
   2 -13  -3    5.20    1.01
  -2 -13   3    6.87    0.95
  -2  13   3    6.43    0.83
  -2  13   3    5.28    0.67
   2  13  -2   25.26    2.23
   2 -13  -2   25.48    1.39
  -2 -13   2   26.29    2.08
  -2  13   2   28.20    1.28
  -2  13   2   29.16    1.05
   2  13  -1  138.93    4.75
   2 -13  -1  140.27    4.59
  -2 -13   1  141.52    4.58
  -2  13   1  152.42    3.32
   2  13   0   71.05    2.81
   2 -13   0   75.84    2.59
  -2 -13   0   73.61    2.66
  -2  13   0   75.63    2.75
   2  13   1   -0.06    0.67
   2 -13   1    0.32    0.55
  -2 -13  -1   -0.07    0.59
  -2  13  -1    0.96    0.84
   2  13   2  356.64    8.24
   2 -13   2  322.82    7.55
  -2 -13  -2  338.53    7.82
  -2  13  -2  332.85   10.06
   2  13   3  147.37    3.11
   2 -13   3  125.41    2.73
   2 -13   3  135.96    4.07
  -2 -13  -3  134.74    4.60
  -2 -13  -3  140.38    3.16
  -2  13  -3  139.19    5.12
   2  13   4  260.99    5.12
   2 -13   4  274.71    8.22
  -2 -13  -4  271.88    8.64
  -2 -13  -4  288.21    5.43
  -2  13  -4  278.26    7.85
   2 -13   5    5.08    1.93
   2 -13   5    5.67    0.42
  -2 -13  -5    5.53    1.44
  -2  13  -5    7.95    1.18
   2 -13   6    0.48    1.44
   2 -13   6    0.17    0.27
  -2 -13  -6   -0.93    1.02
  -2  13  -6   -0.06    0.82
   2 -13   7  143.82    7.68
   2 -13   7  137.40    3.15
  -2 -13  -7  137.26    8.16
  -2  13  -7  136.86    5.24
   2 -13   8  102.60    4.74
   2 -13   8   90.76    2.26
  -2 -13  -8  108.59    5.20
  -2  13  -8  108.93    4.47
   2 -13   9   -0.16    1.19
  -2 -13  -9   -1.11    1.35
  -2  13  -9   -0.24    1.12
   2 -13  10    1.71    1.37
  -2 -13 -10   -0.27    2.43
  -2  13 -10    0.72    1.28
   2  14 -11    3.53    2.36
   2 -14 -11   -0.78    2.83
  -2 -14  11   -1.09    1.41
  -2 -14  11    1.16    1.03
  -2  14  11    0.26    2.83
   2  14 -10    2.67    1.68
   2 -14 -10    2.16    3.04
  -2 -14  10    2.94    1.58
  -2 -14  10    2.70    1.18
  -2  14  10    5.89    3.15
   2  14  -9    4.62    2.60
   2 -14  -9    5.65    3.00
  -2 -14   9    3.32    1.57
  -2  14   9    3.85    2.95
   2  14  -8   65.33    5.50
   2 -14  -8   64.06    6.26
  -2 -14   8   64.92    5.43
  -2  14   8   70.29    4.09
   2  14  -7    1.52    1.12
   2 -14  -7    1.10    2.06
  -2 -14   7   -1.26    1.70
  -2  14   7    0.38    1.23
   2  14  -6    8.34    1.49
   2 -14  -6    8.06    1.67
  -2 -14   6    7.65    2.29
  -2  14   6    9.10    2.53
   2  14  -5  144.64    5.01
   2 -14  -5  153.60    5.54
  -2 -14   5  147.65    5.10
  -2  14   5  152.39    5.12
  -2  14   5  149.38    2.70
  -2  14   5  142.09    3.14
   2  14  -4    1.08    1.29
   2 -14  -4    0.60    0.82
  -2 -14   4    0.18    1.20
  -2  14   4   -0.43    0.43
  -2  14   4    0.25    0.36
   2  14  -3   74.75    3.97
   2 -14  -3   73.43    4.06
  -2 -14   3   72.54    3.82
  -2  14   3   74.35    2.01
  -2  14   3   75.42    2.36
   2  14  -2   15.73    1.95
   2 -14  -2   17.53    1.87
  -2 -14   2   16.77    1.20
  -2  14   2   16.07    1.33
  -2  14   2   18.47    1.11
   2  14  -1   53.81    2.68
   2 -14  -1   53.39    2.61
  -2 -14   1   53.81    2.56
  -2  14   1   53.03    1.50
   2  14   0  318.86    8.73
   2 -14   0  292.56    8.13
  -2 -14   0  306.10    8.42
  -2  14   0  310.30    8.46
   2  14   1  138.14    3.87
   2 -14   1  124.80    2.90
  -2 -14  -1  139.35    3.69
  -2  14  -1  136.38    4.52
   2  14   2  570.59   14.71
   2 -14   2  540.90   14.24
  -2 -14  -2  578.81   14.82
  -2  14  -2  569.68   15.81
   2  14   3    0.32    0.48
   2 -14   3    0.24    0.79
   2 -14   3    1.83    0.45
  -2 -14  -3    1.09    1.00
  -2 -14  -3    0.63    0.56
  -2  14  -3    0.24    0.77
   2  14   4  179.39    3.42
   2 -14   4  194.35    4.07
   2 -14   4  202.87    6.30
  -2 -14  -4  206.34    3.72
  -2 -14  -4  200.54    6.81
  -2  14  -4  196.36    7.50
   2 -14   5  417.80   15.60
  -2 -14  -5  419.37   14.22
  -2  14  -5  422.55   15.05
   2 -14   6    4.08    2.15
   2 -14   6    4.53    0.55
  -2 -14  -6    4.23    2.48
  -2  14  -6    2.72    2.03
   2 -14   7  130.23    2.61
   2 -14   7  138.25    7.70
  -2 -14  -7  138.25    8.42
  -2  14  -7  145.11    7.28
   2 -14   8   29.85    2.64
  -2 -14  -8   30.26    2.92
  -2  14  -8   31.39    3.71
   2 -14   9    3.17    1.53
  -2 -14  -9    3.48    2.71
  -2  14  -9    1.94    2.28
  -2 -14 -10   47.31    3.96
  -2  14 -10   45.43    5.13
   2 -15 -10    7.93    3.50
   2  15 -10    3.37    3.02
  -2 -15  10    2.94    2.86
  -2 -15  10    3.49    2.06
  -2  15  10    6.31    2.23
   2  15  -9   20.97    2.49
   2 -15  -9   16.98    4.39
  -2 -15   9   12.33    3.75
  -2  15   9   22.66    2.81
   2 -15  -8    9.93    3.22
   2  15  -8    8.78    2.89
  -2 -15   8    6.47    2.75
  -2  15   8    7.39    1.94
   2  15  -7    2.17    1.84
  -2 -15   7   -0.23    1.06
  -2  15   7    0.13    1.20
   2 -15  -6   64.73    5.40
   2  15  -6   61.03    3.19
  -2 -15   6   64.05    4.84
   2  15  -5   95.97    3.80
   2 -15  -5   94.22    6.05
  -2 -15   5   98.68    5.47
  -2  15   5   96.49    1.81
  -2  15   5   95.14    1.91
   2 -15  -4   14.65    2.60
   2  15  -4   15.14    2.49
  -2  15   4   16.64    0.79
  -2 -15   4   17.03    1.51
  -2  15   4   16.61    0.93
   2  15  -3  146.19    4.57
   2 -15  -3  133.73    6.09
  -2  15   3  148.77    3.49
  -2  15   3  142.18    3.83
  -2 -15   3  142.11    5.87
   2  15  -2   17.06    2.03
   2 -15  -2   15.52    1.96
  -2  15   2   15.26    0.75
  -2 -15   2   15.95    1.21
  -2  15   2   15.53    1.35
   2 -15  -1   71.26    3.28
   2  15  -1   75.54    3.33
  -2 -15   1   74.77    3.26
  -2  15   1   78.88    2.68
   2  15   0   43.92    2.35
   2 -15   0   40.38    2.12
  -2 -15   0   41.24    2.13
  -2  15   0   45.42    2.21
   2 -15   1   66.57    2.47
   2  15   1   72.23    2.66
  -2  15  -1   72.72    2.25
  -2 -15  -1   68.95    2.45
   2  15   2   10.89    1.00
   2 -15   2    9.97    0.93
  -2  15  -2   12.24    1.11
  -2 -15  -2   10.23    0.89
   2 -15   3  256.05    6.75
   2  15   3  276.73    6.25
  -2 -15  -3  279.19    6.29
  -2 -15  -3  270.56   10.97
  -2  15  -3  263.67    9.33
   2 -15   4    1.27    0.44
   2  15   4    0.98    0.32
   2 -15   4    0.74    0.92
  -2  15  -4    0.82    1.42
  -2 -15  -4    0.39    1.13
  -2 -15  -4    1.03    0.24
   2 -15   5    9.06    1.51
  -2 -15  -5    9.49    1.77
  -2  15  -5   11.03    1.42
   2 -15   6  406.72    8.71
   2 -15   6  391.50   13.76
  -2 -15  -6  393.58   17.48
  -2  15  -6  398.88   12.99
   2 -15   7    9.14    1.54
   2 -15   7    5.11    0.45
  -2 -15  -7    4.72    2.87
  -2  15  -7    4.76    1.40
   2 -15   8    2.36    1.48
  -2 -15  -8    3.18    1.63
  -2  15  -8    2.05    2.14
   2 -15   9    9.16    2.03
  -2  15  -9    9.81    3.02
  -2 -15  -9   10.74    3.54
   2 -15  10   -0.24    1.37
  -2 -15 -10   -0.46    1.58
  -2  15 -10    3.27    2.08
   2 -16 -10    2.99    1.93
   2  16 -10    2.62    2.74
  -2 -16  10    1.10    2.58
  -2 -16  10    1.14    1.83
   2 -16  -9   28.88    3.38
   2  16  -9   33.25    3.08
  -2 -16   9   28.64    2.96
   2 -16  -8    9.36    3.34
   2  16  -8    5.78    3.03
  -2 -16   8    7.95    1.76
   2  16  -7  193.76   10.14
   2 -16  -7  206.62   11.28
  -2 -16   7  197.58   10.39
   2  16  -6   -1.46    1.73
   2 -16  -6    1.90    1.91
  -2 -16   6   -0.96    1.68
   2 -16  -5    8.35    2.68
   2  16  -5    9.01    2.42
  -2  16   5    8.75    0.64
  -2  16   5    9.18    0.58
  -2 -16   5    7.64    1.48
   2  16  -4   20.72    2.69
   2 -16  -4   15.45    2.81
  -2  16   4   18.71    1.01
  -2  16   4   19.40    0.87
  -2 -16   4   16.50    2.55
   2 -16  -3   60.01    3.91
   2  16  -3   60.89    2.63
  -2  16   3   62.02    2.79
  -2  16   3   62.52    1.96
  -2 -16   3   63.46    2.63
   2 -16  -2  207.15    7.68
   2  16  -2  214.15    7.60
  -2  16   2  217.02    5.60
  -2  16   2  210.15    5.99
  -2 -16   2  214.43    7.59
   2 -16  -1  136.67    5.13
   2  16  -1  138.96    5.16
  -2  16   1  148.29    4.33
  -2 -16   1  141.55    5.09
   2 -16   0   12.79    1.46
   2  16   0   12.85    1.58
  -2 -16   0   13.63    1.46
  -2  16   0   14.69    1.51
   2  16   1  167.63    4.97
   2 -16   1  157.53    3.94
  -2  16  -1  167.73    4.51
  -2 -16  -1  166.63    4.01
   2 -16   2   26.76    1.47
   2  16   2   33.24    1.48
  -2  16  -2   29.59    2.50
  -2 -16  -2   32.34    1.47
   2  16   3   65.78    1.84
   2 -16   3   60.39    1.96
  -2 -16  -3   67.87    1.80
  -2 -16  -3   65.05    4.95
  -2  16  -3   65.14    2.58
   2 -16   4  126.46    3.64
   2 -16   4  145.73    5.18
  -2  16  -4  144.46    4.69
  -2 -16  -4  148.41    7.61
  -2 -16  -4  140.16    2.55
   2 -16   5  374.03   12.23
   2 -16   5  325.61    7.72
  -2 -16  -5  359.98   12.73
  -2  16  -5  360.25   13.70
   2 -16   6   34.92    2.62
   2 -16   6   32.61    1.02
  -2  16  -6   38.82    3.83
  -2 -16  -6   40.41    4.56
   2 -16   7   22.91    2.39
  -2 -16  -7   28.63    4.21
  -2  16  -7   22.88    2.22
   2 -16   8   26.15    2.57
  -2  16  -8   17.89    2.33
  -2 -16  -8   23.78    2.88
   2 -16   9   17.04    2.67
  -2  16  -9   26.18    2.54
  -2 -16  -9   24.02    4.62
  -2 -17  10    3.14    1.81
   2  17  -9   81.43    4.86
   2 -17  -9   80.80    5.52
  -2 -17   9   76.63    7.02
   2  17  -8    1.33    2.26
   2 -17  -8    0.03    1.56
  -2 -17   8    2.17    2.12
   2 -17  -7    0.94    1.33
   2  17  -7   -0.69    1.89
  -2 -17   7    0.11    1.12
   2  17  -6   22.26    3.67
   2 -17  -6   26.55    2.61
  -2 -17   6   25.85    3.49
   2 -17  -5    2.39    2.01
   2  17  -5    5.06    1.81
  -2 -17   5    2.04    1.73
  -2  17   5    1.02    0.38
   2 -17  -4    1.64    1.65
   2  17  -4   -0.16    1.56
  -2  17   4    0.64    0.70
  -2  17   4    0.82    0.45
  -2 -17   4   -0.11    0.91
   2 -17  -3   11.78    2.08
   2  17  -3    9.25    1.29
  -2  17   3    8.56    0.88
  -2  17   3    7.50    1.07
  -2 -17   3    8.17    1.22
   2  17  -2   35.25    2.84
   2 -17  -2   33.64    2.83
  -2  17   2   36.46    1.73
  -2  17   2   37.22    1.37
  -2 -17   2   32.60    2.70
   2  17  -1    5.14    1.30
   2 -17  -1    1.97    1.26
  -2  17   1    2.65    0.99
  -2 -17   1    1.90    1.22
   2 -17   0   45.83    2.53
   2  17   0   53.81    2.64
  -2 -17   0   47.10    2.49
  -2  17   0   50.74    2.57
   2  17   1   19.42    1.52
   2 -17   1   15.89    1.47
  -2  17  -1   19.74    1.89
  -2 -17  -1   17.22    0.90
   2 -17   2  260.75    7.27
   2  17   2  271.25    7.16
  -2 -17  -2  275.81    7.31
  -2  17  -2  284.71    9.47
   2 -17   3    7.21    0.88
   2  17   3    6.92    0.74
  -2  17  -3    6.92    1.89
  -2 -17  -3    8.35    1.59
  -2 -17  -3    9.29    0.90
   2 -17   4   14.03    0.97
   2 -17   4   17.00    1.70
   2  17   4   15.37    0.62
  -2  17  -4   19.93    2.57
  -2 -17  -4   20.63    3.33
  -2 -17  -4   16.06    0.58
   2 -17   5    0.05    0.37
   2 -17   5   -0.16    0.88
  -2 -17  -5   -1.29    1.11
  -2  17  -5    0.71    0.86
   2 -17   6    8.81    1.63
   2 -17   6    6.34    0.55
  -2  17  -6    8.93    2.40
  -2 -17  -6    9.67    1.87
   2 -17   7   30.62    2.89
  -2  17  -7   39.25    4.13
  -2 -17  -7   34.33    4.97
   2 -17   8  129.11    6.40
  -2  17  -8  129.76    8.20
  -2 -17  -8  130.03    6.88
   2 -17   9   -0.01    1.99
  -2  17  -9   12.36    1.95
  -2 -17  -9   12.14    3.69
   2 -18  -9   -0.40    1.59
   2  18  -9    0.39    1.41
  -2 -18   9   -1.15    2.18
   2 -18  -8   34.43    3.40
   2  18  -8   36.05    4.87
  -2 -18   8   29.33    2.98
   2 -18  -7  155.48    7.38
   2  18  -7  153.77    9.17
  -2 -18   7  149.73    9.01
   2 -18  -6  196.94    8.34
   2  18  -6  183.72    9.79
  -2 -18   6  193.46    9.98
   2 -18  -5    2.51    1.31
   2  18  -5    2.92    1.96
  -2  18   5    1.55    0.43
  -2  18   5    1.77    0.40
  -2 -18   5    2.65    1.89
   2 -18  -4   50.69    2.84
   2  18  -4   51.70    4.12
  -2  18   4   45.91    1.72
  -2  18   4   48.33    1.51
  -2 -18   4   46.09    2.62
   2 -18  -3   -0.40    1.46
   2  18  -3    1.16    0.89
  -2  18   3    0.62    0.61
  -2 -18   3   -0.22    1.33
  -2  18   3    0.27    0.73
   2 -18  -2    2.43    1.57
   2  18  -2    3.19    0.99
  -2  18   2    3.28    0.67
  -2  18   2    3.00    0.90
  -2 -18   2    5.15    1.49
   2 -18  -1   62.02    3.33
   2  18  -1   63.63    2.42
  -2  18   1   61.91    2.73
  -2 -18   1   63.30    3.32
   2  18   0    1.42    1.03
   2 -18   0   -0.80    0.99
  -2  18   0    0.59    0.99
  -2 -18   0    1.05    0.92
   2  18   1   29.81    1.83
   2 -18   1   22.29    1.78
  -2 -18  -1   24.89    1.74
  -2  18  -1   24.99    2.24
   2  18   2   16.53    1.32
   2 -18   2   15.09    1.37
  -2 -18  -2   17.05    1.24
  -2  18  -2   21.32    1.42
   2 -18   3    0.41    0.62
   2  18   3   -0.37    0.49
  -2  18  -3   -0.23    1.29
  -2 -18  -3    0.77    0.47
  -2 -18  -3   -0.17    1.12
   2 -18   4   25.37    1.34
  -2  18  -4   32.26    2.08
  -2 -18  -4   34.97    4.07
   2 -18   5    9.07    0.78
   2 -18   5   13.14    1.71
  -2  18  -5   13.73    2.53
  -2 -18  -5   10.17    3.30
   2 -18   6    5.98    0.57
   2 -18   6    8.58    1.65
  -2  18  -6    8.77    1.55
  -2 -18  -6    8.92    1.97
   2 -18   7   66.39    4.07
  -2  18  -7   67.14    3.79
  -2 -18  -7   63.03    6.79
   2 -18   8    1.61    1.42
  -2  18  -8    1.59    2.09
  -2 -18  -8   -1.29    1.59
  -2 -18  -9   30.41    5.80
  -2  18  -9   34.81    4.91
   2 -19  -9   48.68    6.56
   2  19  -9   42.36    3.90
  -2 -19   9   41.61    3.65
   2 -19  -8    1.42    1.68
   2  19  -8    1.20    1.58
  -2 -19   8    1.65    2.32
   2 -19  -7    4.68    1.86
   2  19  -7    3.49    2.75
  -2 -19   7    4.29    2.58
   2 -19  -6   28.39    2.89
   2  19  -6   29.58    4.12
  -2 -19   6   31.39    3.95
   2 -19  -5   24.81    2.45
   2  19  -5   24.48    3.59
  -2 -19   5   25.37    3.36
   2 -19  -4   94.25    4.29
   2  19  -4   94.81    3.92
  -2  19   4   80.74    2.29
  -2  19   4   87.15    2.55
  -2 -19   4   85.39    5.40
   2 -19  -3  183.14    8.33
   2  19  -3  182.82    7.95
  -2  19   3  181.69    4.93
  -2  19   3  167.21    5.17
  -2 -19   3  186.43    6.41
   2  19  -2    3.17    1.02
   2 -19  -2    3.64    1.65
  -2  19   2    3.11    0.96
  -2  19   2    2.79    0.68
  -2 -19   2    3.47    0.95
   2 -19  -1   12.76    1.92
   2  19  -1   12.17    1.20
  -2  19   1   14.36    1.49
  -2 -19   1    9.58    1.15
   2 -19   0  520.94   17.15
   2  19   0  548.15   17.31
  -2  19   0  526.30   16.59
  -2 -19   0  525.58   16.97
   2 -19   1    8.11    1.46
   2  19   1   13.22    1.45
  -2  19  -1   12.67    1.82
  -2 -19  -1   11.33    1.35
   2 -19   2    1.46    0.88
   2  19   2    1.30    0.81
  -2  19  -2    1.13    1.43
  -2 -19  -2    2.56    1.24
  -2 -19  -2    1.39    0.76
   2 -19   3   59.74    2.43
   2  19   3   63.61    2.12
  -2  19  -3   72.36    2.97
  -2 -19  -3   69.13    5.65
  -2 -19  -3   64.11    2.03
   2 -19   4    3.30    0.77
  -2 -19  -4    5.35    1.59
  -2  19  -4    4.25    1.93
   2 -19   5    1.61    0.76
   2 -19   5    0.49    1.23
  -2  19  -5    1.58    1.12
  -2 -19  -5    3.95    2.43
   2 -19   6   37.01    2.97
  -2  19  -6   38.30    4.33
  -2 -19  -6   42.03    3.47
   2 -19   7   14.39    2.48
  -2  19  -7   28.49    3.74
  -2 -19  -7   29.45    4.69
   2 -19   8    1.10    1.70
  -2  19  -8    3.60    1.54
  -2 -19  -8    2.41    1.96
   2 -20  -8    1.38    2.51
   2  20  -8   -1.41    1.42
  -2 -20   8    1.18    2.12
   2 -20  -7   31.88    3.33
   2  20  -7   34.76    3.07
  -2 -20   7   29.59    2.91
   2  20  -6    7.70    1.82
   2 -20  -6    8.18    2.01
  -2 -20   6    7.65    2.73
   2 -20  -5   18.19    2.28
   2  20  -5   18.03    2.09
  -2 -20   5   15.77    3.12
   2 -20  -4   10.80    1.68
   2  20  -4    8.82    1.58
  -2  20   4    8.74    0.93
  -2 -20   4   10.81    1.53
   2 -20  -3    7.01    2.31
   2  20  -3    7.98    2.18
  -2  20   3    6.82    1.19
  -2  20   3    8.58    0.98
  -2 -20   3    7.21    1.32
   2 -20  -2   15.85    2.48
   2  20  -2   18.52    2.42
  -2  20   2   17.32    1.44
  -2  20   2   17.00    1.68
  -2 -20   2   13.89    2.26
   2 -20  -1  279.71   10.63
   2  20  -1  296.11   10.31
  -2  20   1  295.60    9.09
  -2 -20   1  301.30    9.02
   2 -20   0   16.54    2.08
   2  20   0   21.81    2.05
  -2  20   0   21.15    1.30
  -2 -20   0   17.38    1.96
   2 -20   1    6.69    1.45
   2  20   1    8.82    1.40
  -2  20  -1   10.25    1.11
  -2 -20  -1    7.53    1.32
   2 -20   2    4.92    1.16
   2  20   2    7.37    1.05
  -2  20  -2    6.43    1.83
  -2 -20  -2    4.60    1.01
  -2 -20  -2    8.97    1.63
   2 -20   3   32.54    1.80
   2  20   3   32.12    1.48
  -2  20  -3   38.99    3.26
  -2 -20  -3   36.81    4.42
  -2 -20  -3   32.06    1.36
   2 -20   4   23.99    1.55
  -2  20  -4   35.11    2.18
  -2 -20  -4   32.62    2.88
   2 -20   5   11.06    0.94
  -2  20  -5   16.12    2.78
  -2 -20  -5   16.45    3.65
   2 -20   6    1.28    1.58
  -2  20  -6    3.90    1.46
  -2 -20  -6    6.39    1.90
   2 -20   7   -0.53    1.32
  -2  20  -7    2.07    2.00
  -2 -20  -7    1.02    2.56
  -2  20  -8   -0.07    2.09
  -2 -20  -8    0.26    1.57
   2  21  -8    6.60    3.39
   2 -21  -8    3.80    3.69
  -2 -21   8    7.01    1.98
   2 -21  -7    4.58    2.01
   2  21  -7    3.78    1.82
  -2 -21   7    7.18    2.77
   2 -21  -6    7.38    1.96
   2  21  -6    5.09    1.76
  -2 -21   6    5.75    2.61
   2  21  -5   38.62    2.86
   2 -21  -5   39.61    3.17
  -2 -21   5   35.11    2.75
   2 -21  -4    0.98    1.27
   2  21  -4    1.53    1.88
  -2  21   4    1.11    0.57
  -2  21   4    1.77    0.65
  -2 -21   4    1.55    1.78
   2  21  -3   54.10    2.84
   2 -21  -3   55.18    4.45
  -2  21   3   50.00    2.11
  -2  21   3   51.22    2.45
  -2 -21   3   47.96    4.01
   2 -21  -2   34.53    3.29
   2  21  -2   38.75    3.17
  -2  21   2   35.52    2.30
  -2  21   2   34.43    2.01
  -2 -21   2   33.01    3.06
   2 -21  -1   28.18    2.79
   2  21  -1   27.97    2.70
  -2  21   1   29.14    1.40
  -2 -21   1   27.02    2.55
   2 -21   0   37.93    2.85
   2  21   0   40.28    1.92
  -2  21   0   43.44    2.70
  -2 -21   0   39.34    2.76
   2 -21   1    2.61    1.13
   2  21   1    1.51    0.65
  -2  21  -1    1.90    1.33
  -2 -21  -1    0.66    0.63
   2 -21   2    6.75    1.23
   2  21   2    6.73    1.10
  -2  21  -2    8.74    1.18
  -2 -21  -2    3.28    1.06
  -2 -21  -2   12.09    2.76
   2 -21   3   33.41    2.00
   2  21   3   30.76    1.59
  -2  21  -3   43.48    2.27
  -2 -21  -3   32.51    1.52
  -2 -21  -3   45.03    3.08
   2 -21   4    0.43    0.62
  -2  21  -4   -0.50    1.51
  -2 -21  -4   -1.78    2.08
  -2  21  -5   47.45    3.01
  -2 -21  -5   50.29    3.93
  -2  21  -6    3.41    2.43
  -2 -21  -6    4.29    3.16
  -2  21  -7  175.62    7.89
  -2 -21  -7  188.14   12.86
   2 -22  -7    3.15    1.91
   2  22  -7    1.23    2.73
  -2 -22   7    3.09    1.60
   2 -22  -6   17.54    2.62
   2  22  -6   15.28    3.66
  -2 -22   6   15.73    3.49
   2 -22  -5    2.16    1.55
   2  22  -5    2.90    2.33
  -2 -22   5    3.73    2.19
   2 -22  -4    0.95    1.77
   2  22  -4   -0.05    1.58
  -2 -22   4   -0.42    1.54
   2 -22  -3   30.48    3.41
   2  22  -3   26.28    2.06
  -2  22   3   22.92    1.52
  -2  22   3   22.45    1.80
  -2 -22   3   25.05    2.03
   2 -22  -2    2.14    1.76
   2  22  -2    2.04    1.62
  -2  22   2    1.93    0.97
  -2  22   2    1.63    1.15
  -2 -22   2    2.58    1.54
   2 -22  -1   12.51    2.33
   2  22  -1   20.82    2.27
  -2  22   1   14.78    1.13
  -2 -22   1   13.40    2.11
  -2  22   1   15.39    1.31
   2 -22   0   11.57    1.28
   2  22   0   11.72    1.90
  -2  22   0   16.26    1.87
  -2 -22   0   11.77    1.17
   2 -22   1    1.97    1.23
   2  22   1    1.71    1.12
  -2  22  -1    2.20    1.42
  -2 -22  -1    2.21    0.69
   2 -22   2    1.80    1.10
   2  22   2    2.41    0.93
  -2  22  -2    1.81    1.61
  -2 -22  -2    3.34    1.49
   2 -22   3   25.99    1.89
  -2  22  -3   30.43    3.25
  -2 -22  -3   38.43    4.50
   2 -22   4   38.42    2.07
  -2  22  -4   55.31    2.95
  -2 -22  -4   54.71    5.71
  -2  22  -5    2.46    2.16
  -2 -22  -5    2.63    1.76
  -2  22  -6    2.68    1.49
  -2 -22  -6    2.91    3.09
   2 -23  -6    3.49    1.64
   2  23  -6   -2.16    2.37
  -2 -23   6    0.11    2.24
   2 -23  -5   -0.54    1.49
   2  23  -5    0.05    2.14
  -2 -23   5   -2.51    1.29
   2 -23  -4    0.58    1.86
   2  23  -4   -0.07    1.05
  -2 -23   4   -0.61    1.01
   2 -23  -3   29.25    3.50
   2  23  -3   27.44    3.34
  -2  23   3   22.46    1.91
  -2  23   3   23.63    1.58
  -2 -23   3   25.68    3.20
   2 -23  -2    8.88    2.28
   2  23  -2    8.58    1.34
  -2  23   2    5.87    1.29
  -2  23   2    7.31    1.53
  -2 -23   2    7.92    1.30
   2 -23  -1    6.06    1.24
   2  23  -1    5.97    1.20
  -2  23   1    6.86    1.44
  -2  23   1    8.50    1.65
  -2 -23   1    6.09    1.85
   2 -23   0   20.15    2.39
   2  23   0   21.87    2.25
  -2  23   0   21.76    2.22
  -2 -23   0   19.79    2.22
   2 -23   1    7.80    1.70
   2  23   1    6.70    1.55
  -2  23  -1    8.75    1.92
  -2 -23  -1   12.28    1.85
  -2 -23  -1    9.67    1.51
   2  23   2   23.16    1.88
   2 -23   2   24.66    2.26
  -2 -23  -2   31.50    1.90
  -2  23  -2   38.03    3.05
  -2 -23  -2   35.08    4.46
   2 -23   3    5.13    1.24
  -2  23  -3    7.14    2.16
  -2 -23  -3    7.90    3.10
  -2  23  -4   -0.95    1.57
  -2 -23  -4    0.58    1.36
  -2  23  -5   17.07    2.13
  -2 -23  -5   20.06    4.47
  -2  23  -6   20.42    3.86
  -2 -23  -6   22.78    5.11
   2 -24  -5   -2.02    2.00
   2  24  -5   -0.04    1.10
  -2 -24   5    1.52    1.72
   2 -24  -4   18.51    3.43
   2  24  -4   -0.01    3.11
  -2 -24   4   22.83    3.01
   2 -24  -3    2.05    2.03
   2  24  -3   -0.06    1.82
  -2 -24   3    2.67    1.80
   2 -24  -2    7.41    1.54
   2  24  -2    9.46    2.10
  -2  24   2    6.93    1.60
  -2 -24   2    7.49    2.10
  -2  24   2    6.64    1.31
   2 -24  -1   32.31    2.24
   2  24  -1   34.44    3.13
  -2  24   1   31.39    2.72
  -2  24   1   30.90    2.36
  -2 -24   1   30.60    2.06
   2 -24   0   -0.27    1.31
   2  24   0    0.47    1.23
  -2  24   0    0.95    0.74
  -2 -24   0    0.40    1.18
   2 -24   1   20.80    2.30
   2  24   1   14.59    2.02
  -2  24  -1   23.81    1.63
  -2 -24  -1   22.68    1.99
  -2 -24  -1   19.45    3.87
   2 -24   2    3.64    1.27
   2  24   2    2.24    1.02
  -2 -24  -2    1.04    1.01
  -2  24  -2    3.99    1.11
  -2 -24  -2    5.91    2.64
   2 -24   3    3.41    1.19
  -2  24  -3    5.49    1.30
  -2 -24  -3    1.99    1.84
  -2  24  -4    7.31    1.58
  -2 -24  -4    8.29    3.60
  -2  24  -5    2.07    2.07
  -2 -24  -5   -0.35    2.90
   2 -25  -4   -0.16    2.10
   2  25  -4   -0.09    1.83
  -2 -25   4   -0.84    1.14
   2 -25  -3   20.20    3.39
   2  25  -3   17.83    1.94
  -2 -25   3   15.21    1.98
   2 -25  -2    2.09    1.13
   2  25  -2    1.75    1.67
  -2  25   2    0.62    0.99
  -2  25   2    0.87    1.20
  -2 -25   2   -0.13    1.60
   2 -25  -1    0.96    1.74
   2  25  -1    1.31    1.60
  -2  25   1    4.30    1.23
  -2  25   1    2.28    1.41
  -2 -25   1   -0.23    1.59
   2 -25   0   52.62    4.04
   2  25   0   50.79    3.70
  -2  25   0   60.13    2.58
  -2 -25   0   64.10    3.91
   2 -25   1    2.39    1.51
   2  25   1    2.63    1.33
  -2  25  -1    4.05    1.66
  -2 -25  -1    3.88    1.33
  -2 -25  -1    3.28    1.69
   2 -25   2   -0.34    1.07
  -2  25  -2   -0.04    1.45
  -2 -25  -2   -0.45    1.38
  -2  25  -3   27.44    3.31
  -2 -25  -3   20.67    4.85
  -2  25  -4    4.23    2.20
  -2 -25  -4    1.05    3.13
   2 -26  -2   10.65    2.75
   2  26  -2   14.14    1.60
  -2 -26   2    5.30    1.55
   2 -26  -1    6.90    2.34
   2  26  -1    7.42    1.34
  -2  26   1    6.68    1.87
  -2  26   1    7.68    1.62
   2 -26   0   16.85    1.72
   2  26   0   18.13    2.43
  -2  26   0   17.76    2.33
  -2 -26   0   23.35    3.79
  -2 -26   0   17.23    2.27
   2 -26   1    6.31    1.96
   2  26   1    6.04    1.67
  -2  26  -1   14.54    2.07
  -2 -26  -1    5.67    1.67
  -2 -26  -1   15.19    3.33
   2 -26   2   41.76    3.41
  -2  26  -2   61.17    3.10
  -2 -26  -2   66.13    6.51
   3   0 -12    0.56    0.92
  -3   0  12   -1.10    2.23
  -3   0  12    2.04    1.55
   3   0 -11   36.69    3.38
  -3   0  11   40.82    4.80
  -3   0  11   44.23    3.47
   3   0 -10   -2.51    1.41
  -3   0  10   -2.47    2.10
  -3   0  10   -0.19    1.38
   3   0  -9    1.55    0.91
  -3   0   9    3.28    0.85
  -3   0   9    2.57    1.30
   3   0  -8   -0.58    1.02
  -3   0   8    0.38    0.86
  -3   0   8   -0.01    0.60
   3   0  -7  650.65   20.81
  -3   0   7  673.98   21.14
  -3   0   7  655.66   23.05
   3   0  -6   -0.80    0.62
  -3   0   6   -0.35    0.93
  -3   0   6    0.29    0.80
   3   0  -5 3515.51  156.72
  -3   0   5 3463.26  162.56
  -3   0   5 3244.22  151.40
   3   0  -4    0.04    0.93
  -3   0   4    0.23    0.55
   3   0  -3    8.90    1.45
  -3   0   3    5.72    1.55
   3   0  -2   -2.87    1.30
  -3   0   2   -2.25    1.28
   3   0  -1    0.59    1.18
  -3   0   1    1.55    1.15
   3   0   0   18.98    1.43
  -3   0   0   22.68    2.20
   3   0   1 5855.08  317.00
  -3   0  -1 5663.20  306.94
  -3   0  -2    0.28    1.01
  -3   0  -3   30.48    1.39
  -3   0  -4   -0.04    0.66
  -3   0  -4    0.59    0.50
  -3   0  -4    0.53    0.82
  -3   0  -5  369.80   10.43
  -3   0  -5  368.27    8.79
  -3   0  -5  361.65    8.30
  -3   0  -6   -0.64    0.78
  -3   0  -6    0.20    0.64
  -3   0  -6    0.05    0.61
  -3   0  -7    4.62    0.63
  -3   0  -7    3.45    0.99
  -3   0  -7    2.90    0.78
  -3   0  -8    0.54    0.60
  -3   0  -8    0.15    0.83
  -3   0  -8   -0.20    0.80
  -3   0  -9    1.91    1.24
  -3   0  -9    4.21    1.13
  -3   0  -9    3.47    0.87
  -3   0 -10    0.43    0.94
  -3   0 -10    0.40    1.12
  -3   0 -10   -0.74    0.65
  -3   0 -11    1.60    1.12
  -3   0 -11    0.45    1.34
  -3   0 -12   -0.46    1.18
  -3   0 -12    0.13    0.61
   3   1 -12   11.77    2.91
   3  -1 -12   21.26    2.61
  -3  -1  12   25.31    2.60
  -3   1  12   20.15    2.70
  -3   1  12   24.10    2.60
  -3  -1  12   19.88    3.08
   3   1 -11    5.99    1.98
   3  -1 -11    6.07    1.81
  -3   1  11    6.63    1.73
  -3  -1  11    5.11    2.04
  -3  -1  11    6.38    1.71
  -3   1  11    6.79    1.81
   3   1 -10   52.69    3.83
   3  -1 -10   55.64    2.39
  -3   1  10   60.42    3.42
  -3  -1  10   51.83    4.95
  -3   1  10   53.38    3.45
  -3  -1  10   54.82    2.63
   3   1  -9   67.12    3.96
   3  -1  -9   63.59    2.54
  -3   1   9   69.53    3.47
  -3   1   9   70.60    3.51
  -3  -1   9   67.22    2.69
  -3  -1   9   68.69    5.00
   3  -1  -8    9.95    1.04
   3   1  -8    9.29    1.83
  -3  -1   8    7.21    1.67
  -3  -1   8    6.69    1.47
  -3   1   8    8.23    1.46
  -3   1   8    7.39    2.37
   3   1  -7    2.64    1.45
   3  -1  -7    5.31    1.33
  -3  -1   7    3.26    1.88
  -3   1   7    5.68    1.89
  -3   1   7    4.58    1.25
  -3  -1   7    3.26    0.84
   3   1  -6   42.06    1.75
   3  -1  -6   40.60    2.37
  -3   1   6   38.06    2.08
  -3  -1   6   40.65    1.64
  -3   1   6   39.48    2.24
  -3  -1   6   39.48    2.00
   3   1  -5    8.11    0.97
   3  -1  -5    8.28    1.40
  -3   1   5   10.57    0.89
  -3   1   5    8.47    1.95
  -3  -1   5    9.38    1.53
   3  -1  -4   90.14    3.48
   3   1  -4   91.20    2.71
  -3  -1   4   92.27    2.64
  -3   1   4   89.00    2.90
  -3   1   4   91.24    2.55
   3  -1  -3   22.52    1.89
   3   1  -3   23.31    1.28
  -3  -1   3   20.72    1.29
  -3   1   3   21.21    1.94
   3   1  -2    3.48    0.85
   3  -1  -2    2.13    1.27
  -3   1   2    2.92    0.77
  -3  -1   2    0.87    1.33
   3   1  -1   69.91    2.31
   3  -1  -1   81.67    3.45
  -3  -1   1   72.81    3.29
  -3   1   1   72.35    2.21
   3   1   0   71.00    3.05
   3  -1   0   48.69    2.03
  -3  -1   0   47.44    1.80
  -3   1   0   48.60    2.84
   3   1   1  475.18   13.85
   3  -1   1  477.11   14.09
  -3   1  -1  476.91   14.38
  -3  -1  -1  478.44   12.00
   3   1   2  210.56    5.03
  -3   1  -2  214.61    5.47
  -3  -1  -2  212.62    5.15
  -3  -1  -3  167.06    5.16
  -3   1  -3  165.60    4.26
  -3   1  -4    7.52    1.30
  -3  -1  -4    7.31    0.54
  -3   1  -4    8.65    0.66
  -3  -1  -4    7.96    1.12
  -3   1  -4    6.97    0.68
  -3   1  -5   51.56    2.59
  -3   1  -5   49.39    1.70
  -3  -1  -5   55.61    2.33
  -3   1  -5   52.25    2.17
  -3  -1  -5   55.83    2.06
  -3  -1  -5   51.75    2.00
  -3  -1  -6    0.09    0.85
  -3   1  -6    0.48    0.46
  -3  -1  -6    0.78    0.69
  -3   1  -6    0.37    0.62
  -3  -1  -6    1.55    0.74
  -3  -1  -7   36.65    2.10
  -3  -1  -7   39.70    1.33
  -3   1  -7   36.01    1.86
  -3   1  -7   38.15    2.05
  -3  -1  -7   37.97    1.54
  -3   1  -8    0.80    0.53
  -3  -1  -8    0.46    0.99
  -3  -1  -8    0.53    0.84
  -3  -1  -8    1.64    1.00
  -3   1  -8    1.14    0.93
  -3  -1  -9   28.68    2.35
  -3  -1  -9   30.11    1.96
  -3   1  -9   27.86    2.15
  -3   1  -9   30.02    2.07
  -3  -1  -9   28.86    2.29
  -3  -1 -10   54.16    2.81
  -3  -1 -10   47.83    2.28
  -3   1 -10   53.87    3.07
  -3  -1 -10   53.99    2.44
  -3   1 -11    0.87    0.69
  -3  -1 -11    0.78    1.20
  -3  -1 -11    0.21    0.83
  -3   1 -11    0.20    0.83
  -3  -1 -11    0.65    1.01
  -3   1 -12    1.10    1.57
  -3  -1 -12    2.16    0.93
   3  -2 -12    7.72    1.89
   3   2 -12    5.86    2.32
  -3  -2  12   10.50    2.45
  -3  -2  12   11.12    3.10
  -3   2  12    6.90    1.94
  -3   2  12    9.17    3.27
   3  -2 -11    5.56    1.69
   3   2 -11    7.20    2.08
  -3  -2  11    5.75    2.10
  -3  -2  11    4.71    2.71
  -3   2  11    6.83    1.72
  -3   2  11    6.41    2.84
   3   2 -10   55.25    2.75
   3  -2 -10   52.82    2.34
  -3  -2  10   60.47    2.79
  -3  -2  10   59.93    3.37
  -3   2  10   60.17    5.15
  -3   2  10   57.36    3.35
   3   2  -9   51.73    3.64
   3  -2  -9   50.39    2.07
  -3  -2   9   48.10    4.35
  -3  -2   9   52.08    3.43
  -3   2   9   50.62    4.56
  -3   2   9   51.17    2.87
   3   2  -8    8.02    1.95
   3  -2  -8   11.17    1.55
  -3  -2   8    7.89    1.80
  -3  -2   8    8.27    1.50
  -3   2   8   10.52    1.43
  -3   2   8    8.49    2.48
   3  -2  -7  111.46    4.04
   3   2  -7  112.31    4.83
  -3  -2   7  105.97    5.44
  -3  -2   7  112.30    4.57
  -3   2   7  111.64    3.98
  -3   2   7  110.67    5.67
   3   2  -6   25.59    1.47
   3  -2  -6   23.69    1.92
  -3  -2   6   26.69    1.71
  -3   2   6   25.56    1.23
  -3   2   6   30.58    1.71
  -3  -2   6   24.66    2.16
   3  -2  -5  387.72   10.82
   3   2  -5  400.31   10.30
  -3  -2   5  388.73   11.61
  -3   2   5  380.48   10.46
  -3   2   5  395.64    9.64
   3  -2  -4   -0.58    0.82
   3   2  -4    0.03    0.61
  -3  -2   4    0.70    0.58
  -3   2   4   -0.03    0.80
  -3   2   4    0.57    1.08
   3  -2  -3  668.64   18.93
   3   2  -3  647.97   19.26
  -3   2   3  650.42   17.14
  -3  -2   3  641.50   17.41
  -3   2   3  648.28   17.52
   3   2  -2  663.09   17.85
   3  -2  -2  674.87   17.94
  -3   2   2  669.64   19.64
  -3  -2   2  666.76   17.98
   3  -2  -1  179.94    4.60
   3   2  -1  169.78    5.61
  -3  -2   1  159.47    4.08
  -3   2   1  178.17    5.73
   3  -2   0   25.36    2.23
  -3   2   0   21.50    1.34
  -3  -2   0   30.98    2.08
   3   2   1   -1.70    0.73
   3  -2   1   -2.83    1.41
  -3  -2  -1   -2.83    1.14
  -3   2  -1   -1.86    0.80
   3   2   2  233.24    5.44
  -3  -2  -2  233.30    6.75
  -3   2  -2  229.27    7.55
  -3   2  -3    0.14    0.69
  -3  -2  -3    1.21    0.84
  -3   2  -3    0.63    0.39
  -3  -2  -4   11.11    1.18
  -3   2  -4   11.31    0.69
  -3   2  -4   11.68    1.56
  -3   2  -4   12.52    1.27
  -3  -2  -4   11.42    0.69
  -3  -2  -5   77.96    2.78
  -3  -2  -5   73.24    1.78
  -3  -2  -5   73.57    2.67
  -3   2  -5   73.67    2.01
  -3   2  -5   73.37    1.95
  -3   2  -6   41.13    1.53
  -3  -2  -6   40.74    1.22
  -3   2  -6   41.60    2.06
  -3  -2  -6   40.10    2.06
  -3  -2  -6   41.51    2.07
  -3  -2  -7   91.65    3.41
  -3  -2  -7   91.27    2.98
  -3   2  -7   86.71    3.41
  -3   2  -7   91.22    2.89
  -3  -2  -7   92.61    3.64
  -3   2  -8    1.53    0.99
  -3  -2  -8    1.57    0.82
  -3   2  -8    0.21    0.80
  -3  -2  -8    1.01    1.03
  -3  -2  -8    1.12    1.08
  -3  -2  -9   11.72    1.36
  -3  -2  -9   10.14    1.85
  -3  -2  -9    9.57    1.63
  -3   2  -9   13.58    1.63
  -3  -2 -10   80.28    3.28
  -3  -2 -10   75.27    3.37
  -3  -2 -10   71.03    2.92
  -3   2 -10   80.52    2.95
  -3  -2 -11   15.79    1.70
  -3  -2 -11   11.36    2.37
  -3   2 -11   20.23    2.05
  -3  -2 -11   11.71    2.05
   3  -3 -12    2.26    1.36
   3   3 -12    2.13    1.15
  -3  -3  12    2.78    1.94
  -3  -3  12    3.31    1.46
  -3   3  12    1.64    2.55
  -3   3  12    0.47    0.87
   3   3 -11    0.56    1.67
   3  -3 -11   -1.11    1.19
  -3  -3  11   -0.30    2.05
  -3   3  11    0.13    2.25
  -3   3  11   -1.41    0.74
  -3  -3  11   -0.87    1.03
   3   3 -10    6.90    2.06
   3  -3 -10    5.59    1.49
  -3  -3  10    5.23    1.96
  -3   3  10    7.39    2.67
  -3  -3  10    4.63    2.46
  -3   3  10    5.73    1.48
   3   3  -9   11.50    1.33
   3  -3  -9    7.19    1.53
  -3   3   9   11.45    2.71
  -3   3   9    7.44    1.45
  -3  -3   9    7.56    2.00
  -3  -3   9    6.12    1.58
   3   3  -8   18.64    1.55
   3  -3  -8   18.73    1.80
  -3  -3   8   17.33    2.90
  -3  -3   8   20.25    1.46
  -3   3   8   18.01    1.09
  -3   3   8   22.03    2.98
   3   3  -7    0.41    0.81
   3  -3  -7    1.27    0.60
  -3  -3   7    1.22    0.77
  -3   3   7    0.75    1.63
  -3  -3   7   -0.35    1.50
  -3   3   7    1.28    0.91
   3   3  -6  395.64   12.29
   3  -3  -6  391.64    9.51
  -3   3   6  375.03   12.87
  -3   3   6  364.81   10.25
  -3  -3   6  385.21   10.34
   3  -3  -5    4.06    1.09
   3   3  -5    4.66    0.92
  -3  -3   5    3.98    0.83
  -3   3   5    5.57    1.63
  -3   3   5    4.77    1.05
   3   3  -4   84.10    2.55
   3  -3  -4   82.77    2.17
  -3   3   4   83.55    2.98
  -3  -3   4   80.26    3.49
  -3   3   4   82.47    2.64
   3   3  -3  101.99    4.23
   3  -3  -3  103.22    2.67
  -3  -3   3   96.36    4.04
  -3   3   3  104.80    2.92
  -3   3   3  103.64    2.68
   3   3  -2  380.50   11.46
   3  -3  -2  375.65    9.15
  -3   3   2  368.59    9.12
  -3   3   2  377.99   10.43
  -3  -3   2  382.59   11.39
   3  -3  -1  258.32    6.35
   3   3  -1  252.50    7.87
  -3  -3   1  259.38    7.84
  -3   3   1  258.93    6.21
   3  -3   0   11.57    1.19
   3   3   0   17.80    1.72
  -3  -3   0   15.80    1.71
  -3   3   0   14.56    1.92
   3   3   1  129.23    4.41
  -3  -3  -1  120.97    4.34
  -3   3  -1  124.98    3.61
   3   3   2  801.19   24.06
  -3  -3  -2  834.78   24.64
  -3   3  -2  851.41   26.68
  -3   3  -3  119.88    2.10
  -3   3  -3  127.25    3.12
  -3   3  -3  119.22    3.39
  -3  -3  -3  117.90    2.77
  -3  -3  -4    3.00    0.53
  -3  -3  -4    4.09    0.91
  -3   3  -4    3.72    0.56
  -3   3  -4    2.56    1.07
  -3  -3  -5   -0.43    0.61
  -3  -3  -5   -1.68    0.71
  -3  -3  -5   -0.66    0.49
  -3   3  -5   -0.12    0.42
  -3   3  -5    0.44    0.87
  -3  -3  -6   46.01    2.35
  -3  -3  -6   45.88    1.75
  -3  -3  -6   44.02    2.08
  -3   3  -6   45.42    1.48
  -3   3  -6   44.62    1.62
  -3  -3  -7   33.57    2.29
  -3   3  -7   33.30    2.12
  -3  -3  -7   32.62    1.93
  -3  -3  -7   31.85    1.58
  -3   3  -7   30.96    1.02
  -3  -3  -8   20.19    1.18
  -3  -3  -8   22.05    2.15
  -3  -3  -8   20.98    1.47
  -3   3  -8   24.61    2.00
  -3  -3  -9   38.11    2.92
  -3  -3  -9   34.48    1.97
  -3  -3  -9   35.28    1.65
  -3   3  -9   36.98    2.53
  -3  -3 -10    1.51    0.94
  -3  -3 -10    1.75    0.60
  -3   3 -10    1.89    0.82
  -3  -3 -10    1.36    0.74
  -3  -3 -11    2.82    1.61
  -3  -3 -11    0.80    1.26
  -3   3 -11    2.56    1.36
  -3  -3 -11    1.53    1.03
   3   4 -12    5.47    2.15
   3  -4 -12    1.02    0.90
  -3  -4  12    8.34    2.54
  -3   4  12    3.40    1.42
  -3   4  12    6.82    1.77
  -3  -4  12    4.47    2.17
   3   4 -11    0.20    0.97
   3  -4 -11   -0.11    1.01
  -3  -4  11    0.22    0.95
  -3   4  11   -0.42    1.02
  -3   4  11   -0.46    1.23
  -3  -4  11    1.61    1.12
   3   4 -10   13.18    2.56
   3  -4 -10   12.95    1.69
  -3  -4  10   10.76    2.97
  -3  -4  10   13.13    2.44
  -3   4  10   10.29    2.01
  -3   4  10   14.43    1.66
   3   4  -9   30.50    2.95
   3  -4  -9   27.14    2.02
  -3   4   9   24.00    1.94
  -3   4   9   26.39    2.38
  -3  -4   9   24.90    2.21
  -3  -4   9   26.81    1.90
   3  -4  -8   69.77    2.97
   3   4  -8   65.49    4.17
  -3  -4   8   67.65    4.07
  -3   4   8   69.03    2.85
  -3   4   8   65.49    4.95
  -3  -4   8   69.80    4.63
   3   4  -7  107.99    5.08
   3  -4  -7  107.92    3.69
  -3  -4   7  109.45    3.87
  -3   4   7  107.29    2.77
  -3   4   7  106.90    5.60
  -3  -4   7  104.54    4.84
   3   4  -6   18.45    2.35
   3  -4  -6   21.84    1.59
  -3   4   6   24.05    1.04
  -3   4   6   21.19    2.59
  -3  -4   6   21.42    2.24
   3   4  -5 1053.68   35.17
   3  -4  -5 1036.46   30.38
  -3   4   5 1009.69   34.81
  -3   4   5 1064.31   32.82
  -3  -4   5 1024.88   32.31
   3   4  -4   19.05    1.27
   3  -4  -4   17.65    1.45
  -3   4   4   14.45    2.02
  -3  -4   4   19.04    1.90
  -3   4   4   20.90    1.45
   3   4  -3    2.04    1.38
   3  -4  -3    2.85    0.62
  -3   4   3    2.61    1.22
  -3   4   3    1.49    1.05
  -3  -4   3    2.04    1.30
   3  -4  -2   32.99    2.09
   3   4  -2   31.34    2.36
  -3  -4   2   28.41    1.55
  -3   4   2   37.30    2.02
  -3   4   2   28.18    2.03
   3   4  -1  104.79    2.96
   3  -4  -1  114.23    4.34
  -3  -4   1   98.51    2.92
  -3   4   1   86.13    2.93
  -3   4   1   95.68    2.79
   3  -4   0   64.14    3.19
   3   4   0   52.50    1.84
  -3   4   0   52.60    3.13
  -3  -4   0   49.47    2.79
   3   4   1  822.40   22.76
  -3  -4  -1  834.11   25.09
  -3   4  -1  845.56   24.25
   3   4   2  570.49   15.72
  -3  -4  -2  577.18   15.81
  -3   4  -2  579.86   17.92
   3   4   3    6.85    1.07
  -3  -4  -3    7.51    0.63
  -3   4  -3    7.59    0.33
  -3   4  -3    9.00    1.02
  -3   4  -3    8.96    0.82
  -3   4  -4    1.56    0.60
  -3  -4  -4    0.79    0.52
  -3   4  -4    0.61    0.34
  -3  -4  -4    0.26    0.66
  -3  -4  -5   -0.07    0.34
  -3  -4  -5    0.34    0.85
  -3   4  -5    0.12    0.56
  -3   4  -5    0.68    0.32
  -3  -4  -5    0.61    0.67
  -3  -4  -6    0.18    0.59
  -3   4  -6    0.57    0.58
  -3  -4  -6    0.34    0.70
  -3  -4  -7    8.34    1.49
  -3  -4  -7    4.75    0.88
  -3   4  -7    6.86    0.87
  -3  -4  -7    5.70    0.69
  -3  -4  -8  225.99    6.41
  -3  -4  -8  241.95    8.78
  -3  -4  -8  219.71    7.02
  -3   4  -8  235.66    8.07
  -3  -4  -9    0.95    1.28
  -3  -4  -9    0.68    0.45
  -3   4  -9    0.41    1.13
  -3  -4  -9   -0.78    0.88
  -3  -4 -10   50.56    2.59
  -3  -4 -10   67.32    4.21
  -3   4 -10   65.08    2.69
  -3  -4 -10   50.65    3.06
  -3  -4 -11    1.70    1.10
  -3  -4 -11    1.96    1.18
  -3   4 -11    1.08    1.47
  -3  -4 -11    2.42    0.95
   3  -5 -12    1.89    1.18
   3   5 -12    1.28    1.25
  -3   5  12    1.85    1.16
  -3   5  12    2.49    2.73
  -3  -5  12    0.17    2.00
  -3  -5  12    2.02    1.43
   3  -5 -11    3.50    1.32
   3   5 -11    3.97    2.17
  -3  -5  11    3.89    1.35
  -3   5  11    4.72    1.27
  -3   5  11    1.86    2.76
  -3  -5  11    4.72    2.44
   3  -5 -10    0.02    0.85
   3   5 -10    0.67    1.38
  -3  -5  10   -0.65    1.40
  -3   5  10    0.62    1.09
  -3  -5  10   -0.02    0.98
  -3   5  10   -0.13    0.52
   3   5  -9   94.91    3.90
   3  -5  -9   97.90    3.77
  -3  -5   9  106.77    4.09
  -3   5   9   98.56    4.50
  -3   5   9   95.62    3.63
  -3  -5   9   97.30    6.01
   3   5  -8  103.40    3.78
   3  -5  -8  103.03    3.68
  -3  -5   8  101.02    3.97
  -3   5   8  104.09    4.25
  -3   5   8  107.48    3.51
  -3  -5   8  107.99    5.35
   3   5  -7  137.87    4.46
   3  -5  -7  139.23    3.36
  -3  -5   7  132.58    4.33
  -3   5   7  134.79    4.04
  -3   5   7  133.50    6.67
   3   5  -6  105.55    3.42
   3  -5  -6  106.16    3.26
  -3   5   6  108.26    3.38
  -3   5   6  100.19    5.04
  -3  -5   6  102.15    4.57
   3   5  -5  162.95    6.12
   3  -5  -5  152.64    4.40
  -3   5   5  163.62    4.53
  -3   5   5  153.60    4.56
  -3  -5   5  144.49    5.79
   3   5  -4  373.50   11.36
   3  -5  -4  367.63    9.60
  -3   5   4  376.36    9.78
  -3   5   4  373.00    9.73
  -3  -5   4  372.07   11.19
   3   5  -3  248.90    8.02
   3  -5  -3  238.90    5.53
  -3   5   3  237.19    6.54
  -3   5   3  248.98    7.46
   3  -5  -2    4.68    1.13
   3   5  -2    1.71    1.37
  -3  -5   2    3.34    1.27
  -3   5   2    1.37    1.03
   3   5  -1   57.11    1.99
   3  -5  -1   56.23    2.85
  -3   5   1   60.44    2.16
  -3   5   1   55.20    2.85
  -3  -5   1   55.60    1.98
   3   5   0   53.36    1.83
  -3  -5   0   58.25    1.87
  -3   5   0   51.40    1.61
  -3   5   0   53.09    3.11
   3   5   1  215.83    6.16
  -3  -5  -1  231.31    6.40
  -3   5  -1  199.48    3.89
  -3   5  -1  210.17    5.57
   3   5   2   12.13    0.82
  -3  -5  -2   10.59    1.25
  -3   5  -2   10.38    1.15
   3   5   3  262.94    6.63
  -3  -5  -3  267.89    6.49
  -3   5  -3  267.70    7.70
  -3  -5  -4  546.38   16.20
  -3   5  -4  549.54   14.66
  -3  -5  -4  559.42   13.71
  -3  -5  -5   74.63    2.06
  -3  -5  -5   74.63    3.24
  -3   5  -5   71.23    3.23
  -3  -5  -5   71.22    2.27
  -3  -5  -6   18.48    1.31
  -3  -5  -6   17.92    2.01
  -3   5  -6   23.93    2.04
  -3  -5  -6   21.30    1.14
  -3  -5  -7    1.75    0.83
  -3   5  -7    4.23    1.25
  -3  -5  -7    1.37    1.34
  -3  -5  -7    1.95    0.69
  -3  -5  -8   97.30    2.75
  -3  -5  -8   99.65    3.66
  -3   5  -8  100.62    3.43
  -3  -5  -8   98.56    3.11
  -3  -5  -9   77.63    2.94
  -3  -5  -9   82.83    3.50
  -3   5  -9   91.85    4.42
  -3  -5  -9   94.50    4.95
  -3  -5 -10   23.92    2.04
  -3  -5 -10   34.04    3.22
  -3   5 -10   32.80    1.90
  -3  -5 -10   24.51    1.70
  -3  -5 -11    2.22    0.90
  -3  -5 -11    1.66    1.08
  -3   5 -11    1.91    1.57
  -3  -5 -11    2.11    1.83
   3   6 -12    8.18    2.64
  -3  -6  12    4.70    2.61
  -3   6  12    5.84    2.10
  -3  -6  12    6.43    2.83
   3   6 -11   13.04    2.81
   3  -6 -11    7.15    1.52
  -3  -6  11   15.06    1.93
  -3  -6  11   14.38    2.83
  -3   6  11   13.71    3.55
  -3   6  11   10.58    1.48
   3   6 -10   54.51    3.02
   3  -6 -10   48.05    2.61
  -3  -6  10   59.92    4.78
  -3  -6  10   53.68    3.15
  -3   6  10   52.42    5.32
  -3   6  10   51.89    2.54
   3   6  -9   -0.40    1.52
   3  -6  -9    0.28    0.79
  -3  -6   9   -0.48    0.97
  -3   6   9    0.08    1.78
  -3  -6   9   -0.81    1.54
  -3   6   9   -0.26    0.75
   3   6  -8   77.32    4.80
   3  -6  -8   74.34    2.78
  -3  -6   8   78.52    3.35
  -3  -6   8   75.01    3.23
  -3   6   8   79.61    2.78
  -3   6   8   75.84    3.67
   3  -6  -7    5.65    1.12
   3   6  -7    8.20    2.06
  -3  -6   7    8.36    1.91
  -3   6   7    8.70    2.22
  -3   6   7    7.18    1.03
   3   6  -6  332.17   11.14
   3  -6  -6  320.31    8.37
  -3  -6   6  323.56    9.16
  -3   6   6  328.36   11.54
  -3   6   6  341.91    8.83
   3   6  -5  179.18    5.00
   3  -6  -5  169.39    4.64
  -3  -6   5  171.25    4.85
  -3   6   5  177.87    4.75
  -3   6   5  169.34    4.98
   3  -6  -4  168.86    4.62
   3   6  -4  172.96    4.67
  -3  -6   4  164.94    5.76
  -3   6   4  167.62    4.48
  -3   6   4  163.08    5.83
   3   6  -3  216.18    5.49
   3  -6  -3  209.67    4.74
  -3  -6   3  215.38    6.75
  -3   6   3  209.32    5.63
  -3   6   3  206.43    5.16
   3   6  -2   60.19    3.22
   3  -6  -2   58.10    2.58
  -3  -6   2   56.28    3.11
  -3   6   2   60.72    2.61
  -3   6   2   58.27    1.77
   3   6  -1  130.89    3.46
   3  -6  -1  135.02    3.42
  -3  -6   1  130.25    4.67
  -3   6   1  133.16    3.63
  -3   6   1  138.38    4.66
   3   6   0    8.14    0.90
  -3  -6   0   10.45    0.90
  -3   6   0   10.91    1.71
  -3   6   0   11.09    0.81
   3   6   1 3705.03  169.68
  -3  -6  -1 3621.11  165.83
  -3   6  -1 3784.46  159.09
  -3   6  -1 3571.55  165.73
   3   6   2   25.28    1.59
  -3  -6  -2   27.73    1.58
  -3   6  -2   28.59    2.06
  -3   6  -2   26.42    1.63
   3   6   3   51.53    1.91
  -3  -6  -3   50.42    1.83
  -3   6  -3   53.10    2.74
  -3  -6  -4   60.34    3.04
  -3  -6  -4   63.46    2.01
  -3   6  -4   60.72    3.10
  -3  -6  -5  452.67   10.26
  -3  -6  -5  423.68   13.66
  -3  -6  -5  476.14   11.87
  -3   6  -5  441.06   13.60
  -3  -6  -6  186.70    5.47
  -3  -6  -6  197.53    5.03
  -3  -6  -6  189.64    4.50
  -3   6  -6  184.12    5.25
  -3  -6  -7   20.70    1.50
  -3  -6  -7   20.80    1.13
  -3  -6  -7   20.53    1.34
  -3   6  -7   22.16    2.26
  -3  -6  -8    5.33    1.77
  -3  -6  -8    4.46    0.93
  -3   6  -8    4.28    1.66
  -3  -6  -8    4.52    0.81
  -3  -6  -9   18.22    1.51
  -3  -6  -9   19.29    1.32
  -3  -6  -9   25.75    2.78
  -3   6  -9   23.87    2.46
  -3  -6 -10    5.93    1.34
  -3  -6 -10    6.10    1.09
  -3  -6 -10    4.87    0.95
  -3   6 -10    6.33    1.87
  -3  -6 -11    2.80    2.02
  -3   6 -11    2.95    1.74
   3   7 -12    9.52    3.13
  -3  -7  12   10.41    3.08
  -3  -7  12   11.41    1.99
  -3   7  12   12.83    3.90
   3   7 -11   -0.46    1.03
   3  -7 -11    0.21    0.77
  -3  -7  11   -1.11    1.73
  -3  -7  11    0.20    1.71
  -3   7  11   -0.34    1.28
  -3   7  11    0.18    0.74
   3   7 -10   83.51    5.76
   3  -7 -10   75.86    3.21
  -3  -7  10   91.20    4.00
  -3  -7  10   83.93    4.17
  -3   7  10   93.42    4.59
  -3   7  10   76.55    3.10
   3   7  -9   47.39    4.12
   3  -7  -9   43.34    2.16
  -3  -7   9   45.22    4.02
  -3  -7   9   46.13    4.03
  -3   7   9   41.54    2.02
  -3   7   9   43.80    4.69
   3   7  -8   19.74    1.82
   3  -7  -8   16.82    0.91
  -3  -7   8   16.06    2.75
  -3   7   8   21.60    2.00
  -3   7   8   20.25    1.33
   3   7  -7  521.32   16.07
   3  -7  -7  514.62   14.00
  -3  -7   7  523.24   16.22
  -3   7   7  532.09   19.35
  -3   7   7  527.23   14.20
   3   7  -6  158.55    4.92
   3  -7  -6  152.96    4.14
  -3  -7   6  150.04    6.26
  -3   7   6  151.73    6.66
  -3   7   6  162.18    4.30
   3   7  -5  225.63    7.92
   3  -7  -5  219.76    5.70
  -3  -7   5  208.03    5.89
  -3   7   5  207.82    7.65
  -3   7   5  225.85    4.90
   3   7  -4  729.29   23.28
   3  -7  -4  736.41   21.66
   3  -7  -4  731.56   20.41
  -3   7   4  714.29   20.75
  -3   7   4  722.55   20.17
  -3  -7   4  703.73   22.68
   3   7  -3    7.96    1.52
   3  -7  -3    6.87    0.88
   3  -7  -3    5.87    0.67
  -3  -7   3    6.51    1.46
  -3   7   3    6.10    1.33
  -3   7   3    6.14    1.02
   3   7  -2  227.72    5.69
   3  -7  -2  229.83    6.36
  -3  -7   2  215.00    6.91
  -3   7   2  217.48    5.05
  -3   7   2  225.75    5.25
  -3  -7   1    4.30    0.78
  -3   7   1    2.83    0.87
  -3   7   1    3.79    1.27
   3   7   0 1415.09   48.56
  -3  -7   0 1395.68   47.50
  -3   7   0 1527.09   46.47
  -3   7   0 1445.02   50.74
   3   7   1    4.43    1.11
  -3  -7  -1    6.91    1.21
  -3   7  -1    6.37    0.41
  -3   7  -1    5.76    1.59
   3   7   2  978.58   29.57
  -3  -7  -2 1029.19   29.44
  -3   7  -2 1079.67   33.67
   3   7   3   49.05    1.81
  -3  -7  -3   51.60    1.71
  -3   7  -3   44.19    2.71
  -3  -7  -4    1.78    0.70
  -3  -7  -4    3.32    1.33
  -3   7  -4    3.43    0.76
  -3  -7  -5    2.24    0.58
  -3  -7  -5    0.47    0.33
  -3  -7  -5    0.73    0.75
  -3   7  -5    2.07    0.73
  -3  -7  -6   11.85    0.99
  -3  -7  -6   11.10    0.83
  -3  -7  -6   11.28    2.01
  -3   7  -6   11.69    1.94
  -3  -7  -7   -0.19    0.56
  -3  -7  -7   -0.16    0.65
  -3  -7  -7    0.43    1.22
  -3   7  -7   -0.39    0.72
  -3  -7  -8    6.05    1.92
  -3  -7  -8    4.54    0.76
  -3  -7  -8    5.17    0.89
  -3   7  -8    6.12    1.78
  -3  -7  -9    6.17    2.01
  -3  -7  -9    5.00    0.76
  -3  -7  -9    3.83    0.92
  -3   7  -9    3.61    1.12
  -3  -7 -10    4.18    2.11
  -3  -7 -10    4.23    0.79
  -3  -7 -10    3.16    0.96
  -3   7 -10    7.11    1.91
  -3  -7 -11    0.58    1.11
  -3   7 -11    0.36    1.55
   3   8 -12   35.09    3.12
  -3  -8  12   38.52    4.70
  -3  -8  12   37.97    3.13
  -3   8  12   43.82    5.82
   3   8 -11    0.18    2.13
  -3  -8  11    2.06    2.09
  -3  -8  11    2.10    1.31
  -3   8  11   -1.16    2.57
   3   8 -10   13.60    3.16
   3  -8 -10   13.02    1.31
  -3  -8  10   18.99    3.13
  -3  -8  10   16.12    3.13
  -3   8  10   17.56    2.30
  -3   8  10   14.24    1.27
   3   8  -9    0.29    1.01
   3  -8  -9    0.92    0.68
  -3  -8   9   -1.32    0.98
  -3  -8   9   -1.31    1.56
  -3   8   9    0.52    0.62
  -3   8   9   -1.28    1.89
   3  -8  -8   29.41    1.52
   3   8  -8   27.72    3.52
  -3  -8   8   30.58    3.40
  -3   8   8   30.12    1.48
  -3   8   8   26.48    3.80
   3   8  -7   30.02    3.11
   3  -8  -7   24.93    1.44
  -3  -8   7   21.16    2.85
  -3   8   7   23.34    1.32
  -3   8   7   25.22    3.19
   3   8  -6   12.52    1.50
   3  -8  -6   14.25    1.52
   3  -8  -6   11.57    1.13
  -3  -8   6   10.17    1.34
  -3   8   6   10.82    1.44
  -3   8   6   11.97    1.09
   3   8  -5   12.62    1.33
   3  -8  -5   12.05    1.38
   3  -8  -5   14.31    1.11
  -3  -8   5   12.72    1.95
  -3   8   5   12.03    1.13
  -3   8   5   10.46    2.05
   3   8  -4  126.38    3.86
   3  -8  -4  122.25    2.85
   3  -8  -4  141.71    5.28
  -3  -8   4  124.96    3.74
  -3   8   4  117.08    3.45
  -3   8   4  125.56    5.08
   3   8  -3  561.88   15.14
   3  -8  -3  546.38   13.61
   3  -8  -3  555.05   16.74
  -3  -8   3  540.50   16.43
  -3   8   3  561.20   16.34
  -3   8   3  535.44   14.51
   3   8  -2   -0.04    0.96
   3  -8  -2   -0.25    0.78
  -3  -8   2   -0.01    0.56
  -3   8   2   -0.15    0.44
  -3   8   2    0.11    0.74
   3   8  -1  151.13    4.94
   3  -8  -1  154.82    3.36
  -3  -8   1  148.24    3.79
  -3   8   1  149.54    3.95
  -3   8   1  152.67    4.91
   3   8   0  204.52    4.81
  -3  -8   0  194.62    5.71
  -3   8   0  209.89    4.49
  -3   8   0  214.99    5.42
   3   8   1   13.29    1.28
  -3  -8  -1   13.52    1.28
  -3   8  -1   13.74    1.54
  -3   8  -1   14.44    1.83
   3   8   2   88.24    2.70
  -3  -8  -2   87.34    2.67
  -3   8  -2   83.38    3.46
   3   8   3  178.73    4.43
  -3  -8  -3  182.75    4.40
  -3   8  -3  178.28    4.61
  -3  -8  -4  495.41   12.12
  -3  -8  -4  484.42   15.68
  -3   8  -4  497.85   13.49
  -3  -8  -5  282.16    8.29
  -3  -8  -5  306.55    7.01
  -3   8  -5  292.59    9.77
  -3  -8  -6  127.03    3.13
  -3  -8  -6  129.33    4.39
  -3  -8  -6  128.06    3.35
  -3   8  -6  127.90    4.05
  -3  -8  -7   -1.45    1.37
  -3  -8  -7    0.62    0.45
  -3  -8  -7   -0.07    0.50
  -3   8  -7    0.59    1.26
  -3  -8  -8   94.11    5.14
  -3  -8  -8   68.04    2.33
  -3  -8  -8   78.16    2.27
  -3   8  -8   89.52    4.73
  -3  -8  -9   28.08    1.35
  -3  -8  -9   42.26    3.70
  -3  -8  -9   28.78    1.56
  -3   8  -9   41.71    2.18
  -3  -8 -10    4.61    1.43
  -3  -8 -11    2.80    1.94
  -3   8 -11    0.18    1.06
   3   9 -11   79.35    6.54
  -3  -9  11   76.52    4.48
  -3  -9  11   84.49    6.23
  -3   9  11   84.15    7.56
   3   9 -10  151.13    6.29
   3  -9 -10  141.07    4.47
  -3  -9  10  165.40    6.00
  -3  -9  10  160.42    8.78
  -3   9  10  164.91    9.52
  -3   9  10  125.64    4.18
   3   9  -9   74.60    5.62
   3  -9  -9   73.31    2.56
  -3  -9   9   77.84    5.49
  -3  -9   9   80.29    3.58
  -3   9   9   72.72    2.37
  -3   9   9   76.08    4.12
   3   9  -8    4.15    2.14
   3  -9  -8    3.13    0.85
  -3  -9   8    4.62    1.32
  -3   9   8    4.64    2.36
  -3   9   8    4.58    0.76
   3   9  -7   13.85    2.63
   3  -9  -7   14.62    1.83
   3  -9  -7   12.61    1.11
  -3  -9   7   15.53    1.56
  -3   9   7   14.96    1.04
  -3   9   7   12.66    1.75
   3   9  -6   -1.73    1.48
   3  -9  -6   -0.34    1.49
   3  -9  -6   -0.09    0.63
  -3  -9   6   -0.78    1.32
  -3   9   6    0.02    0.60
  -3   9   6   -0.59    0.88
   3   9  -5   12.94    1.41
   3  -9  -5   11.25    1.41
   3  -9  -5   12.62    1.14
  -3  -9   5   14.58    2.05
  -3   9   5   15.91    2.16
  -3   9   5   14.93    1.09
   3   9  -4   44.42    3.23
   3  -9  -4   46.95    1.93
   3  -9  -4   48.18    3.05
  -3   9   4   45.84    1.84
  -3   9   4   44.93    2.92
  -3  -9   4   41.79    1.95
   3   9  -3   21.69    2.06
   3  -9  -3   16.51    1.87
  -3  -9   3   19.33    1.98
  -3   9   3   17.50    1.14
  -3   9   3   14.08    1.37
   3   9  -2   48.53    2.82
   3  -9  -2   52.25    2.45
  -3  -9   2   49.37    1.80
  -3   9   2   52.99    2.30
  -3   9   2   50.15    2.27
   3   9  -1  177.53    5.51
   3  -9  -1  175.92    4.60
  -3  -9   1  175.46    5.38
  -3   9   1  180.10    3.83
  -3   9   1  173.03    4.34
   3   9   0 1027.34   30.74
   3  -9   0 1096.03   31.57
  -3  -9   0 1030.86   30.80
  -3   9   0 1069.43   30.30
  -3   9   0 1063.49   34.76
  -3   9   0 1085.09   32.10
   3   9   1   22.76    1.42
  -3  -9  -1   17.88    1.35
  -3   9  -1   18.99    1.31
  -3   9  -1   17.97    1.69
   3   9   2   10.78    1.09
  -3  -9  -2   11.74    1.04
  -3   9  -2   12.71    1.60
   3   9   3  295.94    7.10
  -3  -9  -3  287.53    6.87
  -3   9  -3  287.70    7.40
   3   9   4  198.79    4.67
  -3  -9  -4  205.92    4.64
  -3  -9  -4  202.50    5.97
  -3   9  -4  203.24    7.03
  -3  -9  -5  609.22   21.54
  -3  -9  -5  634.62   16.79
  -3   9  -5  635.03   18.84
  -3  -9  -6  164.90    3.70
  -3  -9  -6  154.64    5.23
  -3  -9  -6  157.17    3.82
  -3   9  -6  151.35    6.40
  -3  -9  -7   44.68    2.55
  -3  -9  -7   43.47    1.43
  -3  -9  -7   42.57    1.61
  -3   9  -7   44.65    3.53
  -3  -9  -8  102.99    4.23
  -3  -9  -8   83.92    2.47
  -3   9  -8  100.04    3.80
  -3  -9  -8   77.70    2.26
  -3  -9  -9   -0.90    1.07
  -3  -9  -9   -0.46    0.41
  -3  -9  -9   -0.15    0.61
  -3   9  -9   -1.46    1.55
  -3  -9 -10    0.83    1.96
  -3   9 -10    1.29    1.74
  -3  -9 -11    4.14    2.65
  -3   9 -11    5.66    1.45
   3  10 -11  142.33    9.40
  -3 -10  11  136.27    6.88
  -3 -10  11  149.21    6.16
  -3  10  11  155.52    7.55
   3  10 -10   42.54    3.09
  -3 -10  10   36.72    3.11
  -3 -10  10   46.52    4.16
  -3  10  10   40.87    5.36
   3  10  -9   36.64    4.17
   3 -10  -9   38.01    1.56
  -3 -10   9   31.07    2.49
  -3 -10   9   37.50    4.23
  -3  10   9   36.34    1.49
  -3  10   9   45.28    2.98
   3  10  -8    1.55    2.41
   3 -10  -8    6.39    1.72
   3 -10  -8    7.48    0.81
  -3 -10   8    7.64    2.27
  -3  10   8    5.03    0.75
  -3  10   8    5.43    2.58
   3  10  -7   29.49    3.38
   3 -10  -7   28.99    3.76
   3 -10  -7   31.37    1.85
  -3 -10   7   28.28    3.18
  -3  10   7   30.97    1.31
  -3  10   7   27.83    2.28
   3  10  -6    1.74    1.76
   3 -10  -6    2.40    1.13
   3 -10  -6    1.95    0.74
  -3 -10   6    2.33    1.01
  -3  10   6    2.62    1.06
  -3  10   6    1.98    0.69
   3  10  -5    2.37    1.67
   3 -10  -5    1.71    0.77
   3 -10  -5    2.55    1.64
  -3  10   5    1.19    0.74
  -3  10   5    3.84    0.95
  -3 -10   5    1.59    0.91
   3  10  -4   -0.20    0.77
   3 -10  -4    0.20    0.73
  -3 -10   4   -0.17    1.16
  -3  10   4    0.05    0.63
  -3  10   4   -1.07    0.67
   3  10  -3   59.81    2.32
   3 -10  -3   61.08    3.21
  -3 -10   3   63.33    3.32
  -3  10   3   58.43    2.99
  -3  10   3   58.71    2.29
   3  10  -2  104.88    4.31
   3 -10  -2  114.92    3.87
  -3 -10   2  103.71    2.97
  -3  10   2  109.76    3.63
  -3  10   2  104.10    3.69
   3  10  -1  332.20    8.38
   3 -10  -1  384.77    9.60
  -3 -10   1  326.77    8.20
  -3  10   1  339.60    9.87
  -3  10   1  352.76    7.97
   3  10   0   69.08    2.77
   3 -10   0   70.56    2.00
  -3 -10   0   68.14    2.71
  -3  10   0   72.53    1.99
  -3  10   0   68.33    3.27
  -3  10   0   72.32    1.97
   3  10   1   51.11    2.20
   3 -10   1   51.29    1.20
  -3  10  -1   54.63    2.60
  -3 -10  -1   51.83    1.47
   3  10   2  133.48    3.71
  -3 -10  -2  134.07    3.55
  -3  10  -2  124.35    3.43
   3  10   3  121.85    3.07
  -3 -10  -3  113.03    2.34
  -3  10  -3  110.66    4.44
   3  10   4  175.16    4.04
  -3 -10  -4  171.30    7.06
  -3 -10  -4  192.35    4.18
  -3  10  -4  178.44    5.10
  -3 -10  -5   59.86    1.99
  -3 -10  -5   61.59    4.09
  -3  10  -5   53.69    3.66
  -3 -10  -6   15.37    0.71
  -3 -10  -6   16.32    0.78
  -3 -10  -6   12.58    2.59
  -3  10  -6   12.66    2.41
  -3 -10  -7  186.05    8.56
  -3 -10  -7  170.13    3.80
  -3 -10  -7  165.53    3.70
  -3  10  -7  178.40    5.99
  -3 -10  -8   10.70    2.55
  -3 -10  -8    7.38    0.55
  -3  10  -8   10.10    2.38
  -3 -10  -8    7.84    0.68
  -3 -10  -9    0.21    1.81
  -3  10  -9   -1.42    1.71
  -3 -10 -10   21.10    2.43
  -3  10 -10   25.33    2.20
  -3 -10 -11   12.36    3.51
  -3  10 -11   16.15    1.99
   3  11 -11   25.96    2.86
  -3 -11  11   27.14    3.79
  -3 -11  11   21.77    4.27
  -3  11  11   20.58    5.10
   3  11 -10   36.89    4.87
  -3 -11  10   40.49    2.72
  -3 -11  10   38.96    4.73
  -3  11  10   39.80    3.50
   3 -11  -9   50.89    1.68
   3  11  -9   59.68    4.91
  -3 -11   9   53.95    3.29
  -3  11   9   61.43    5.55
  -3  11   9   46.21    1.53
   3  11  -8    5.72    1.46
   3 -11  -8    3.78    0.96
   3 -11  -8    4.22    1.63
  -3 -11   8    4.84    1.40
  -3  11   8    4.22    2.53
  -3  11   8    4.43    0.62
   3 -11  -7   26.62    2.42
   3  11  -7   27.47    2.25
   3 -11  -7   29.01    1.34
  -3 -11   7   28.26    2.17
  -3  11   7   29.79    1.19
  -3  11   7   28.58    2.25
   3 -11  -6    4.88    2.36
   3  11  -6    7.94    1.42
  -3 -11   6    7.28    1.32
  -3  11   6    8.12    0.85
  -3  11   6    8.75    1.38
   3  11  -5    0.32    1.29
   3 -11  -5    0.83    0.80
  -3 -11   5   -0.35    1.18
  -3  11   5   -0.34    0.73
  -3  11   5   -0.17    0.54
   3 -11  -4   19.54    2.43
   3  11  -4   21.07    1.67
  -3 -11   4   23.58    2.40
  -3  11   4   19.12    2.28
  -3  11   4   24.63    1.36
   3 -11  -3   55.70    2.05
   3  11  -3   54.72    3.28
  -3  11   3   54.47    2.00
  -3  11   3   51.58    2.12
  -3 -11   3   49.79    3.02
   3  11  -2    2.27    0.74
   3 -11  -2    0.60    1.01
  -3 -11   2    1.34    0.69
  -3  11   2    0.09    0.46
  -3  11   2    1.90    0.94
  -3  11   2    1.38    0.62
   3  11  -1    5.75    1.50
   3 -11  -1    6.97    1.16
  -3 -11   1    7.51    0.86
  -3  11   1    8.44    0.72
  -3  11   1    8.27    1.12
   3 -11   0   62.30    1.95
   3  11   0   61.96    1.92
  -3 -11   0   62.52    1.85
  -3  11   0   61.91    3.19
  -3  11   0   62.25    2.62
   3  11   1   55.89    2.37
   3 -11   1   54.29    1.69
  -3 -11  -1   72.76    2.47
  -3  11  -1   55.35    2.75
   3  11   2  221.24    5.84
  -3  11  -2  241.81    6.05
   3  11   3    7.42    0.88
  -3 -11  -3    9.53    0.86
  -3  11  -3    9.50    1.64
   3  11   4   13.89    0.88
  -3 -11  -4   15.12    0.87
  -3 -11  -4   14.35    2.46
  -3  11  -4   15.45    2.11
  -3 -11  -5   18.66    2.83
  -3  11  -5   19.11    1.59
  -3 -11  -5   20.76    0.88
  -3 -11  -6  269.83    5.53
  -3 -11  -6  268.24   11.29
  -3 -11  -6  275.14    5.67
  -3  11  -6  273.94    8.42
  -3 -11  -7  261.86    5.93
  -3 -11  -7  328.59   13.18
  -3  11  -7  320.64   12.06
  -3 -11  -7  270.58    5.69
  -3 -11  -8  192.29    9.94
  -3  11  -8  194.19    9.21
  -3 -11  -9   23.60    2.48
  -3  11  -9   27.40    2.27
  -3  11 -10    0.32    1.09
  -3 -11 -10    0.51    1.25
   3  12 -11   12.10    2.32
  -3 -12  11   10.61    3.50
  -3 -12  11   13.48    3.05
  -3  12  11   12.30    4.31
   3  12 -10   -0.17    2.06
  -3 -12  10   -0.48    1.66
  -3 -12  10   -0.67    1.91
  -3  12  10    0.35    1.41
   3  12  -9   23.48    2.44
   3 -12  -9   24.47    2.85
  -3 -12   9   20.69    3.67
  -3  12   9   23.55    4.19
   3  12  -8   13.71    1.93
   3 -12  -8   15.58    3.40
  -3 -12   8   13.76    2.96
  -3  12   8   12.33    0.73
  -3  12   8   17.31    2.02
   3  12  -7   57.55    3.26
   3 -12  -7   57.40    5.18
  -3 -12   7   56.54    4.71
  -3  12   7   63.19    1.71
  -3  12   7   64.53    3.37
   3  12  -6  114.86    4.46
   3 -12  -6  112.98    4.73
  -3 -12   6  113.98    6.17
  -3  12   6  118.45    4.48
  -3  12   6  125.24    3.06
   3  12  -5   47.90    3.81
   3 -12  -5   44.07    3.82
  -3 -12   5   40.49    3.55
  -3  12   5   46.93    1.70
  -3  12   5   48.73    2.40
   3 -12  -4   66.19    2.67
   3  12  -4   61.97    2.78
  -3 -12   4   67.01    3.80
  -3  12   4   69.24    3.75
  -3  12   4   59.41    2.18
   3  12  -3   26.83    2.64
   3 -12  -3   25.57    2.35
  -3 -12   3   23.89    2.37
  -3  12   3   27.78    1.62
  -3  12   3   27.39    1.47
  -3  12   3   27.59    0.95
   3  12  -2  269.58    8.90
   3 -12  -2  274.77    7.18
  -3 -12   2  271.36    8.64
  -3  12   2  286.31    8.26
  -3  12   2  283.32    7.96
  -3  12   2  285.70    6.42
   3  12  -1   74.39    3.35
   3 -12  -1   76.06    2.73
  -3 -12   1   74.38    3.14
  -3  12   1   75.40    2.72
  -3  12   1   73.20    3.24
   3  12   0  153.40    4.75
   3 -12   0  146.61    3.80
  -3 -12   0  145.67    4.45
  -3  12   0  152.36    4.73
  -3  12   0  151.01    4.13
   3  12   1   73.06    2.70
   3 -12   1   76.68    1.85
  -3 -12  -1   74.41    2.59
  -3  12  -1   77.87    3.20
   3  12   2   25.16    1.45
   3 -12   2   24.12    0.71
  -3 -12  -2   25.36    1.36
  -3  12  -2   25.99    1.36
   3  12   3    0.27    0.63
  -3 -12  -3    1.06    0.60
  -3  12  -3    1.74    0.76
   3  12   4    0.96    0.53
  -3 -12  -4    0.85    0.69
  -3 -12  -4    2.57    1.67
  -3  12  -4    3.44    1.38
  -3 -12  -5   26.31    3.33
  -3 -12  -5   27.59    0.92
  -3  12  -5   30.89    2.85
  -3 -12  -6  150.02    2.73
  -3 -12  -6  149.28    3.06
  -3 -12  -6  144.06    7.79
  -3  12  -6  153.71    7.25
  -3  12  -7  100.89    4.18
  -3 -12  -7   96.70    6.52
  -3 -12  -8   65.79    3.69
  -3  12  -8   59.42    3.27
  -3 -12  -9    2.40    1.57
  -3  12  -9    4.14    1.41
  -3  12 -10   16.59    3.17
  -3 -12 -10    9.61    3.55
   3  13 -11   11.74    2.41
  -3 -13  11   10.86    2.23
  -3 -13  11   14.12    1.95
  -3  13  11    9.77    2.69
   3  13 -10    1.83    2.53
   3 -13 -10    2.52    1.86
  -3 -13  10    1.75    1.47
  -3 -13  10    1.68    2.06
  -3  13  10    2.90    2.87
   3  13  -9    2.15    1.60
   3 -13  -9    3.23    1.83
  -3 -13   9    5.31    1.54
  -3  13   9    3.65    1.73
   3  13  -8   93.89    4.59
   3 -13  -8  100.67    5.11
  -3 -13   8   97.99    4.65
  -3  13   8   88.87    1.96
  -3  13   8  108.96    4.81
   3  13  -7    1.43    1.22
   3 -13  -7    0.87    2.10
  -3 -13   7    0.90    1.16
  -3  13   7    0.24    1.23
  -3  13   7    1.34    0.45
   3  13  -6   25.57    2.16
   3 -13  -6   27.58    3.50
  -3 -13   6   22.89    2.05
  -3  13   6   23.96    1.12
  -3  13   6   24.43    2.06
   3  13  -5   -0.08    0.82
   3 -13  -5    0.97    0.85
  -3 -13   5   -1.15    0.78
  -3  13   5    0.03    0.79
  -3  13   5   -0.06    0.51
  -3  13   5    0.09    0.28
   3  13  -4   53.90    3.94
   3 -13  -4   55.48    3.86
  -3 -13   4   52.41    2.43
  -3  13   4   56.60    1.91
  -3  13   4   50.91    3.51
  -3  13   4   57.43    2.11
   3  13  -3   30.92    2.84
   3 -13  -3   33.28    2.59
  -3 -13   3   28.06    1.68
  -3  13   3   31.81    1.48
  -3  13   3   27.01    1.74
  -3  13   3   28.93    2.45
   3  13  -2   75.41    3.81
   3 -13  -2   79.71    3.51
  -3  13   2   81.63    3.29
  -3  13   2   77.52    3.14
  -3 -13   2   75.69    2.55
  -3  13   2   82.89    2.68
   3  13  -1    7.40    0.95
   3 -13  -1    7.78    0.77
  -3 -13   1    7.47    1.40
  -3  13   1    9.39    1.20
  -3  13   1    9.48    0.94
   3  13   0   32.44    1.39
   3 -13   0   32.30    1.09
  -3 -13   0   37.57    2.00
  -3  13   0   32.44    2.39
  -3  13   0   30.51    2.01
   3  13   1   63.45    2.59
   3 -13   1   67.72    1.85
  -3 -13  -1   64.86    2.46
  -3  13  -1   69.46    3.02
   3  13   2  250.99    6.47
   3 -13   2  239.98    4.96
  -3 -13  -2  253.02    6.30
  -3  13  -2  254.83    8.14
   3  13   3  399.30   10.01
  -3 -13  -3  392.24    9.60
  -3  13  -3  396.59   11.12
   3  13   4   88.21    2.58
  -3 -13  -4   86.28    2.09
  -3 -13  -4   81.62    5.43
  -3  13  -4   87.19    3.18
  -3 -13  -5  380.59   15.91
  -3 -13  -5  408.16    9.16
  -3  13  -5  389.29   12.03
  -3 -13  -6  315.22    5.93
  -3 -13  -6  326.39    6.24
  -3 -13  -6  312.27   14.20
  -3  13  -6  306.71   10.25
  -3 -13  -7   25.23    3.75
  -3  13  -7   22.89    2.17
  -3 -13  -8   -0.78    1.24
  -3  13  -8    3.46    1.79
  -3 -13  -9   61.82    6.05
  -3  13  -9   63.83    5.44
  -3 -13 -10   -0.24    1.96
  -3  13 -10    0.17    1.80
   3  14 -10   18.74    4.25
   3 -14 -10   23.45    3.14
  -3 -14  10   19.44    2.18
  -3 -14  10   20.95    4.08
  -3  14  10   24.53    3.03
   3  14  -9   16.76    2.28
   3 -14  -9   14.71    4.11
  -3 -14   9   13.45    3.46
  -3  14   9   13.83    2.47
   3  14  -8   53.54    3.48
   3 -14  -8   51.19    3.79
  -3 -14   8   49.54    5.06
  -3  14   8   63.84    5.62
   3  14  -7  105.24    4.64
   3 -14  -7  100.54    4.99
  -3 -14   7   96.00    6.46
  -3  14   7  105.56    2.29
  -3  14   7  110.30    6.79
  -3  14   7  100.94    2.45
   3 -14  -6   48.52    4.73
   3  14  -6   49.70    3.02
  -3 -14   6   47.96    4.41
  -3  14   6   51.91    1.96
  -3  14   6   57.97    2.94
  -3  14   6   54.13    1.48
   3  14  -5   68.90    3.30
   3 -14  -5   72.95    5.00
  -3 -14   5   73.65    4.72
  -3  14   5   77.07    2.01
  -3  14   5   75.09    3.14
  -3  14   5   68.98    2.13
   3  14  -4   16.83    2.75
   3 -14  -4   18.97    1.65
  -3 -14   4   16.25    2.49
  -3  14   4   18.50    2.45
  -3  14   4   18.31    1.30
  -3  14   4   19.97    1.13
   3  14  -3    2.37    1.59
   3 -14  -3    3.26    1.45
  -3 -14   3    2.16    0.89
  -3  14   3    1.90    0.49
  -3  14   3    1.91    0.93
  -3  14   3    2.21    1.35
   3  14  -2  246.45    8.59
   3 -14  -2  250.94    6.90
  -3 -14   2  245.43    6.94
  -3  14   2  256.76    6.77
  -3  14   2  246.11    7.40
   3  14  -1   -0.63    1.04
   3 -14  -1   -0.09    0.82
  -3 -14   1   -0.45    0.92
  -3  14   1    0.49    0.95
  -3  14   1    0.89    0.77
   3  14   0    6.21    1.27
   3 -14   0    4.17    0.94
  -3 -14   0    5.72    1.15
  -3  14   0    3.38    1.22
  -3  14   0    2.65    1.49
   3 -14   1    0.86    0.56
   3  14   1    1.70    0.85
  -3 -14  -1    0.24    0.80
  -3  14  -1   -0.42    1.06
   3 -14   2    1.81    0.41
   3  14   2    1.08    0.81
  -3 -14  -2    0.56    0.75
  -3  14  -2    0.63    1.26
   3  14   3  145.13    3.81
  -3 -14  -3  145.37    3.65
  -3  14  -3  144.59    5.85
   3  14   4   42.93    1.41
  -3 -14  -4   49.82    1.41
  -3 -14  -4   46.22    4.34
  -3  14  -4   50.54    3.43
  -3 -14  -5  272.91    5.41
  -3 -14  -5  270.77   12.18
  -3  14  -5  245.27   10.49
  -3 -14  -6   73.78    5.97
  -3  14  -6   69.47    5.10
  -3  14  -7   -1.21    1.68
  -3 -14  -7    0.29    1.19
  -3 -14  -8    9.71    2.06
  -3  14  -8   12.60    2.89
  -3 -14  -9   86.35    7.44
  -3  14  -9   87.63    6.53
  -3 -14 -10    0.61    1.41
  -3  14 -10   -0.50    2.00
   3  15 -10    2.47    2.56
   3 -15 -10    0.52    1.85
  -3 -15  10    1.16    1.25
  -3 -15  10    2.86    2.40
  -3  15  10    1.13    1.81
   3  15  -9   32.71    3.18
   3 -15  -9   35.70    5.36
  -3  15   9   36.38    5.20
  -3 -15   9   37.98    4.58
   3  15  -8    6.53    1.63
   3 -15  -8    1.14    2.88
  -3 -15   8    0.01    2.46
  -3  15   8    2.43    2.73
   3  15  -7   42.75    2.91
   3 -15  -7   43.77    4.87
  -3 -15   7   41.65    2.91
  -3  15   7   38.89    0.96
  -3  15   7   37.01    1.18
  -3  15   7   47.75    4.63
   3  15  -6    6.80    1.61
   3 -15  -6    6.74    1.69
  -3 -15   6    7.81    1.56
  -3  15   6    7.65    0.70
  -3  15   6    8.63    2.57
  -3  15   6    8.31    0.62
   3  15  -5    2.50    1.22
   3 -15  -5    2.08    2.05
  -3  15   5    2.42    0.69
  -3  15   5    3.30    0.60
  -3 -15   5    1.78    1.88
  -3  15   5    1.65    1.16
   3  15  -4   63.02    4.47
   3 -15  -4   59.80    4.43
  -3 -15   4   56.71    4.11
  -3  15   4   67.51    2.08
  -3  15   4   65.05    4.09
  -3  15   4   71.26    2.43
   3  15  -3   14.41    1.41
   3 -15  -3   11.52    1.37
  -3  15   3   13.62    1.15
  -3  15   3   13.18    1.44
  -3 -15   3   11.05    2.11
   3  15  -2   22.01    1.55
   3 -15  -2   22.43    2.19
  -3 -15   2   21.10    1.43
  -3  15   2   21.40    1.25
  -3  15   2   24.63    1.54
   3  15  -1   10.47    1.75
   3 -15  -1    8.21    0.90
  -3  15   1    8.86    1.34
  -3  15   1   10.91    1.61
  -3 -15   1    9.90    1.57
   3  15   0  178.48    5.77
   3 -15   0  170.71    5.03
  -3 -15   0  169.58    4.47
  -3  15   0  168.05    5.50
  -3  15   0  171.25    6.36
   3  15   1   16.55    1.01
   3 -15   1   15.49    1.10
  -3 -15  -1   17.94    1.44
  -3  15  -1   18.88    1.91
   3  15   2    0.59    0.74
   3 -15   2    0.38    0.42
  -3 -15  -2    0.89    0.67
  -3  15  -2    0.27    1.17
   3  15   3    9.16    0.99
  -3  15  -3    9.12    1.26
  -3 -15  -3    9.46    0.94
   3  15   4   41.81    1.72
  -3 -15  -4   50.82    1.46
  -3 -15  -4   45.74    3.01
  -3  15  -4   44.68    2.40
  -3 -15  -5   28.67    4.05
  -3  15  -5   30.75    2.20
  -3 -15  -5   29.45    0.95
  -3 -15  -6  160.67    9.41
  -3  15  -6  157.93    5.95
  -3 -15  -7    0.59    1.55
  -3  15  -7    3.71    1.30
  -3  15  -8   41.54    3.01
  -3 -15  -8   42.58    3.40
  -3 -15  -9   -3.43    2.56
  -3  15  -9    2.55    1.36
   3  16 -10   -2.75    2.25
   3 -16 -10    0.69    1.59
  -3 -16  10    0.44    1.05
  -3 -16  10   -1.19    1.32
  -3  16  10    1.84    2.48
   3  16  -9    2.56    1.56
   3 -16  -9   -0.74    1.69
  -3 -16   9    1.71    1.44
  -3  16   9    0.63    2.70
   3  16  -8   96.88    5.12
   3 -16  -8  100.21    8.06
  -3  16   8  109.39    7.74
  -3 -16   8   97.45    5.24
   3  16  -7    1.89    1.30
   3 -16  -7    1.51    2.30
  -3 -16   7    0.56    2.07
  -3  16   7   -0.03    2.19
   3  16  -6    0.79    1.22
   3 -16  -6    1.71    2.05
  -3  16   6    0.48    0.47
  -3  16   6    1.06    1.92
  -3 -16   6    2.96    1.87
  -3  16   6    1.73    0.56
   3  16  -5  268.49    9.01
   3 -16  -5  290.74   10.09
  -3 -16   5  278.77    9.57
  -3  16   5  265.48    6.75
  -3  16   5  289.86    9.20
  -3  16   5  288.17    6.77
   3  16  -4  128.07    6.44
   3 -16  -4  117.32    6.37
  -3  16   4  125.33    3.91
  -3  16   4  123.93    3.33
  -3 -16   4  116.91    4.48
   3  16  -3   -1.10    0.85
   3 -16  -3    0.34    1.30
  -3 -16   3   -0.12    1.30
  -3  16   3   -0.28    0.53
  -3  16   3   -0.10    0.68
   3  16  -2   13.30    1.27
   3 -16  -2   11.69    1.82
  -3 -16   2    8.40    1.16
  -3  16   2    9.11    1.55
  -3  16   2   10.31    1.25
   3  16  -1   45.96    2.85
   3 -16  -1   40.41    2.52
  -3 -16   1   38.03    2.68
  -3  16   1   43.62    1.57
  -3  16   1   42.29    2.71
   3  16   0   11.94    1.67
   3 -16   0   10.66    1.32
  -3  16   0   15.47    1.95
  -3  16   0   13.91    1.60
  -3 -16   0   10.96    0.97
   3  16   1   31.07    1.96
   3 -16   1   25.63    1.47
  -3 -16  -1   31.43    1.26
  -3  16  -1   35.78    2.40
   3  16   2    9.17    0.75
   3 -16   2    8.46    0.73
  -3  16  -2    7.28    1.14
  -3 -16  -2   10.37    1.08
   3  16   3   61.04    2.14
  -3 -16  -3   65.09    2.09
  -3  16  -3   58.59    2.69
   3  16   4    9.57    0.77
  -3 -16  -4   16.59    1.93
  -3  16  -4   11.72    2.41
  -3 -16  -4   13.07    0.79
  -3 -16  -5   46.16    3.12
  -3 -16  -5   41.61    0.84
  -3  16  -5   44.64    3.92
  -3 -16  -6    8.32    3.31
  -3  16  -6   12.91    2.71
  -3 -16  -7    4.47    1.74
  -3  16  -7    3.25    2.29
  -3 -16  -8    3.89    1.93
  -3  16  -8    7.64    2.69
  -3 -16  -9   37.46    5.62
  -3  16  -9   36.56    4.80
   3 -17  -9    5.52    2.26
   3  17  -9    7.06    2.06
  -3 -17   9    6.19    3.11
  -3  17   9    7.31    2.20
   3  17  -8    5.10    1.84
   3 -17  -8    7.85    2.07
  -3 -17   8    4.71    2.84
  -3  17   8    6.92    1.98
   3 -17  -7    5.02    2.62
   3  17  -7    2.20    1.53
  -3 -17   7    3.33    1.48
   3  17  -6   97.45    4.39
   3 -17  -6   94.46    6.67
  -3 -17   6   95.80    4.42
  -3  17   6   87.05    2.21
  -3  17   6   94.73    2.10
   3 -17  -5   91.29    4.20
   3  17  -5   86.37    3.96
  -3 -17   5   87.98    5.73
  -3  17   5   89.03    2.31
  -3  17   5   79.52    2.95
   3  17  -4    5.08    2.07
   3 -17  -4    4.00    2.03
  -3 -17   4    3.39    1.20
  -3  17   4    4.47    0.79
  -3  17   4    3.08    0.97
   3  17  -3   85.82    4.98
   3 -17  -3   83.11    4.76
  -3 -17   3   72.93    4.68
  -3  17   3   84.45    3.31
  -3  17   3   83.00    2.83
   3  17  -2   -0.03    0.80
   3 -17  -2   -0.03    0.73
  -3 -17   2    0.71    0.74
  -3  17   2    0.04    1.01
  -3  17   2    0.74    0.79
   3 -17  -1  178.59    6.29
   3  17  -1  177.99    6.64
  -3 -17   1  169.32    6.42
  -3  17   1  173.47    4.52
  -3  17   1  179.91    6.36
   3  17   0    0.25    1.03
   3 -17   0   -1.42    0.83
  -3 -17   0    0.21    0.94
  -3  17   0   -0.01    1.21
  -3  17   0   -0.35    0.99
   3 -17   1   33.41    2.23
   3  17   1   36.93    2.22
  -3 -17  -1   35.85    2.03
  -3  17  -1   36.89    1.77
   3  17   2    1.40    0.87
   3 -17   2    1.05    0.57
  -3 -17  -2    1.49    0.81
  -3  17  -2    0.63    1.37
   3 -17   3    0.47    0.36
   3  17   3    1.29    0.67
  -3 -17  -3    0.85    0.63
  -3  17  -3    0.43    1.47
   3  17   4   93.53    2.88
  -3 -17  -4   99.03    2.93
  -3 -17  -4  108.01    7.07
  -3  17  -4  115.06    5.66
  -3 -17  -5   54.64    3.47
  -3  17  -5   45.43    2.87
  -3 -17  -6    1.75    2.40
  -3  17  -6    1.46    1.21
  -3 -17  -7    2.95    1.82
  -3  17  -7    4.83    1.52
  -3  17  -8   25.33    3.89
  -3 -17  -8   22.08    3.04
   3  18  -9    0.55    1.65
   3 -18  -9    2.91    2.92
  -3 -18   9    1.90    1.53
   3  18  -8    7.57    2.01
   3 -18  -8    7.67    2.18
  -3 -18   8    7.23    1.94
   3  18  -7   21.20    2.62
   3 -18  -7   25.68    2.77
  -3 -18   7   22.68    3.93
   3  18  -6   17.52    2.11
   3 -18  -6   13.13    3.50
  -3 -18   6   15.40    3.24
   3  18  -5    0.07    1.84
   3 -18  -5   -0.66    1.87
  -3 -18   5    0.97    1.08
  -3  18   5    0.27    0.57
  -3  18   5    1.17    0.69
   3  18  -4   23.89    3.17
   3 -18  -4   21.06    1.99
  -3 -18   4   20.17    3.00
  -3  18   4   19.38    1.54
  -3  18   4   19.81    1.28
   3  18  -3   -0.83    1.34
   3 -18  -3   -0.57    1.29
  -3 -18   3   -0.30    0.78
  -3  18   3    0.66    0.81
  -3  18   3    0.12    0.66
   3  18  -2  119.34    4.15
   3 -18  -2  120.75    5.60
  -3  18   2  123.21    4.08
  -3  18   2  126.53    4.80
  -3 -18   2  118.17    5.67
   3  18  -1   11.86    1.97
   3 -18  -1   11.70    1.72
  -3 -18   1    9.77    1.86
  -3  18   1   11.40    0.96
  -3  18   1    9.40    1.84
   3  18   0    4.52    1.44
   3 -18   0    5.05    0.75
  -3  18   0    3.59    1.72
  -3  18   0    5.72    1.39
  -3 -18   0    4.41    1.34
   3  18   1  135.56    4.64
   3 -18   1  108.87    3.96
  -3 -18  -1  131.16    4.67
  -3  18  -1  131.64    4.05
   3  18   2    4.01    1.14
   3 -18   2    4.23    1.07
  -3 -18  -2    8.65    1.08
  -3  18  -2    5.88    1.82
   3  18   3   56.13    2.17
  -3 -18  -3   56.68    3.38
  -3 -18  -3   53.87    2.06
  -3  18  -3   54.71    2.73
   3  18   4   15.02    0.84
  -3 -18  -4   14.13    1.09
  -3 -18  -4   21.10    3.59
  -3  18  -4   19.68    1.77
  -3 -18  -5   11.18    2.07
  -3  18  -5   10.00    2.55
  -3  18  -6    4.23    2.25
  -3 -18  -6    1.55    2.78
  -3  18  -7    3.60    2.60
  -3 -18  -7    5.07    3.09
  -3  18  -8    2.53    1.60
  -3 -18  -8    3.61    1.92
   3 -19  -8    8.14    3.72
   3  19  -8    9.63    2.15
  -3 -19   8    8.90    3.31
   3 -19  -7    5.44    1.77
   3  19  -7    4.35    1.72
  -3 -19   7    2.18    1.65
   3 -19  -6    0.84    2.22
   3  19  -6    1.21    1.30
  -3 -19   6    0.81    2.04
   3 -19  -5   52.43    4.80
   3  19  -5   54.12    4.58
  -3  19   5   48.65    1.66
  -3  19   5   43.71    1.76
  -3 -19   5   53.91    4.57
   3 -19  -4   38.12    2.62
   3  19  -4   38.11    3.96
  -3  19   4   37.45    1.74
  -3  19   4   37.14    1.98
  -3 -19   4   38.07    3.74
   3 -19  -3   75.65    5.04
   3  19  -3   74.16    5.06
  -3  19   3   90.22    3.68
  -3  19   3   80.96    2.93
  -3 -19   3   71.50    3.54
   3 -19  -2  116.21    5.65
   3  19  -2  119.96    5.70
  -3  19   2  117.24    3.20
  -3  19   2  120.11    4.81
  -3 -19   2  106.28    5.63
   3 -19  -1   18.52    2.14
   3  19  -1   20.27    2.40
  -3  19   1   19.33    1.23
  -3  19   1   20.82    2.21
  -3 -19   1   17.50    2.22
   3 -19   0  162.83    6.07
   3  19   0  179.60    6.55
  -3  19   0  184.26    6.55
  -3  19   0  183.09    7.36
  -3 -19   0  189.63    6.78
   3 -19   1    1.45    0.87
   3  19   1    0.70    1.06
  -3  19  -1    1.21    1.37
  -3 -19  -1    2.50    1.05
   3 -19   2   -0.82    0.59
   3  19   2    1.04    0.78
  -3  19  -2   -0.40    1.28
  -3 -19  -2   -0.05    0.75
   3  19   3  219.25    6.27
  -3  19  -3  227.93    7.47
  -3 -19  -3  225.16    8.82
  -3 -19  -3  222.56    6.20
   3  19   4    9.80    0.71
  -3  19  -4    9.73    2.46
  -3 -19  -4    8.50    0.92
  -3 -19  -4    9.56    3.27
  -3  19  -5    0.72    1.10
  -3 -19  -5    0.89    2.37
  -3  19  -6   16.78    2.12
  -3 -19  -6   14.90    2.59
  -3  19  -7    5.60    2.77
  -3 -19  -7    6.48    3.40
  -3  19  -8   10.13    3.43
  -3 -19  -8   11.49    2.63
   3 -20  -8    1.13    2.92
   3  20  -8   -1.88    1.68
  -3 -20   8   -3.18    1.61
   3 -20  -7    1.83    1.66
   3  20  -7    2.10    1.54
  -3 -20   7    1.69    2.36
   3 -20  -6   -1.29    1.28
   3  20  -6    3.36    1.95
  -3 -20   6    0.37    1.15
   3 -20  -5    8.90    2.76
   3  20  -5    6.62    2.61
  -3 -20   5    5.84    2.60
   3 -20  -4   82.88    3.94
   3  20  -4   81.94    3.97
  -3  20   4   76.90    2.63
  -3  20   4   72.72    3.00
  -3 -20   4   82.66    4.01
   3 -20  -3   27.64    3.08
   3  20  -3   22.67    3.12
  -3  20   3   24.64    1.69
  -3  20   3   23.16    2.03
  -3 -20   3   16.96    3.03
   3 -20  -2   51.53    3.78
   3  20  -2   50.60    3.84
  -3  20   2   52.28    3.13
  -3  20   2   51.77    1.85
  -3 -20   2   45.92    3.70
   3 -20  -1    2.87    1.54
   3  20  -1    5.55    1.71
  -3  20   1    4.51    0.84
  -3  20   1    4.82    1.60
  -3 -20   1    3.78    1.60
   3 -20   0    6.36    1.46
   3  20   0    7.61    1.63
  -3  20   0    6.19    1.94
  -3  20   0    6.87    1.63
  -3 -20   0    7.32    1.61
   3 -20   1   25.23    1.94
   3  20   1   31.90    2.24
  -3  20  -1   37.52    2.80
  -3 -20  -1   32.99    2.25
   3 -20   2   16.67    1.37
   3  20   2   20.72    1.67
  -3  20  -2   29.13    1.78
  -3 -20  -2   22.57    1.68
   3 -20   3    3.19    0.64
   3  20   3    3.63    0.90
  -3  20  -3    4.61    1.90
  -3 -20  -3    5.69    2.65
  -3 -20  -3    3.60    0.81
  -3  20  -4   51.66    2.88
  -3 -20  -4   46.77    3.72
  -3  20  -5    6.93    2.43
  -3 -20  -5    2.78    3.12
  -3  20  -6    6.21    2.53
  -3 -20  -6    2.59    1.99
  -3  20  -7    3.47    1.57
  -3 -20  -7    1.40    3.20
   3 -21  -7    8.36    2.12
   3  21  -7    6.66    3.26
  -3 -21   7    7.00    1.96
   3 -21  -6   21.54    2.66
   3  21  -6   22.70    3.86
  -3 -21   6   18.42    3.77
   3 -21  -5    2.16    2.04
   3  21  -5   -0.89    1.99
  -3 -21   5    0.69    1.20
   3 -21  -4    8.15    2.38
   3  21  -4    7.55    1.50
  -3  21   4    4.30    0.93
  -3  21   4    3.84    1.06
  -3 -21   4    4.91    2.24
   3 -21  -3    1.19    1.79
   3  21  -3    0.90    1.82
  -3  21   3    1.37    0.92
  -3  21   3    1.96    1.15
  -3 -21   3    2.27    1.79
   3 -21  -2  208.46    9.45
   3  21  -2  243.66    9.69
  -3  21   2  223.72    8.23
  -3  21   2  224.66    7.18
  -3 -21   2  218.66    7.69
   3 -21  -1    5.20    1.61
   3  21  -1    4.53    1.79
  -3  21   1    5.42    0.89
  -3  21   1    2.36    1.67
  -3 -21   1    4.42    1.10
   3 -21   0    2.17    1.13
   3  21   0    1.87    1.25
  -3  21   0    0.40    0.77
  -3  21   0    1.41    1.44
  -3 -21   0   -0.02    1.24
   3 -21   1    0.07    0.80
   3  21   1    0.11    0.91
  -3  21  -1   -0.73    1.16
  -3 -21  -1    0.14    0.90
   3 -21   2   39.91    2.17
   3  21   2   46.89    2.50
  -3  21  -2   59.96    3.76
  -3 -21  -2   49.34    2.47
   3  21   3    0.72    0.80
  -3  21  -3    2.56    1.05
  -3 -21  -3    1.49    0.73
  -3 -21  -3    0.72    1.53
  -3  21  -4    2.27    2.01
  -3 -21  -4    2.25    2.68
  -3  21  -5   13.78    3.09
  -3 -21  -5   12.02    4.07
  -3  21  -6   12.91    2.08
  -3 -21  -6   12.58    2.66
   3 -22  -6    3.47    1.73
   3  22  -6    2.89    2.70
  -3 -22   6    3.51    1.59
   3 -22  -5   -2.23    1.92
   3  22  -5    1.09    1.17
  -3 -22   5    0.17    1.77
   3 -22  -4   16.33    2.99
   3  22  -4   -0.11    3.05
  -3  22   4   11.76    1.35
  -3 -22   4   19.69    2.82
   3 -22  -3   -0.27    1.70
   3  22  -3   -0.02    1.04
  -3  22   3    1.82    1.07
  -3  22   3    0.61    0.87
  -3 -22   3    0.74    1.03
   3 -22  -2    8.95    2.34
   3  22  -2    8.82    2.35
  -3  22   2   10.56    1.85
  -3  22   2   12.02    1.53
  -3 -22   2    9.74    1.47
   3 -22  -1   54.54    3.71
   3  22  -1   54.01    2.69
  -3  22   1   56.08    3.68
  -3  22   1   55.77    2.26
  -3 -22   1   54.62    2.71
   3 -22   0    0.05    1.03
   3  22   0    0.73    1.09
  -3  22   0    1.95    1.30
  -3  22   0   -0.15    0.69
  -3 -22   0   -1.23    1.08
   3 -22   1   11.81    1.61
   3  22   1    9.12    1.75
  -3  22  -1   15.57    1.41
  -3 -22  -1   13.17    1.73
   3 -22   2   21.24    1.72
   3  22   2   25.71    1.96
  -3  22  -2   32.86    3.00
  -3 -22  -2   33.25    2.84
  -3 -22  -2   25.69    1.94
  -3  22  -3   14.17    2.79
  -3 -22  -3   16.50    2.47
  -3  22  -4    6.50    2.31
  -3 -22  -4    1.89    3.18
  -3  22  -5    4.20    2.40
  -3 -22  -5    3.98    2.06
  -3  22  -6   -0.52    2.13
  -3 -22  -6   -1.52    2.87
   3 -23  -6    2.09    1.53
   3  23  -6   -0.88    2.41
  -3 -23   6    0.03    2.23
   3 -23  -5    1.59    2.04
   3  23  -5   -0.03    1.24
  -3 -23   5    0.22    1.18
   3 -23  -4   -0.60    1.66
   3  23  -4   -0.08    1.66
  -3 -23   4    0.22    0.97
   3 -23  -3   24.16    3.24
   3  23  -3   19.52    2.08
  -3  23   3   18.53    1.69
  -3  23   3   20.90    2.06
  -3 -23   3   18.66    3.12
   3 -23  -2   31.16    3.42
   3  23  -2   33.45    2.30
  -3  23   2   31.69    2.29
  -3  23   2   29.52    2.76
  -3 -23   2   27.30    3.33
   3 -23  -1   10.86    2.19
   3  23  -1    9.12    1.45
  -3  23   1   13.29    1.82
  -3  23   1   14.34    2.17
  -3 -23   1   10.57    2.19
   3 -23   0   10.88    1.20
   3  23   0   11.64    1.95
  -3  23   0    9.05    1.48
  -3  23   0    9.69    1.96
  -3 -23   0    9.88    1.91
   3 -23   1   -0.37    0.93
   3  23   1    0.17    1.01
  -3  23  -1    1.05    0.81
  -3 -23  -1   -0.68    0.99
   3  23   2    2.36    1.26
  -3  23  -2    6.08    1.26
  -3 -23  -2    5.70    1.81
  -3 -23  -2    5.38    1.21
  -3  23  -3   29.59    3.67
  -3 -23  -3   36.44    5.00
  -3  23  -4   -0.90    1.13
  -3 -23  -4    0.13    1.58
  -3  23  -5   20.41    3.58
  -3 -23  -5   19.21    4.89
   3 -24  -4    2.67    1.41
   3  24  -4   -0.05    2.16
  -3 -24   4    0.98    2.06
   3 -24  -3    1.90    1.97
   3  24  -3    0.04    1.91
  -3  24   3    1.06    1.19
  -3 -24   3    2.57    1.83
   3 -24  -2   42.88    4.03
   3  24  -2   46.05    4.10
  -3  24   2   40.59    2.35
  -3  24   2   45.47    2.68
  -3 -24   2   47.39    4.08
   3 -24  -1    3.49    1.81
   3  24  -1    3.49    1.84
  -3  24   1    3.84    1.79
  -3  24   1    3.61    1.46
  -3 -24   1    4.94    1.79
   3 -24   0   20.47    2.48
   3  24   0   22.72    1.72
  -3  24   0   23.74    3.00
  -3  24   0   31.28    2.55
  -3 -24   0   21.56    1.70
   3 -24   1    3.53    1.32
   3  24   1    2.88    0.85
  -3  24  -1    2.65    1.75
  -3  24  -1    3.87    1.28
  -3 -24  -1    3.27    1.38
  -3  24  -2    1.52    1.62
  -3 -24  -2    0.47    2.55
  -3  24  -3    2.08    1.26
  -3 -24  -3    3.98    1.83
  -3  24  -4    3.88    2.30
  -3 -24  -4    3.28    2.08
   3 -25  -3    5.60    2.53
   3  25  -3    4.48    2.47
  -3 -25   3    5.87    1.47
   3 -25  -2    6.56    1.57
   3  25  -2    7.50    2.36
  -3  25   2    6.32    1.52
  -3  25   2    7.16    1.87
  -3 -25   2    7.96    2.32
   3 -25  -1   88.55    5.62
   3  25  -1   98.59    5.57
  -3  25   1   97.67    4.70
  -3  25   1   93.71    5.45
  -3 -25   1   92.35    5.42
   3 -25   0    2.82    1.48
   3  25   0    1.94    1.46
  -3  25   0    1.59    1.76
  -3  25   0    0.79    1.46
  -3 -25   0    1.74    0.94
   3  25   1    1.31    1.22
  -3  25  -1    2.03    1.54
  -3  25  -1   -0.01    1.15
  -3 -25  -1    3.34    1.57
  -3 -25  -1    0.52    1.22
  -3  25  -2   58.22    4.36
  -3 -25  -2   51.09    4.30
   4   0 -12    2.99    1.93
  -4   0  12    1.24    2.97
  -4   0  12    5.04    1.34
   4   0 -11   -1.51    0.97
  -4   0  11   -1.05    2.33
  -4   0  11   -0.06    1.70
   4   0 -10   -0.66    1.47
  -4   0  10    1.90    1.53
  -4   0  10    1.64    1.34
   4   0  -9    0.89    0.75
  -4   0   9   -1.75    1.19
  -4   0   9   -0.29    1.05
   4   0  -8  100.50    3.53
  -4   0   8  106.70    4.88
  -4   0   8  112.06    6.43
   4   0  -7   -0.10    1.21
  -4   0   7    0.99    1.63
  -4   0   7    0.65    0.72
   4   0  -6   28.72    1.59
  -4   0   6   30.09    1.93
  -4   0   6   31.83    1.58
   4   0  -5    0.40    0.62
  -4   0   5   -0.21    1.01
  -4   0   5   -0.14    0.71
   4   0  -4    0.39    0.98
  -4   0   4   -0.29    0.60
   4   0  -3    0.29    0.60
  -4   0   3    0.14    0.61
   4   0  -2 1196.17   37.73
  -4   0   2 1212.65   40.60
   4   0  -1    0.91    1.20
  -4   0   1    0.63    1.20
   4   0   0  282.17    7.33
  -4   0   0  287.53    7.29
   4   0   1    0.06    0.66
  -4   0  -1   -0.98    0.66
   4   0   2   94.35    3.84
  -4   0  -2   92.75    3.88
  -4   0  -3   -0.86    0.68
  -4   0  -4  431.21   10.81
  -4   0  -4  472.58   14.24
  -4   0  -5   -1.06    0.49
  -4   0  -5   -0.30    1.04
  -4   0  -5    0.43    0.57
  -4   0  -6    9.76    1.06
  -4   0  -6    8.13    1.31
  -4   0  -6    9.98    1.68
  -4   0  -7   -0.65    0.85
  -4   0  -7    2.67    1.11
  -4   0  -7   -0.01    0.74
  -4   0  -8   31.89    1.46
  -4   0  -8   34.16    1.83
  -4   0  -8   26.02    1.94
  -4   0  -9    1.06    0.91
  -4   0  -9   -0.03    0.60
  -4   0  -9    0.08    1.23
  -4   0 -10   17.24    1.97
  -4   0 -10   20.63    2.01
  -4   0 -10   18.34    1.67
  -4   0 -11   -0.59    1.28
  -4   0 -11    0.44    1.03
   4   1 -12   -1.81    1.49
   4  -1 -12   -0.37    0.88
  -4  -1  12    1.10    1.64
  -4  -1  12    0.71    1.37
  -4   1  12   -0.84    1.41
  -4   1  12    1.34    0.91
   4   1 -11   12.95    2.65
   4  -1 -11   10.34    2.40
  -4  -1  11   15.23    3.59
  -4  -1  11   17.02    2.89
  -4   1  11   15.48    2.32
  -4   1  11   15.62    2.59
   4  -1 -10   -0.94    1.42
   4   1 -10    0.71    0.97
  -4   1  10    2.05    1.46
  -4  -1  10    0.83    2.12
  -4  -1  10    1.42    1.61
  -4   1  10    1.95    1.35
   4   1  -9    6.90    1.21
   4  -1  -9    5.97    1.83
  -4  -1   9    4.60    1.66
  -4   1   9    6.81    1.12
  -4   1   9    8.39    2.68
  -4  -1   9    8.83    1.94
   4   1  -8   19.68    2.36
   4  -1  -8   14.35    1.39
  -4  -1   8   18.98    2.27
  -4  -1   8   19.39    1.93
  -4   1   8   17.72    1.37
  -4   1   8   14.33    3.07
   4  -1  -7   28.28    2.51
   4   1  -7   29.55    2.68
  -4  -1   7   30.70    2.58
  -4  -1   7   28.04    3.26
  -4   1   7   30.96    2.41
  -4   1   7   28.61    2.14
   4   1  -6   36.93    2.74
   4  -1  -6   36.55    1.68
  -4   1   6   33.59    2.13
  -4  -1   6   39.91    2.75
  -4  -1   6   36.02    2.09
  -4   1   6   37.57    2.58
   4   1  -5    9.67    1.08
   4  -1  -5    9.33    1.63
  -4  -1   5    8.69    1.09
  -4   1   5   10.98    1.93
  -4   1   5    9.32    1.60
   4   1  -4   46.01    2.73
   4  -1  -4   41.82    2.61
  -4  -1   4   45.67    2.73
  -4   1   4   43.84    1.78
   4   1  -3  515.92   13.72
   4  -1  -3  530.45   15.64
  -4   1   3  519.71   13.84
  -4  -1   3  524.32   13.95
   4   1  -2    1.92    0.78
   4  -1  -2    0.80    1.24
  -4  -1   2    1.91    1.31
  -4   1   2    2.43    1.22
   4   1  -1  356.78    9.13
   4  -1  -1  352.54   10.88
  -4   1   1  352.52   10.86
  -4  -1   1  337.72    8.81
   4   1   0   92.70    2.88
   4  -1   0   92.88    4.16
  -4  -1   0   93.99    4.06
  -4   1   0   93.09    2.95
   4   1   1  354.33   10.62
   4  -1   1  357.43    9.20
  -4  -1  -1  360.05    9.32
  -4   1  -1  357.50   11.10
   4   1   2  291.04    8.71
  -4  -1  -2  299.63    7.57
  -4   1  -2  300.50    9.23
  -4  -1  -3   59.84    2.03
  -4   1  -3   60.28    2.16
  -4  -1  -4   17.49    1.70
  -4   1  -4   11.82    0.86
  -4   1  -4   16.79    1.90
  -4  -1  -4   12.77    1.04
  -4  -1  -5   33.38    1.91
  -4  -1  -5   32.39    1.56
  -4  -1  -5   35.74    2.30
  -4   1  -5   33.91    1.36
  -4   1  -5   28.84    2.54
  -4   1  -5   34.77    2.01
  -4  -1  -6    1.80    0.80
  -4  -1  -6    0.51    0.57
  -4  -1  -6   -0.98    1.12
  -4   1  -6    2.15    0.66
  -4   1  -6    1.17    0.80
  -4   1  -6    0.96    0.59
  -4   1  -7    0.05    0.63
  -4  -1  -7    0.80    0.77
  -4  -1  -7   -0.60    0.75
  -4  -1  -7   -0.77    0.60
  -4   1  -7    0.11    0.53
  -4   1  -7    0.70    1.08
  -4  -1  -8    1.94    0.69
  -4  -1  -8    2.80    0.68
  -4  -1  -8    3.03    1.35
  -4   1  -8    1.93    0.92
  -4   1  -8    2.78    1.18
  -4   1  -8    2.89    0.93
  -4  -1  -9   26.14    1.40
  -4  -1  -9   23.10    2.20
  -4  -1  -9   30.58    2.53
  -4   1  -9   22.47    1.86
  -4   1  -9   28.44    2.23
  -4   1  -9   27.49    1.85
  -4  -1 -10    3.61    1.29
  -4  -1 -10    3.91    1.16
  -4  -1 -10    2.11    1.46
  -4   1 -10    0.13    0.68
  -4   1 -10    2.13    1.27
  -4   1 -10    3.00    1.59
  -4  -1 -11    1.95    0.88
  -4  -1 -11   -0.34    0.79
  -4  -1 -11    0.40    1.12
  -4   1 -11    0.80    0.78
  -4   1 -11    1.67    1.52
   4   2 -12   12.11    1.65
   4  -2 -12    9.40    1.43
  -4  -2  12   11.83    3.54
  -4  -2  12   10.00    2.86
  -4   2  12   11.28    3.76
  -4   2  12    7.37    2.31
   4   2 -11   -0.55    1.60
   4  -2 -11    1.35    1.34
  -4  -2  11    1.53    1.35
  -4  -2  11   -0.86    1.75
  -4   2  11    0.39    0.88
  -4   2  11    0.21    2.24
   4   2 -10    4.48    1.90
   4  -2 -10    2.54    1.54
  -4  -2  10    3.73    1.52
  -4  -2  10    2.42    1.89
  -4   2  10    3.90    2.48
  -4   2  10    2.15    1.01
   4   2  -9   18.62    2.66
   4  -2  -9   19.69    2.26
  -4  -2   9   17.51    1.68
  -4  -2   9   17.99    3.36
  -4   2   9   21.04    2.24
  -4   2   9   16.10    3.47
   4  -2  -8    0.76    0.72
   4   2  -8   -0.14    1.38
  -4  -2   8    0.86    0.82
  -4  -2   8   -0.67    1.06
  -4   2   8   -0.15    1.11
  -4   2   8    2.01    1.71
   4   2  -7    2.00    0.90
   4  -2  -7    2.08    1.25
  -4   2   7    1.49    0.76
  -4  -2   7    2.13    0.88
  -4  -2   7    0.11    1.78
  -4   2   7    1.91    1.14
   4   2  -6    5.55    1.65
   4  -2  -6    4.56    1.40
  -4  -2   6    4.70    1.00
  -4   2   6    5.06    1.18
  -4   2   6    6.04    1.43
   4   2  -5  121.63    4.93
   4  -2  -5  123.11    4.49
  -4  -2   5  119.41    3.61
  -4   2   5  121.35    5.26
  -4   2   5  122.11    3.43
   4   2  -4    7.26    1.58
   4  -2  -4    7.25    0.89
  -4  -2   4    4.69    1.55
  -4   2   4    5.30    0.88
  -4   2   4    8.04    1.58
   4   2  -3  103.25    2.98
   4  -2  -3   94.96    3.81
  -4  -2   3  101.83    4.18
  -4   2   3   96.12    2.79
   4   2  -2  808.54   23.06
   4  -2  -2  801.20   24.89
  -4  -2   2  802.19   23.10
  -4   2   2  806.94   23.03
   4   2  -1  157.87    4.32
   4  -2  -1  165.01    4.46
  -4  -2   1  164.93    5.88
  -4   2   1  169.76    5.91
   4   2   0  843.77   26.42
   4  -2   0  777.52   25.31
  -4  -2   0  840.55   24.32
  -4   2   0  847.67   24.44
   4   2   1    6.01    1.41
   4  -2   1    5.74    0.91
  -4  -2  -1    5.86    1.40
   4   2   2  138.48    4.77
  -4  -2  -2  138.97    4.82
  -4   2  -2  152.88    5.40
  -4  -2  -3    0.33    1.07
  -4   2  -3    1.58    0.79
  -4  -2  -4   17.47    1.08
  -4   2  -4   18.78    1.13
  -4   2  -4   17.18    0.85
  -4   2  -4   18.99    2.12
  -4  -2  -5    4.53    0.64
  -4  -2  -5    3.56    0.91
  -4  -2  -5    3.68    1.21
  -4   2  -5    3.32    0.63
  -4   2  -5    3.94    0.73
  -4   2  -5    2.35    1.53
  -4  -2  -6   42.34    2.11
  -4  -2  -6   38.92    2.48
  -4   2  -6   38.88    1.54
  -4   2  -6   40.28    2.03
  -4   2  -6   41.89    2.38
  -4  -2  -6   40.63    2.12
  -4  -2  -7    9.15    1.42
  -4  -2  -7    8.76    1.63
  -4  -2  -7   12.03    1.30
  -4   2  -7   10.72    1.54
  -4   2  -7    9.67    1.98
  -4   2  -7   12.12    1.04
  -4   2  -8    3.86    0.95
  -4  -2  -8    5.79    1.14
  -4  -2  -8    3.10    0.82
  -4  -2  -8    3.73    1.40
  -4   2  -8    5.48    1.36
  -4   2  -8    5.07    1.67
  -4  -2  -9    7.64    0.86
  -4  -2  -9    6.23    1.64
  -4   2  -9    5.37    0.75
  -4   2  -9    7.92    1.92
  -4   2  -9    8.85    1.57
  -4  -2  -9    6.87    1.55
  -4  -2 -10    2.29    1.27
  -4  -2 -10    1.99    1.29
  -4  -2 -10    0.54    1.04
  -4   2 -10    0.06    1.25
  -4   2 -10    0.58    1.53
  -4  -2 -11   20.70    1.72
  -4  -2 -11   20.94    1.73
  -4  -2 -11   19.93    2.10
  -4   2 -11   21.11    1.66
  -4   2 -11   23.42    2.01
   4   3 -12    5.04    2.44
   4  -3 -12    6.62    1.20
  -4  -3  12    5.19    2.02
  -4  -3  12    8.94    2.71
  -4   3  12    7.16    1.93
  -4   3  12    4.63    2.18
   4   3 -11    4.47    1.39
   4  -3 -11    3.10    1.66
  -4   3  11    4.15    1.83
  -4  -3  11    4.23    2.75
  -4  -3  11    4.69    2.40
  -4   3  11    5.41    1.74
   4   3 -10   11.21    2.52
   4  -3 -10    8.89    1.96
  -4  -3  10   11.75    1.60
  -4  -3  10   11.62    3.10
  -4   3  10   11.09    1.26
  -4   3  10    9.72    2.03
   4  -3  -9   36.24    2.80
   4   3  -9   31.25    3.51
  -4  -3   9   35.17    3.41
  -4  -3   9   38.32    2.69
  -4   3   9   36.62    2.75
  -4   3   9   34.09    2.77
   4   3  -8    1.71    1.01
   4  -3  -8    1.21    0.79
  -4  -3   8    2.73    1.91
  -4   3   8    0.82    1.21
  -4   3   8    2.57    1.19
  -4  -3   8    0.87    1.54
   4   3  -7    0.75    0.82
   4  -3  -7    0.29    1.08
  -4   3   7    1.28    1.02
  -4  -3   7    0.40    1.34
  -4  -3   7    0.97    0.99
  -4   3   7   -0.91    0.99
   4  -3  -6   29.41    2.24
   4   3  -6   29.50    2.81
  -4  -3   6   33.09    2.73
  -4   3   6   30.49    1.48
  -4   3   6   29.48    1.97
   4   3  -5   12.89    1.91
   4  -3  -5    9.69    1.59
  -4  -3   5   10.56    1.88
  -4   3   5   11.90    1.00
  -4   3   5   11.53    1.26
   4  -3  -4    2.94    0.76
   4   3  -4    3.56    1.45
  -4  -3   4    3.78    1.44
  -4   3   4    2.56    0.76
  -4   3   4    5.14    1.39
   4   3  -3  184.97    4.83
   4  -3  -3  177.05    4.54
  -4   3   3  187.52    5.98
  -4  -3   3  174.18    6.05
  -4   3   3  178.46    4.52
   4   3  -2    1.57    0.75
   4  -3  -2    1.58    0.69
  -4  -3   2    1.34    0.75
  -4   3   2    1.55    0.71
   4   3  -1  853.22   24.91
   4  -3  -1  867.82   27.36
  -4   3   1  867.54   27.67
  -4  -3   1  849.81   27.09
   4   3   0    1.87    1.38
   4  -3   0    3.88    1.42
  -4   3   0    4.55    0.90
   4   3   1  248.84    7.33
   4  -3   1  231.92    6.09
  -4  -3  -1  229.20    5.74
  -4   3  -1  215.29    7.47
   4   3   2  129.76    4.54
  -4  -3  -2  129.74    4.48
  -4   3  -2  141.89    5.31
   4   3   3  247.11    5.67
  -4  -3  -3  186.77    4.79
  -4   3  -3  186.71    5.45
  -4  -3  -4   31.31    2.10
  -4   3  -4   32.77    1.86
  -4   3  -4   35.58    1.20
  -4   3  -4   40.86    2.37
  -4  -3  -5  248.74    6.23
  -4  -3  -5  227.43    5.70
  -4   3  -5  248.60    7.78
  -4   3  -5  242.60    5.32
  -4   3  -5  245.98    7.09
  -4  -3  -6  101.64    3.31
  -4  -3  -6   96.46    2.82
  -4  -3  -6  105.07    3.00
  -4   3  -6   96.68    3.94
  -4   3  -6  100.81    4.79
  -4   3  -6   94.74    2.55
  -4  -3  -7   15.78    0.93
  -4  -3  -7   19.95    1.80
  -4   3  -7   14.80    1.03
  -4   3  -7   15.19    1.85
  -4   3  -7   17.79    1.45
  -4  -3  -7   17.84    1.76
  -4  -3  -8    1.04    0.82
  -4  -3  -8    1.19    0.64
  -4  -3  -8   -0.07    0.66
  -4   3  -8   -0.22    1.09
  -4   3  -8   -0.02    0.38
  -4   3  -8    1.72    0.83
  -4  -3  -9    4.26    1.64
  -4  -3  -9    5.47    1.23
  -4  -3  -9    7.88    1.52
  -4   3  -9    6.93    1.26
  -4   3  -9    7.17    1.62
  -4  -3 -10    1.32    1.26
  -4  -3 -10    1.64    1.02
  -4  -3 -10    0.71    1.38
  -4   3 -10   -0.34    1.32
  -4   3 -10    1.93    0.99
  -4  -3 -11    8.40    1.24
  -4  -3 -11    4.23    1.12
  -4  -3 -11    4.73    1.37
  -4   3 -11    6.56    2.20
  -4   3 -11    5.60    1.18
   4   4 -12    1.95    1.26
   4  -4 -12    0.77    0.86
  -4   4  12    0.02    1.42
  -4  -4  12    3.32    2.22
  -4   4  12    1.34    1.68
  -4  -4  12    3.00    2.46
   4   4 -11   -0.79    1.85
   4  -4 -11    0.05    1.27
  -4  -4  11    2.31    1.40
  -4  -4  11    2.25    1.27
  -4   4  11    1.97    1.49
  -4   4  11   -0.49    1.31
   4   4 -10    9.20    2.32
   4  -4 -10    4.60    1.59
  -4  -4  10    7.66    2.73
  -4  -4  10    5.25    2.25
  -4   4  10    5.10    1.74
  -4   4  10    5.31    1.58
   4   4  -9   30.70    2.18
   4  -4  -9   29.83    1.62
  -4  -4   9   28.14    2.55
  -4  -4   9   27.95    3.39
  -4   4   9   27.52    2.66
  -4   4   9   30.26    2.40
   4   4  -8  100.39    5.63
   4  -4  -8   99.84    4.27
  -4   4   8  107.87    3.27
  -4  -4   8  104.46    4.00
  -4  -4   8  109.33    6.16
  -4   4   8  106.36    4.56
   4   4  -7    1.20    1.37
   4  -4  -7   -0.01    0.60
  -4  -4   7    0.29    0.82
  -4   4   7   -1.41    0.96
  -4   4   7   -1.24    0.96
   4   4  -6   61.68    2.77
   4  -4  -6   66.06    3.15
  -4  -4   6   70.25    3.92
  -4   4   6   64.34    2.86
  -4   4   6   65.20    3.02
   4   4  -5   96.42    4.43
   4  -4  -5   91.79    2.62
  -4   4   5   94.24    3.70
  -4  -4   5   95.89    4.44
  -4   4   5   92.72    3.21
   4   4  -4  117.27    5.10
   4  -4  -4  116.27    4.34
  -4   4   4  119.20    4.39
  -4   4   4  113.76    3.44
  -4  -4   4  121.08    5.01
   4   4  -3   40.36    1.74
   4  -4  -3   37.98    2.36
  -4  -4   3   39.62    2.67
  -4   4   3   37.32    1.54
  -4   4   3   38.86    1.60
   4   4  -2  229.72    5.92
   4  -4  -2  232.03    7.11
  -4  -4   2  223.90    5.81
  -4   4   2  227.94    6.37
  -4   4   2  226.00    5.71
   4   4  -1  374.78    9.58
   4  -4  -1  390.05   11.62
  -4  -4   1  378.38    9.66
  -4   4   1  377.86   11.35
   4   4   0    0.79    1.05
   4  -4   0    0.87    0.69
  -4  -4   0   -0.75    1.04
  -4   4   0    0.47    0.69
   4   4   1  134.58    4.72
  -4   4  -1  145.43    5.47
  -4  -4  -1  140.42    4.73
   4   4   2  362.92   10.50
  -4  -4  -2  370.59   10.54
  -4   4  -2  364.02   11.68
   4   4   3  369.01    9.34
  -4  -4  -3  371.99   10.90
  -4   4  -3  398.06   12.94
  -4   4  -3  390.44    7.90
  -4  -4  -4  602.63   17.66
  -4   4  -4  616.09   14.10
  -4   4  -4  603.50   16.93
  -4   4  -4  603.01   17.93
  -4  -4  -5   11.52    1.38
  -4  -4  -5   14.19    1.44
  -4   4  -5   12.13    1.76
  -4   4  -5   10.73    0.72
  -4   4  -5    7.07    2.15
  -4  -4  -6    1.75    0.50
  -4  -4  -6    1.09    1.06
  -4  -4  -6    1.60    0.97
  -4   4  -6    1.19    0.56
  -4   4  -6    1.11    0.74
  -4   4  -6    1.23    1.50
  -4  -4  -7   11.62    0.77
  -4  -4  -7    8.66    1.45
  -4   4  -7   10.82    1.12
  -4   4  -7    5.52    2.23
  -4  -4  -7   11.02    1.06
  -4  -4  -8   36.88    2.73
  -4  -4  -8   35.57    1.98
  -4  -4  -8   38.18    2.42
  -4   4  -8   36.88    1.88
  -4   4  -8   36.00    3.39
  -4  -4  -9    6.13    1.88
  -4  -4  -9    7.75    1.26
  -4  -4  -9    8.37    1.00
  -4   4  -9    7.97    1.83
  -4   4  -9   10.61    2.23
  -4  -4 -10    8.75    2.02
  -4  -4 -10    8.55    1.10
  -4  -4 -10    7.30    1.35
  -4   4 -10    8.77    1.94
  -4   4 -10    9.50    2.37
  -4  -4 -11    7.29    1.96
  -4  -4 -11    3.72    1.55
  -4  -4 -11    4.19    1.27
  -4   4 -11    4.98    1.19
  -4   4 -11    6.04    1.40
   4   5 -12    0.23    2.20
   4  -5 -12    0.61    1.33
  -4  -5  12    3.28    1.62
  -4  -5  12    2.41    2.50
  -4   5  12    1.75    2.86
  -4   5  12    1.82    1.38
   4  -5 -11    2.45    0.87
   4   5 -11    4.67    1.39
  -4  -5  11    2.14    2.57
  -4  -5  11    2.27    1.40
  -4   5  11    2.80    1.41
  -4   5  11    2.80    2.89
   4   5 -10    0.46    1.79
   4  -5 -10   -0.96    0.69
  -4  -5  10    0.29    1.23
  -4   5  10   -0.23    2.20
  -4  -5  10   -0.02    1.79
  -4   5  10   -1.10    1.12
   4   5  -9   70.43    5.00
   4  -5  -9   67.36    3.33
  -4  -5   9   65.25    5.56
  -4  -5   9   68.82    3.43
  -4   5   9   71.83    3.46
  -4   5   9   65.27    5.80
   4   5  -8  116.14    6.28
   4  -5  -8  128.48    4.73
  -4  -5   8  116.40    6.20
  -4  -5   8  115.31    4.73
  -4   5   8  115.87    4.48
  -4   5   8  110.78    4.85
   4   5  -7    5.21    1.21
   4  -5  -7    5.23    1.34
  -4   5   7    4.61    1.28
  -4   5   7    3.84    1.33
  -4  -5   7    5.29    1.89
   4   5  -6    0.87    1.57
   4  -5  -6    0.76    1.04
  -4   5   6    1.75    1.03
  -4  -5   6    1.43    0.89
  -4   5   6    0.94    0.98
   4   5  -5  202.11    5.86
   4  -5  -5  207.00    6.26
  -4   5   5  197.27    7.49
  -4  -5   5  202.29    5.74
  -4   5   5  208.77    6.37
   4   5  -4  440.99   12.14
   4  -5  -4  437.40   11.36
  -4  -5   4  439.34   14.13
  -4   5   4  445.33   12.99
  -4   5   4  447.42   13.99
   4  -5  -3  142.40    3.71
   4   5  -3  141.55    5.30
  -4   5   3  141.82    4.81
  -4   5   3  140.34    4.80
  -4  -5   3  132.47    5.10
   4   5  -2    1.20    0.70
   4  -5  -2    1.20    0.65
  -4  -5   2    0.62    1.15
  -4   5   2    0.96    0.89
  -4   5   2    0.81    0.64
   4   5  -1  130.64    3.54
   4  -5  -1  131.55    3.61
  -4  -5   1  129.00    3.56
  -4   5   1  134.93    3.69
  -4   5   1  127.15    4.82
   4   5   0   17.56    1.80
   4  -5   0   17.06    1.28
  -4  -5   0   18.97    1.16
  -4   5   0   17.14    1.03
  -4   5   0   17.40    1.28
   4   5   1  100.57    3.72
  -4   5  -1  100.85    4.52
  -4   5  -1   99.25    2.07
  -4  -5  -1  103.72    2.76
   4   5   2  167.12    5.24
  -4  -5  -2  169.88    5.20
  -4   5  -2  166.66    4.87
   4   5   3    3.17    1.14
  -4  -5  -3    3.01    0.69
  -4   5  -3    2.68    1.66
  -4   5  -3    4.08    0.23
  -4   5  -3    6.66    0.88
  -4  -5  -4    7.22    1.23
  -4   5  -4    8.10    1.00
  -4   5  -4    7.38    1.94
  -4  -5  -5    9.50    0.99
  -4  -5  -5   11.41    0.84
  -4   5  -5   10.27    1.12
  -4   5  -5   10.38    2.21
  -4  -5  -6   10.32    1.61
  -4  -5  -6   10.64    1.09
  -4  -5  -6    9.77    0.85
  -4   5  -6    7.58    1.76
  -4   5  -6    7.84    1.42
  -4  -5  -7    0.72    0.77
  -4  -5  -7    1.85    0.95
  -4   5  -7    0.53    1.01
  -4  -5  -7    2.30    1.23
  -4   5  -7    0.29    1.28
  -4  -5  -8   73.64    4.23
  -4  -5  -8   72.19    2.83
  -4  -5  -8   74.44    3.33
  -4   5  -8   74.70    2.97
  -4   5  -8   78.04    3.47
  -4  -5  -9   18.11    1.57
  -4  -5  -9   18.42    1.87
  -4   5  -9   21.48    1.66
  -4   5  -9   24.81    1.95
  -4  -5  -9   18.61    2.55
  -4  -5 -10    7.03    2.03
  -4  -5 -10    6.73    1.44
  -4  -5 -10    5.80    1.23
  -4   5 -10    9.14    1.96
  -4   5 -10    6.04    1.53
  -4  -5 -11   24.61    3.25
  -4   5 -11   23.35    3.66
  -4   5 -11   28.33    2.06
  -4  -6  12   88.69    7.24
   4   6 -11   42.39    4.54
   4  -6 -11   33.28    2.75
  -4  -6  11   42.60    4.52
  -4  -6  11   46.16    3.31
  -4   6  11   45.18    3.57
  -4   6  11   36.79    2.76
   4   6 -10    3.26    2.31
   4  -6 -10    3.12    1.33
  -4  -6  10    1.92    2.42
  -4  -6  10    2.94    1.41
  -4   6  10    4.51    2.72
  -4   6  10    4.50    1.28
   4   6  -9    2.18    2.04
   4  -6  -9    2.37    1.16
  -4  -6   9    3.08    1.97
  -4  -6   9    2.31    1.32
  -4   6   9    0.32    1.16
  -4   6   9    3.92    2.34
   4   6  -8   95.72    5.93
   4  -6  -8   96.18    2.83
  -4  -6   8   99.11    4.18
  -4   6   8   92.41    6.36
  -4   6   8   98.06    3.86
   4   6  -7   23.07    3.04
   4  -6  -7   21.27    1.89
  -4  -6   7   26.33    2.85
  -4   6   7   21.81    1.90
  -4   6   7   22.90    2.03
   4   6  -6  198.28    6.22
   4  -6  -6  191.90    6.09
  -4   6   6  204.74    6.32
  -4   6   6  199.31    6.24
  -4  -6   6  203.27    7.97
   4   6  -5   21.09    2.38
   4  -6  -5   15.65    1.05
  -4  -6   5   13.10    1.44
  -4   6   5   19.52    1.10
  -4   6   5   18.13    2.29
   4   6  -4    3.82    1.69
   4  -6  -4    3.79    1.21
  -4  -6   4    5.42    0.97
  -4   6   4    4.19    0.91
  -4   6   4    5.09    1.18
   4   6  -3    7.26    1.65
   4  -6  -3    5.10    1.31
  -4  -6   3    5.70    1.61
  -4   6   3    4.56    0.83
  -4   6   3    4.87    1.31
   4   6  -2   13.00    1.15
   4  -6  -2   13.83    1.68
  -4  -6   2   15.40    1.82
  -4   6   2   14.87    1.42
  -4   6   2   12.15    1.69
   4   6  -1   85.21    3.71
   4  -6  -1   83.99    3.68
  -4  -6   1   83.60    3.69
  -4   6   1   85.95    3.71
  -4   6   1   88.52    2.71
   4   6   0  758.20   23.35
  -4  -6   0  757.51   23.12
  -4   6   0  764.39   22.26
  -4   6   0  749.31   19.52
   4   6   1  182.65    5.74
  -4  -6  -1  184.69    5.74
  -4   6  -1  186.55    5.27
  -4   6  -1  194.04    3.66
   4   6   2   82.46    2.40
  -4   6  -2   88.57    1.31
  -4   6  -2   91.14    4.53
  -4  -6  -2   88.55    3.27
   4   6   3   88.33    3.20
  -4  -6  -3   87.54    3.11
  -4   6  -3   91.16    3.86
  -4   6  -3   87.96    3.17
  -4  -6  -4  247.00    5.75
  -4   6  -4  239.34    8.10
  -4   6  -4  234.59    7.05
  -4  -6  -5   23.17    2.08
  -4   6  -5   21.19    2.25
  -4   6  -5   17.67    2.78
  -4  -6  -5   17.79    1.52
  -4  -6  -6    4.55    0.89
  -4  -6  -6    6.15    1.09
  -4  -6  -6    5.23    1.51
  -4   6  -6    4.16    1.02
  -4  -6  -7   60.09    2.65
  -4  -6  -7   61.88    2.32
  -4   6  -7   64.92    2.65
  -4  -6  -7   66.69    2.75
  -4  -6  -8  375.36   12.06
  -4  -6  -8  344.56   10.26
  -4  -6  -8  360.54   11.64
  -4   6  -8  372.24   13.48
  -4  -6  -9    3.07    0.92
  -4  -6  -9    2.59    1.73
  -4   6  -9    3.36    1.03
  -4  -6  -9    1.69    1.10
  -4  -6 -10    9.32    1.62
  -4  -6 -10   12.57    1.37
  -4   6 -10   14.11    2.35
  -4  -6 -10   14.75    1.66
  -4  -6 -11    9.06    1.65
  -4   6 -11   10.23    1.52
  -4   6 -11   10.59    1.85
   4   7 -11    8.09    2.87
   4  -7 -11    6.41    1.51
  -4  -7  11    2.15    3.10
  -4   7  11   11.29    2.20
  -4   7  11    7.80    1.47
  -4  -7  11    6.20    2.65
   4   7 -10    8.07    1.77
   4  -7 -10    8.55    1.47
  -4  -7  10    8.57    1.88
  -4  -7  10    9.44    1.75
  -4   7  10   11.71    2.06
  -4   7  10    7.75    1.49
   4   7  -9  175.57    6.69
   4  -7  -9  174.22    5.81
  -4  -7   9  185.17    9.31
  -4  -7   9  173.24    9.01
  -4   7   9  175.75    5.91
  -4   7   9  169.51    9.89
   4   7  -8    0.11    1.08
   4  -7  -8    0.72    0.93
  -4   7   8   -0.94    1.86
  -4   7   8    0.51    0.91
  -4  -7   8    1.24    1.65
   4   7  -7  244.66    7.99
   4  -7  -7  245.62    7.33
  -4  -7   7  233.82    7.80
  -4   7   7  249.94    8.13
  -4   7   7  256.48    6.44
   4   7  -6   18.80    2.76
   4  -7  -6   19.83    1.68
  -4  -7   6   14.57    2.60
  -4   7   6   17.06    1.72
  -4   7   6   18.33    2.75
   4   7  -5    4.84    1.13
   4  -7  -5    3.24    1.20
  -4  -7   5    4.38    1.75
  -4   7   5    4.20    1.19
  -4   7   5    5.69    1.73
   4   7  -4   11.29    1.25
   4  -7  -4   10.35    1.44
  -4  -7   4    9.13    1.20
  -4   7   4    8.58    1.12
  -4   7   4   12.22    1.38
   4   7  -3  119.25    3.60
   4  -7  -3  117.16    3.26
  -4  -7   3  113.53    4.95
  -4   7   3  121.01    4.32
  -4   7   3  120.09    4.37
   4   7  -2   54.21    3.22
   4  -7  -2   61.47    2.88
  -4  -7   2   53.22    3.08
  -4   7   2   60.51    2.87
  -4   7   2   54.61    2.44
   4   7  -1    1.27    1.07
  -4  -7   1    1.13    1.09
  -4   7   1    0.86    0.71
  -4   7   1    0.02    1.11
   4   7   0  157.02    4.12
  -4  -7   0  155.71    4.07
  -4   7   0  171.47    3.77
  -4   7   0  159.02    5.88
   4   7   1    9.24    1.44
  -4  -7  -1   10.11    0.89
  -4   7  -1    7.51    0.67
  -4   7  -1   10.55    1.86
   4   7   2    0.03    0.53
  -4   7  -2    1.85    0.65
  -4   7  -2   -0.57    1.29
  -4  -7  -2   -0.38    0.52
   4   7   3    1.11    0.88
  -4  -7  -3    0.15    0.84
  -4   7  -3    0.36    1.14
  -4   7  -3    1.36    1.37
  -4  -7  -4  131.05    3.98
  -4   7  -4  143.68    4.22
  -4   7  -4  132.58    6.24
  -4  -7  -5  311.66   10.76
  -4  -7  -5  334.09    9.04
  -4   7  -5  325.11    9.21
  -4   7  -5  326.74   10.17
  -4  -7  -6   19.25    1.22
  -4  -7  -6   18.35    1.43
  -4  -7  -6   15.85    1.42
  -4   7  -6   16.06    2.34
  -4  -7  -7  280.35    7.43
  -4  -7  -7  289.74   10.72
  -4  -7  -7  254.63    7.81
  -4   7  -7  286.46    8.62
  -4  -7  -8    2.63    0.83
  -4  -7  -8    3.96    1.69
  -4  -7  -8    2.48    0.99
  -4   7  -8    0.49    1.72
  -4  -7  -9    6.49    1.29
  -4  -7  -9   11.76    2.17
  -4   7  -9   10.62    2.13
  -4  -7  -9    6.60    1.08
  -4  -7 -10    7.46    2.57
  -4   7 -10   14.45    2.46
   4   8 -11   11.96    2.10
  -4  -8  11   12.10    1.97
  -4   8  11   15.53    3.93
  -4   8  11    7.87    1.47
  -4  -8  11   15.58    2.12
   4   8 -10    5.34    2.77
   4  -8 -10    5.66    1.32
  -4  -8  10    5.38    2.68
  -4  -8  10    4.89    2.56
  -4   8  10    5.74    3.10
  -4   8  10    6.70    1.24
   4   8  -9  215.94   10.87
   4  -8  -9  215.67    6.89
  -4  -8   9  228.97    8.26
  -4  -8   9  223.91    8.46
  -4   8   9  219.59    5.98
  -4   8   9  223.28    8.56
   4  -8  -8  128.98    4.28
   4   8  -8  119.99    7.00
  -4  -8   8  109.51    6.81
  -4   8   8  121.60    7.33
  -4   8   8  122.77    4.26
   4   8  -7  218.37    9.69
   4  -8  -7  214.22    6.50
  -4  -8   7  200.24    9.10
  -4   8   7  210.94    7.25
  -4   8   7  219.17    6.55
   4   8  -6  148.14    5.08
   4  -8  -6  146.38    4.67
  -4  -8   6  137.63    4.86
  -4   8   6  138.06    6.80
  -4   8   6  147.46    4.66
   4   8  -5  172.74    7.55
   4  -8  -5  177.54    5.45
  -4  -8   5  171.35    7.09
  -4   8   5  176.99    5.39
  -4   8   5  173.03    5.48
   4  -8  -4   27.33    1.95
   4   8  -4   30.07    2.74
  -4  -8   4   25.21    1.67
  -4   8   4   27.35    2.34
  -4   8   4   27.13    1.25
   4   8  -3  127.00    5.28
   4  -8  -3  121.15    4.36
  -4  -8   3  124.71    5.01
  -4   8   3  123.00    4.28
  -4   8   3  124.50    4.44
   4   8  -2    3.16    0.78
   4  -8  -2   -0.26    0.69
  -4  -8   2    3.42    1.23
  -4   8   2    0.48    0.90
  -4   8   2   -0.49    1.10
  -4  -8   1    1.33    0.83
  -4   8   1    7.00    0.85
  -4   8   1    1.60    0.83
   4   8   0  155.49    4.09
  -4  -8   0  155.38    5.24
  -4   8   0  164.62    3.66
  -4   8   0  169.86    6.13
   4   8   1   17.23    1.15
  -4  -8  -1   19.52    1.78
  -4   8  -1   22.17    0.87
  -4   8  -1   17.36    2.40
   4   8   2    0.04    0.94
  -4  -8  -2    3.86    0.94
  -4   8  -2    1.31    1.22
  -4   8  -2    0.57    0.92
   4   8   3    7.14    0.74
  -4  -8  -3    8.71    1.15
  -4   8  -3    9.49    1.05
  -4   8  -3    5.35    1.25
   4   8   4  291.72    7.93
  -4  -8  -4  299.41    7.93
  -4   8  -4  288.68    8.10
  -4   8  -4  280.22    8.84
  -4  -8  -5   59.40    2.25
  -4  -8  -5   56.63    3.53
  -4   8  -5   52.63    3.54
  -4  -8  -6  244.01    6.13
  -4  -8  -6  241.94    7.47
  -4  -8  -6  239.49    6.56
  -4   8  -6  234.24    7.20
  -4  -8  -7    1.29    1.09
  -4  -8  -7    4.56    0.89
  -4   8  -7    2.70    1.74
  -4  -8  -7    2.93    0.76
  -4  -8  -8  109.68    5.84
  -4  -8  -8  101.82    3.53
  -4  -8  -8   96.45    3.14
  -4   8  -8  108.88    4.10
  -4  -8  -9   14.20    2.47
  -4  -8  -9    9.68    1.08
  -4   8  -9   11.59    2.39
  -4  -8 -10    4.56    1.37
  -4   8 -10    3.78    1.29
   4   9 -11   20.11    4.21
  -4  -9  11   25.41    4.10
  -4  -9  11   19.53    2.55
  -4   9  11   26.78    2.99
   4   9 -10    1.57    2.14
   4  -9 -10    0.87    0.92
  -4  -9  10    0.76    1.30
  -4  -9  10    2.62    1.26
  -4   9  10   -1.27    2.42
  -4   9  10    0.48    0.87
   4   9  -9  147.72    8.63
   4  -9  -9  139.49    4.72
  -4  -9   9  139.65    8.15
  -4   9   9  146.36    4.75
  -4   9   9  151.32    6.46
   4   9  -8   20.56    2.22
   4  -9  -8   21.28    1.72
  -4  -9   8   22.21    2.10
  -4   9   8   21.13    1.66
  -4   9   8   30.68    3.67
   4   9  -7  400.81   15.86
   4  -9  -7  395.74   11.36
  -4   9   7  386.06   12.71
  -4   9   7  397.57   11.43
  -4  -9   7  392.89   13.00
   4   9  -6    0.99    1.81
   4  -9  -6    1.14    0.97
  -4  -9   6    1.97    1.64
  -4   9   6    0.63    1.73
  -4   9   6    1.06    0.94
   4   9  -5   26.55    1.94
   4  -9  -5   22.55    1.16
  -4  -9   5   19.17    1.75
  -4   9   5   21.22    1.69
  -4   9   5   23.12    1.18
   4   9  -4  706.83   21.34
   4  -9  -4  700.92   21.23
  -4  -9   4  665.78   22.98
  -4   9   4  690.70   20.44
  -4   9   4  684.86   20.59
   4   9  -3   49.55    2.15
   4  -9  -3   45.34    1.72
  -4  -9   3   45.58    2.08
  -4   9   3   46.75    1.81
  -4   9   3   46.53    1.69
   4   9  -2  121.79    4.86
  -4  -9   2  116.21    4.64
  -4   9   2  115.98    3.81
  -4   9   2  120.46    3.34
   4   9  -1   64.14    2.31
  -4  -9   1   66.82    2.30
  -4   9   1   72.19    2.36
  -4   9   1   68.72    3.51
   4   9   0   -1.06    1.05
  -4   9   0   -0.11    0.53
  -4   9   0    0.18    0.76
   4   9   1    2.75    0.69
  -4   9  -1    4.11    0.78
  -4   9  -1    2.10    0.52
  -4   9  -1    2.73    0.95
  -4  -9  -1    3.77    0.68
   4   9   2   37.21    2.01
  -4  -9  -2   34.32    2.02
  -4   9  -2   33.42    2.49
  -4   9  -2   35.36    3.05
   4   9   3  555.49   15.68
  -4   9  -3  566.03   16.20
  -4   9  -3  552.78   19.29
  -4  -9  -3  556.19   14.32
   4   9   4   77.19    2.76
  -4  -9  -4   78.56    2.71
  -4   9  -4   76.62    4.25
  -4  -9  -5    1.19    0.70
  -4  -9  -5   -0.02    1.37
  -4   9  -5    0.16    0.86
  -4  -9  -6  266.48    6.72
  -4  -9  -6  291.36    7.50
  -4  -9  -6  269.21   10.67
  -4   9  -6  261.11   10.31
  -4  -9  -7   32.76    2.16
  -4  -9  -7   29.71    1.42
  -4  -9  -7   32.85    1.62
  -4   9  -7   32.41    2.12
  -4  -9  -8    8.43    1.02
  -4  -9  -8    9.27    0.91
  -4   9  -8    6.17    2.33
  -4  -9  -8    9.58    1.50
  -4  -9  -9    6.79    1.49
  -4   9  -9    6.22    2.28
  -4  -9 -10   16.06    3.26
  -4   9 -10   19.95    2.01
   4  10 -11    0.77    2.34
  -4 -10  11    2.85    2.24
  -4 -10  11   -1.22    2.26
  -4  10  11    0.87    1.68
   4  10 -10    5.19    1.62
   4 -10 -10    1.03    1.02
  -4 -10  10    2.81    2.41
  -4 -10  10    4.46    1.52
  -4  10  10    4.15    1.74
  -4  10  10    2.97    0.91
   4  10  -9   -1.85    1.18
   4 -10  -9   -0.14    0.78
  -4 -10   9   -0.64    1.13
  -4  10   9    0.23    0.73
  -4  10   9    2.25    2.04
   4 -10  -8   17.07    1.00
   4  10  -8   17.38    2.14
  -4 -10   8   18.87    3.18
  -4  10   8   17.80    1.43
  -4  10   8   13.22    2.15
   4  10  -7   30.65    2.44
   4 -10  -7   27.24    1.87
  -4 -10   7   24.61    3.55
  -4  10   7   28.20    1.80
  -4  10   7   29.19    2.34
   4  10  -6 1355.33   54.44
   4 -10  -6 1367.49   47.74
  -4 -10   6 1307.62   49.58
  -4  10   6 1331.75   53.10
  -4  10   6 1386.51   48.31
   4  10  -5  279.91    8.80
   4 -10  -5  283.16    8.20
  -4 -10   5  279.49    8.66
  -4  10   5  286.51   10.50
  -4  10   5  279.26    8.14
   4 -10  -4  369.21    9.41
   4  10  -4  362.34   13.06
  -4 -10   4  344.51   12.35
  -4  10   4  362.85   11.93
  -4  10   4  359.46   10.39
   4  10  -3    5.51    1.70
  -4 -10   3    2.81    0.98
  -4  10   3    5.18    1.31
  -4  10   3    5.22    1.24
   4  10  -2   56.01    2.23
  -4 -10   2   50.24    2.12
  -4  10   2   57.49    1.76
  -4  10   2   51.71    2.84
   4  10  -1   30.26    2.44
  -4 -10   1   30.67    2.37
  -4  10   1   34.98    1.63
  -4  10   1   32.45    2.50
   4  10   0   13.84    1.06
  -4 -10   0   12.31    1.03
  -4  10   0   14.14    2.00
  -4  10   0   12.66    0.90
   4  10   1   15.52    1.67
  -4 -10  -1   16.09    1.57
  -4  10  -1   16.70    1.77
  -4  10  -1   16.02    1.48
   4  10   2  128.13    4.16
  -4 -10  -2  131.20    4.09
  -4  10  -2  138.23    5.09
  -4  10  -2  128.16    5.86
   4  10   3  105.13    3.39
  -4 -10  -3   93.01    3.19
  -4  10  -3   97.55    4.51
  -4  10  -3   92.63    5.26
   4  10   4  352.52    9.53
  -4 -10  -4  382.05    9.88
  -4  10  -4  360.02   10.43
  -4 -10  -5   94.50    2.81
  -4 -10  -5   82.27    4.92
  -4  10  -5   88.15    4.89
  -4 -10  -6   89.14    2.44
  -4 -10  -6   84.09    2.62
  -4 -10  -6   88.95    5.22
  -4  10  -6   77.47    3.45
  -4 -10  -7  133.82    7.01
  -4 -10  -7  133.01    3.67
  -4  10  -7  137.40    6.84
  -4 -10  -7  128.15    3.41
  -4 -10  -8    3.20    1.96
  -4 -10  -8    1.99    0.68
  -4 -10  -8    2.16    0.63
  -4  10  -8    3.91    1.95
  -4 -10  -9   12.60    3.06
  -4  10  -9   16.21    1.90
  -4 -10 -10    1.66    2.07
  -4  10 -10    0.93    1.95
   4  11 -11    6.22    3.48
  -4 -11  11    7.54    3.38
  -4  11  11    7.14    3.90
  -4 -11  11   10.30    2.00
   4  11 -10   29.79    2.96
  -4 -11  10   24.93    2.69
  -4 -11  10   30.14    4.27
  -4  11  10   31.44    3.14
   4  11  -9    5.41    1.70
   4 -11  -9    4.65    1.04
  -4 -11   9    4.52    2.51
  -4  11   9    4.07    0.92
  -4  11   9    2.65    2.83
   4  11  -8   96.24    6.71
   4 -11  -8   96.84    3.30
  -4 -11   8   88.58    4.48
  -4  11   8  100.00    3.23
  -4  11   8   94.23    4.62
   4  11  -7  104.13    4.54
   4 -11  -7  108.29    3.49
  -4 -11   7   97.40    4.42
  -4  11   7   97.91    3.32
  -4  11   7   94.40    6.31
   4  11  -6   20.24    2.06
   4 -11  -6   16.18    1.59
  -4 -11   6   14.39    2.97
  -4  11   6   19.70    2.99
  -4  11   6   18.66    1.55
   4  11  -5  107.31    6.14
  -4 -11   5   97.55    5.64
  -4  11   5  115.36    5.50
  -4  11   5  111.74    3.75
   4  11  -4   88.73    3.49
  -4 -11   4   79.98    4.68
  -4  11   4   80.79    4.27
  -4  11   4   88.69    3.69
   4  11  -3    1.02    0.95
  -4 -11   3    1.60    0.87
  -4  11   3    1.30    0.71
  -4  11   3    1.03    1.08
   4  11  -2  150.86    5.91
  -4 -11   2  145.19    4.23
  -4  11   2  154.08    4.74
  -4  11   2  146.32    5.20
   4  11  -1    1.24    0.75
  -4 -11   1    1.79    1.19
  -4  11   1   -0.12    1.26
  -4  11   1    2.31    0.80
   4  11   0   21.06    1.93
  -4 -11   0   19.10    1.93
  -4  11   0   22.69    1.91
  -4  11   0   21.75    1.11
  -4  11   0   20.56    1.50
   4  11   1   33.60    1.41
  -4 -11  -1   31.87    1.38
  -4  11  -1   31.66    2.32
  -4  11  -1   30.91    2.90
   4  11   2    3.94    0.70
  -4 -11  -2    5.23    0.66
  -4  11  -2    3.67    0.94
  -4  11  -2    3.20    1.14
   4  11   3  343.44    9.45
  -4 -11  -3  350.65    9.37
  -4  11  -3  352.74   11.70
  -4  11  -3  338.69   10.58
   4  11   4   10.62    1.17
  -4 -11  -4   11.16    1.13
  -4  11  -4   11.40    1.35
  -4 -11  -5   72.71    4.80
  -4 -11  -5   75.84    2.41
  -4  11  -5   74.39    3.18
  -4 -11  -6   29.11    1.24
  -4 -11  -6   30.66    1.79
  -4 -11  -6   25.91    3.39
  -4  11  -6   30.12    3.30
  -4 -11  -7    1.19    0.52
  -4 -11  -7    0.58    0.57
  -4 -11  -7    1.23    1.77
  -4  11  -7    0.21    1.06
  -4 -11  -8    4.62    2.16
  -4 -11  -8    1.30    0.76
  -4  11  -8    7.32    1.32
  -4 -11  -9   19.34    3.51
  -4  11  -9   21.08    3.37
  -4 -11 -10   12.37    2.06
  -4  11 -10    8.69    3.01
   4  12 -10   63.37    4.12
  -4 -12  10   57.20    3.68
  -4 -12  10   52.27    3.99
  -4  12  10   66.66    6.57
   4  12  -9   23.17    3.97
  -4 -12   9   20.73    3.69
  -4  12   9   18.90    1.26
  -4  12   9   25.09    4.12
   4  12  -8   15.93    3.52
  -4 -12   8   17.74    3.26
  -4  12   8   17.83    2.10
  -4  12   8   14.54    1.23
   4  12  -7   58.39    5.20
  -4 -12   7   54.88    4.85
  -4  12   7   58.05    2.33
  -4  12   7   68.14    5.07
   4  12  -6   12.74    1.87
  -4 -12   6   10.33    2.68
  -4  12   6   12.49    1.37
  -4  12   6   11.93    2.67
   4  12  -5   56.29    4.52
   4 -12  -5   50.97    2.76
  -4 -12   5   54.65    2.76
  -4  12   5   60.24    2.48
  -4  12   5   59.48    4.02
   4  12  -4  111.11    4.11
   4 -12  -4  105.23    3.86
  -4 -12   4  104.28    3.83
  -4  12   4  107.65    4.93
  -4  12   4  110.35    3.92
   4  12  -3    7.96    1.33
   4 -12  -3    8.61    1.09
  -4 -12   3   10.97    1.26
  -4  12   3    8.71    1.51
  -4  12   3   10.25    1.69
   4  12  -2   28.06    1.74
  -4 -12   2   27.19    1.63
  -4  12   2   27.14    2.02
  -4  12   2   27.25    2.27
   4  12  -1  195.65    6.94
  -4 -12   1  195.30    6.73
  -4  12   1  204.87    5.17
  -4  12   1  209.86    5.66
  -4  12   1  212.80    7.29
   4  12   0  107.49    3.13
  -4 -12   0  106.98    4.10
  -4  12   0  102.17    4.03
  -4  12   0  107.36    4.96
   4  12   1  139.10    4.70
  -4 -12  -1  132.39    4.49
  -4  12  -1  136.20    4.47
  -4  12  -1  140.54    5.24
   4  12   2    1.07    1.03
  -4 -12  -2    3.10    1.01
  -4  12  -2    2.54    0.84
  -4  12  -2    1.74    1.07
   4  12   3    7.78    1.15
  -4 -12  -3    7.68    1.09
  -4  12  -3    6.92    1.16
  -4  12  -3    5.88    1.43
   4  12   4  124.15    3.55
  -4 -12  -4  125.66    3.48
  -4  12  -4  119.68    5.67
  -4 -12  -5   -0.19    1.69
  -4  12  -5    2.10    1.54
  -4 -12  -5   -0.99    0.63
  -4 -12  -6    1.68    0.56
  -4 -12  -6    2.74    0.64
  -4 -12  -6    2.04    1.98
  -4  12  -6    1.93    1.16
  -4 -12  -7   77.49    2.11
  -4 -12  -7   76.51    2.06
  -4 -12  -7   81.50    5.74
  -4  12  -7   87.44    3.88
  -4 -12  -8   21.62    3.62
  -4  12  -8   25.18    3.52
  -4 -12  -9   15.20    2.20
  -4  12  -9   15.36    3.23
   4  13 -10    1.04    2.07
  -4 -13  10    0.61    1.13
  -4 -13  10   -2.54    1.91
  -4  13  10   -0.16    2.19
   4  13  -9   50.27    5.59
  -4 -13   9   45.11    3.48
  -4  13   9   52.50    3.73
   4  13  -8   -0.03    1.97
  -4  13   8    0.51    0.63
  -4  13   8    0.86    2.01
  -4 -13   8   -0.39    1.13
   4  13  -7    2.19    2.27
   4 -13  -7   -1.63    1.41
  -4 -13   7    3.13    1.27
  -4  13   7    2.15    0.79
  -4  13   7    2.77    2.11
   4  13  -6  160.74    8.70
   4 -13  -6  167.09    6.34
  -4 -13   6  160.06    6.19
  -4  13   6  172.90    5.00
  -4  13   6  156.15    7.91
   4  13  -5   29.38    2.26
   4 -13  -5   26.71    2.08
  -4 -13   5   28.30    2.13
  -4  13   5   29.70    1.80
  -4  13   5   28.63    3.12
   4  13  -4  617.25   19.36
   4 -13  -4  613.81   21.82
  -4 -13   4  588.87   18.95
  -4  13   4  601.93   18.09
  -4  13   4  620.30   18.79
   4  13  -3  164.47    7.09
   4 -13  -3  168.09    6.45
  -4 -13   3  162.57    5.16
  -4  13   3  167.64    5.50
  -4  13   3  158.59    5.96
   4  13  -2   52.70    2.31
   4 -13  -2   50.03    1.94
  -4 -13   2   45.87    2.16
  -4  13   2   49.19    1.71
  -4  13   2   52.10    2.05
  -4  13   2   50.37    2.61
   4  13  -1  117.53    4.92
  -4 -13   1  110.67    3.47
  -4  13   1  120.58    3.75
  -4  13   1  115.59    4.15
  -4  13   1  121.99    5.07
   4  13   0   54.10    2.93
  -4  13   0   50.18    2.79
  -4  13   0   48.24    3.50
  -4 -13   0   49.48    1.90
   4  13   1    7.28    0.86
  -4 -13  -1    6.48    0.83
  -4  13  -1    6.02    1.55
  -4  13  -1    5.17    1.25
   4  13   2  228.17    5.68
  -4 -13  -2  236.84    6.74
  -4  13  -2  235.48    9.46
  -4  13  -2  243.18    8.29
   4  13   3   19.05    1.55
  -4 -13  -3   23.31    1.52
  -4  13  -3   24.63    1.64
   4  13   4    9.87    1.10
  -4 -13  -4    8.25    1.04
  -4  13  -4    8.79    1.37
  -4 -13  -5  393.78    9.84
  -4 -13  -5  386.17   16.19
  -4  13  -5  382.77   14.76
  -4 -13  -6   15.29    0.82
  -4 -13  -6   12.35    0.87
  -4 -13  -6   12.36    3.06
  -4  13  -6   12.78    2.77
  -4 -13  -7    0.25    0.36
  -4 -13  -7    0.07    1.78
  -4  13  -7   -0.10    1.69
  -4 -13  -7    0.13    0.51
  -4 -13  -8   10.64    1.95
  -4  13  -8   10.42    1.82
  -4 -13  -9   34.16    3.13
  -4  13  -9   34.40    2.80
   4  14 -10    1.82    2.25
  -4 -14  10   -0.83    2.10
  -4  14  10   -0.57    1.46
   4  14  -9   34.48    4.92
  -4 -14   9   29.46    4.58
  -4  14   9   34.29    3.21
   4  14  -8   10.59    2.90
  -4 -14   8    4.96    2.72
  -4  14   8    5.46    0.82
  -4  14   8    8.16    2.85
   4  14  -7  123.65    7.70
   4 -14  -7  124.41    5.57
  -4 -14   7  114.76    7.46
  -4  14   7  117.87    3.53
  -4  14   7  125.84    7.45
   4  14  -6   10.02    3.29
   4 -14  -6   17.42    1.97
  -4 -14   6   14.27    3.01
  -4  14   6   16.02    1.39
  -4  14   6   14.23    2.99
   4  14  -5   31.64    2.47
   4 -14  -5   32.57    3.44
  -4 -14   5   32.20    3.45
  -4  14   5   29.96    1.88
  -4  14   5   32.84    3.30
   4  14  -4   19.17    3.05
   4 -14  -4   22.17    2.60
  -4  14   4   19.52    1.02
  -4  14   4   19.32    1.72
  -4  14   4   21.14    1.61
  -4 -14   4   18.32    2.81
   4  14  -3   29.90    3.00
   4 -14  -3   24.33    2.51
  -4 -14   3   20.22    2.75
  -4  14   3   27.69    1.81
  -4  14   3   25.32    1.55
  -4  14   3   25.17    2.09
   4  14  -2  169.58    6.86
   4 -14  -2  164.97    5.94
  -4  14   2  167.45    5.33
  -4  14   2  180.85    6.33
  -4  14   2  165.52    5.63
  -4 -14   2  156.87    6.44
   4  14  -1   16.92    1.43
   4 -14  -1   20.63    1.64
  -4 -14   1   18.85    1.36
  -4  14   1   18.40    1.46
  -4  14   1   21.06    1.83
   4  14   0   34.34    1.64
  -4 -14   0   33.87    1.57
  -4  14   0   37.15    2.49
  -4  14   0   32.42    3.00
   4  14   1   47.00    2.66
  -4 -14  -1   47.79    2.54
  -4  14  -1   52.86    3.07
  -4  14  -1   53.73    3.81
   4  14   2    2.59    1.12
  -4 -14  -2    3.36    1.01
  -4  14  -2    1.83    1.53
  -4  14  -2    2.53    1.91
   4  14   3    0.02    0.73
  -4 -14  -3    0.37    0.69
  -4  14  -3   -0.58    1.27
   4  14   4   14.02    1.20
  -4 -14  -4   14.35    1.15
  -4  14  -4   13.42    2.50
  -4 -14  -5    0.31    0.59
  -4 -14  -5    3.31    1.91
  -4  14  -5    0.12    1.01
  -4 -14  -6    4.32    0.72
  -4 -14  -6    3.18    0.59
  -4 -14  -6    6.74    2.46
  -4  14  -6    4.56    1.35
  -4 -14  -7    3.34    2.29
  -4  14  -7    1.70    1.29
  -4 -14  -8    7.97    1.90
  -4  14  -8    7.72    1.76
  -4 -14  -9   59.34    6.04
  -4  14  -9   55.87    5.64
   4  15  -9    5.80    2.98
  -4 -15   9    2.79    1.72
  -4  15   9    6.56    3.03
   4  15  -8   60.74    5.66
  -4  15   8   52.30    5.40
  -4 -15   8   44.76    3.49
   4  15  -7   22.69    3.87
   4 -15  -7   22.43    2.45
  -4 -15   7   20.49    2.34
  -4  15   7   21.81    1.24
  -4  15   7   18.91    1.64
  -4  15   7   17.28    3.54
   4  15  -6   16.20    3.52
   4 -15  -6   18.91    3.24
  -4 -15   6   17.21    2.00
  -4  15   6   19.97    1.29
  -4  15   6   17.43    1.41
  -4  15   6   17.43    3.12
   4  15  -5   14.61    2.03
   4 -15  -5   17.29    2.80
  -4 -15   5   14.77    2.96
  -4  15   5   18.85    1.37
  -4  15   5   19.61    1.53
  -4  15   5   18.51    2.83
   4  15  -4    0.08    1.74
   4 -15  -4    2.13    0.90
  -4  15   4   -0.02    0.82
  -4  15   4    0.74    0.93
  -4  15   4    0.49    1.43
  -4 -15   4   -0.20    1.56
   4  15  -3   59.08    4.23
   4 -15  -3   56.43    3.61
  -4 -15   3   57.37    4.02
  -4  15   3   58.94    1.88
  -4  15   3   60.17    2.14
  -4  15   3   58.39    3.48
   4  15  -2   23.65    2.52
   4 -15  -2   16.77    2.04
  -4 -15   2   19.00    2.31
  -4  15   2   19.77    2.19
  -4  15   2   16.51    1.79
   4  15  -1   35.85    1.89
   4 -15  -1   39.29    2.22
  -4 -15   1   35.86    1.87
  -4  15   1   40.68    2.43
  -4  15   1   39.35    1.98
   4  15   0   95.96    4.19
   4 -15   0   93.62    3.10
  -4  15   0   94.13    4.11
  -4  15   0   95.75    3.50
  -4 -15   0   94.28    4.02
   4  15   1   27.04    2.09
  -4 -15  -1   25.20    1.96
  -4  15  -1   21.91    2.49
  -4  15  -1   26.60    2.99
   4  15   2   33.03    2.07
  -4  15  -2   24.53    2.77
  -4  15  -2   33.64    3.46
  -4 -15  -2   29.71    1.88
   4  15   3   43.85    2.12
  -4 -15  -3   48.67    2.10
  -4  15  -3   40.61    3.52
   4  15   4    0.73    0.59
  -4 -15  -4   -0.10    0.59
  -4  15  -4    0.22    1.40
  -4 -15  -4   -1.55    1.07
  -4 -15  -5    0.88    0.56
  -4 -15  -5    0.64    2.07
  -4  15  -5    0.83    1.69
  -4 -15  -6    0.13    0.35
  -4 -15  -6   -0.19    0.33
  -4 -15  -6    0.51    1.78
  -4  15  -6    0.56    1.56
  -4 -15  -7   16.64    3.58
  -4  15  -7   13.43    3.26
  -4  15  -8    5.08    2.37
  -4 -15  -8    1.40    1.66
   4  16  -9    0.54    2.17
  -4 -16   9   -1.56    2.01
  -4  16   9    1.10    2.18
   4  16  -8   -0.82    1.38
   4 -16  -8   -0.31    1.36
  -4  16   8    2.92    2.10
  -4 -16   8    1.49    2.01
   4  16  -7    2.22    2.10
   4 -16  -7    1.67    1.29
  -4 -16   7   -3.86    1.92
  -4  16   7    0.78    0.55
  -4  16   7    0.06    0.59
  -4  16   7    0.12    1.94
   4  16  -6   10.50    3.27
   4 -16  -6   13.31    3.07
  -4  16   6   15.78    1.14
  -4  16   6   12.59    1.26
  -4  16   6   14.10    2.99
  -4 -16   6   15.50    3.07
   4  16  -5   33.92    2.49
   4 -16  -5   28.44    2.29
  -4 -16   5   28.73    2.35
  -4  16   5   32.37    1.67
  -4  16   5   32.07    1.88
  -4  16   5   31.07    3.43
   4  16  -4   67.75    5.13
   4 -16  -4   73.43    4.71
  -4 -16   4   68.71    3.37
  -4  16   4   76.15    2.83
  -4  16   4   73.69    2.26
  -4  16   4   74.22    4.47
   4  16  -3   99.73    5.77
   4 -16  -3  100.35    5.21
  -4 -16   3   97.79    5.53
  -4  16   3  106.89    3.76
  -4  16   3  103.09    4.24
   4  16  -2  129.48    6.27
   4 -16  -2  139.01    5.68
  -4  16   2  140.65    3.72
  -4  16   2  139.44    4.32
  -4 -16   2  137.53    6.15
   4  16  -1  158.18    6.44
   4 -16  -1  162.28    5.57
  -4 -16   1  154.65    4.85
  -4  16   1  170.75    6.65
  -4  16   1  165.48    5.68
   4  16   0  131.62    5.25
   4 -16   0  123.41    4.06
  -4  16   0  127.29    5.06
  -4  16   0  140.89    4.58
  -4 -16   0  119.58    4.95
   4  16   1   -0.47    0.59
  -4 -16  -1    0.25    0.58
  -4  16  -1    0.12    1.15
  -4  16  -1   -0.76    1.38
   4  16   2  114.97    4.22
  -4  16  -2  109.77    3.86
  -4  16  -2  111.03    6.37
  -4 -16  -2  117.77    4.07
   4  16   3    8.51    1.15
  -4 -16  -3    5.48    1.09
  -4  16  -3    6.08    1.27
   4  16   4   58.24    2.19
  -4 -16  -4   66.79    3.65
  -4 -16  -4   66.10    2.24
  -4  16  -4   65.25    3.10
  -4 -16  -5    0.92    0.55
  -4 -16  -5    0.50    1.34
  -4  16  -5    2.41    1.12
  -4 -16  -6    3.41    2.76
  -4  16  -6    4.58    1.48
  -4 -16  -7    3.01    2.74
  -4  16  -7    3.86    1.53
  -4 -16  -8    9.10    2.27
  -4  16  -8   11.18    2.04
   4  17  -9    1.12    2.48
   4 -17  -9    4.16    1.55
  -4  17   9   -0.82    1.51
  -4 -17   9   -2.10    1.38
   4  17  -8   -0.99    1.37
   4 -17  -8    0.70    1.36
  -4 -17   8    0.59    1.24
  -4  17   8   -0.80    1.31
   4  17  -7   13.63    3.43
   4 -17  -7   11.68    3.32
  -4 -17   7    8.95    2.01
  -4  17   7   11.29    2.00
   4  17  -6   26.97    4.04
   4 -17  -6   24.31    2.43
  -4 -17   6   26.33    3.90
  -4  17   6   29.51    1.42
  -4  17   6   25.17    2.05
  -4  17   6   32.05    3.76
   4  17  -5    9.11    1.78
   4 -17  -5   10.92    2.49
  -4 -17   5   10.22    2.64
  -4  17   5    8.94    2.40
  -4  17   5   10.19    1.10
  -4  17   5    6.29    1.22
   4  17  -4   43.89    4.36
   4 -17  -4   46.47    3.93
  -4 -17   4   42.57    2.76
  -4  17   4   49.28    2.20
  -4  17   4   46.48    2.48
   4  17  -3   32.37    3.55
   4 -17  -3   31.44    2.07
  -4  17   3   37.59    2.08
  -4  17   3   33.74    2.46
  -4 -17   3   31.46    2.19
   4  17  -2   87.31    5.10
   4 -17  -2   93.05    3.37
  -4 -17   2   95.86    4.99
  -4  17   2   94.79    2.81
  -4  17   2   96.08    4.55
   4  17  -1    2.95    1.60
   4 -17  -1    2.96    1.25
  -4 -17   1    2.18    0.95
  -4  17   1    4.42    1.30
  -4  17   1    4.56    1.64
   4  17   0   25.42    2.36
   4 -17   0   20.34    1.65
  -4 -17   0   22.89    2.34
  -4  17   0   27.52    2.34
  -4  17   0   26.10    1.83
   4  17   1    0.71    0.92
   4 -17   1   -0.01    0.33
  -4  17  -1   -0.24    0.69
  -4  17  -1   -1.01    1.33
  -4 -17  -1    0.18    0.88
   4  17   2  264.74    8.91
  -4 -17  -2  336.00    9.69
  -4  17  -2  320.36    9.49
  -4  17  -2  317.97   13.12
   4  17   3   -0.18    0.74
  -4 -17  -3    0.50    0.70
  -4  17  -3   -0.81    1.36
   4  17   4    0.70    0.66
  -4 -17  -4    1.65    2.13
  -4 -17  -4    0.85    0.68
  -4  17  -4    0.58    1.68
  -4 -17  -5    0.46    1.48
  -4 -17  -5    1.64    0.53
  -4  17  -5    0.23    1.90
  -4 -17  -6    3.37    3.03
  -4  17  -6    6.62    2.52
  -4 -17  -7    9.25    3.59
  -4  17  -7   10.35    3.03
  -4  17  -8    0.05    2.38
  -4 -17  -8    2.25    1.70
   4  18  -8   15.05    4.07
   4 -18  -8   12.19    2.55
  -4 -18   8   10.98    3.76
  -4  18   8   18.17    2.46
   4  18  -7   14.86    3.89
   4 -18  -7   13.96    3.73
  -4 -18   7   12.69    3.63
  -4  18   7   19.49    2.26
   4  18  -6    0.08    2.14
   4 -18  -6   -0.62    1.22
  -4 -18   6    1.72    1.22
  -4  18   6    1.12    0.72
  -4  18   6    0.78    0.63
   4  18  -5   -1.95    1.06
   4 -18  -5   -0.10    1.56
  -4 -18   5    1.59    1.64
  -4  18   5    0.24    0.66
  -4  18   5    0.52    0.74
   4  18  -4   76.72    5.56
   4 -18  -4   79.62    3.73
  -4 -18   4   77.80    5.50
  -4  18   4   81.14    3.06
  -4  18   4   82.38    3.46
   4  18  -3   36.78    3.69
   4 -18  -3   34.03    3.24
  -4  18   3   36.87    2.13
  -4  18   3   38.13    2.56
  -4 -18   3   32.05    2.27
   4  18  -2    5.33    1.91
   4 -18  -2    2.77    1.58
  -4 -18   2    4.50    1.80
  -4  18   2    5.12    1.61
  -4  18   2    4.02    1.31
   4  18  -1    3.87    1.54
   4 -18  -1   -0.30    1.22
  -4 -18   1    2.61    0.93
  -4  18   1    3.17    1.56
  -4  18   1    1.96    1.27
   4  18   0    1.44    1.39
   4 -18   0    2.67    1.00
  -4 -18   0    2.80    1.36
  -4  18   0    1.76    1.41
  -4  18   0    3.41    1.76
   4  18   1    1.37    1.11
   4 -18   1    0.45    0.65
  -4  18  -1    1.27    0.83
  -4  18  -1    1.92    1.61
  -4 -18  -1   -0.65    1.06
   4  18   2    1.24    1.00
  -4 -18  -2    0.32    0.95
  -4  18  -2    0.68    1.47
  -4  18  -2    1.39    1.82
   4  18   3   38.29    2.08
  -4 -18  -3   37.28    1.99
  -4  18  -3   35.68    3.50
   4  18   4    5.38    0.90
  -4 -18  -4    5.82    0.89
  -4 -18  -4    6.91    2.96
  -4  18  -4    7.47    1.44
  -4 -18  -5   15.24    2.29
  -4  18  -5   11.51    1.83
  -4 -18  -6    5.20    1.97
  -4  18  -6    4.46    1.60
  -4 -18  -7    1.32    2.17
  -4  18  -7   -0.34    1.14
   4  19  -8   -0.78    2.56
   4 -19  -8    2.90    1.58
  -4 -19   8   -0.63    1.46
   4  19  -7    1.13    2.61
   4 -19  -7    2.85    2.45
  -4 -19   7    2.16    2.46
   4  19  -6    9.75    3.28
   4 -19  -6    9.75    3.00
  -4 -19   6   11.04    3.03
   4  19  -5   35.99    2.79
   4 -19  -5   34.07    3.81
  -4 -19   5   30.91    2.71
  -4  19   5   29.06    1.98
  -4  19   5   35.22    1.76
   4  19  -4   10.66    2.92
   4 -19  -4   10.78    1.70
  -4 -19   4   12.34    2.76
  -4  19   4   11.65    1.60
  -4  19   4   13.36    1.39
   4  19  -3   -2.81    1.57
   4 -19  -3    1.79    1.35
  -4 -19   3   -0.79    1.48
  -4  19   3    0.06    0.87
  -4  19   3   -0.12    1.04
   4  19  -2   27.22    3.08
   4 -19  -2   24.69    2.66
  -4  19   2   27.63    2.65
  -4  19   2   28.56    2.16
  -4 -19   2   25.01    2.97
   4  19  -1   30.17    2.95
   4 -19  -1   31.10    2.47
  -4 -19   1   29.45    1.93
  -4  19   1   33.06    2.47
  -4  19   1   34.16    3.06
   4  19   0    0.78    1.13
   4 -19   0    0.07    0.53
  -4  19   0    0.32    1.15
  -4  19   0   -0.91    1.44
  -4 -19   0    0.76    1.12
   4  19   1    0.98    1.15
   4 -19   1    0.64    0.93
  -4 -19  -1    0.61    1.10
  -4  19  -1   -0.28    1.65
  -4  19  -1    2.38    1.40
   4  19   2   -1.05    0.89
  -4  19  -2   -0.02    1.33
  -4  19  -2    3.02    1.65
  -4 -19  -2   -0.08    0.85
   4  19   3   16.70    1.52
  -4 -19  -3   15.82    1.47
  -4  19  -3   18.80    1.80
   4  19   4   -0.30    0.60
  -4 -19  -4    0.39    0.62
  -4 -19  -4   -1.33    1.35
  -4  19  -4   -1.47    1.02
  -4 -19  -5   -0.59    2.24
  -4  19  -5    0.72    1.74
  -4 -19  -6    0.30    1.44
  -4  19  -6   -0.84    1.83
  -4  19  -7    8.92    3.19
  -4 -19  -7    8.37    3.80
   4  20  -7    0.06    2.35
   4 -20  -7    0.69    1.38
  -4 -20   7    0.82    1.41
   4  20  -6    4.33    2.82
   4 -20  -6    4.56    2.51
  -4 -20   6    3.56    1.63
   4  20  -5    6.92    1.69
   4 -20  -5    5.83    1.50
  -4 -20   5    6.14    2.56
  -4  20   5    4.48    1.00
  -4  20   5    4.94    1.13
   4  20  -4    0.22    1.89
   4 -20  -4   -0.35    1.66
  -4 -20   4    0.85    1.09
  -4  20   4   -0.42    0.84
  -4  20   4    1.77    0.96
   4  20  -3    9.71    2.60
   4 -20  -3    7.64    2.28
  -4 -20   3    8.23    2.49
  -4  20   3    8.81    1.70
  -4  20   3   10.99    1.47
   4  20  -2    5.96    2.21
   4 -20  -2    7.26    1.90
  -4 -20   2    9.66    2.21
  -4  20   2    6.97    1.51
  -4  20   2    7.30    1.89
   4  20  -1    1.98    1.32
   4 -20  -1    0.53    1.07
  -4 -20   1   -0.19    0.82
  -4  20   1   -0.48    1.10
  -4  20   1    0.20    1.35
   4  20   0   46.61    3.23
   4 -20   0   38.78    2.58
  -4 -20   0   51.60    3.30
  -4  20   0   48.32    2.22
  -4  20   0   49.40    2.63
   4  20   1   12.21    1.77
   4 -20   1   10.42    1.18
  -4 -20  -1   12.37    1.20
  -4  20  -1   13.30    2.24
  -4  20  -1   12.34    2.65
   4  20   2   11.03    1.51
  -4  20  -2    9.34    1.44
  -4  20  -2    9.95    2.79
  -4 -20  -2    9.76    1.51
   4  20   3   16.20    1.55
  -4 -20  -3   19.11    1.54
  -4  20  -3   21.36    2.93
  -4 -20  -4    2.96    1.83
  -4  20  -4    5.08    2.23
  -4  20  -5    7.71    1.76
  -4 -20  -5   11.52    3.63
  -4 -20  -6   12.98    2.76
  -4  20  -6   15.42    2.22
   4  21  -6    2.04    2.45
   4 -21  -6    0.55    2.25
  -4 -21   6    1.50    2.35
   4  21  -5   -0.46    1.31
   4 -21  -5    0.55    1.17
  -4 -21   5    2.92    1.96
   4  21  -4    2.63    2.11
   4 -21  -4    0.22    1.88
  -4 -21   4    1.50    2.01
  -4  21   4    1.71    0.95
  -4  21   4    1.17    1.08
   4  21  -3    3.40    1.90
   4 -21  -3    1.68    1.66
  -4 -21   3    0.94    1.81
  -4  21   3    0.73    1.06
  -4  21   3    1.03    1.23
   4  21  -2   -0.79    1.61
   4 -21  -2   -1.13    1.35
  -4 -21   2   -1.12    0.97
  -4  21   2   -0.01    1.06
  -4  21   2    0.13    1.35
   4 -21  -1   -0.66    1.05
   4  21  -1   -0.79    1.24
  -4 -21   1    0.66    0.78
  -4  21   1    0.42    1.31
  -4  21   1   -0.02    1.05
   4  21   0   27.17    2.66
   4 -21   0   24.90    2.15
  -4 -21   0   27.00    2.67
  -4  21   0   29.27    1.80
  -4  21   0   28.95    2.20
   4  21   1   85.50    4.06
  -4 -21  -1   80.30    3.08
  -4  21  -1   87.26    5.68
  -4  21  -1   84.75    4.82
   4  21   2   11.23    1.55
  -4 -21  -2    4.70    1.54
  -4  21  -2   13.60    1.51
  -4  21  -2    6.85    2.80
   4  21   3    1.77    1.00
  -4 -21  -3    2.86    1.72
  -4 -21  -3    2.32    0.97
  -4  21  -3    4.83    1.99
  -4 -21  -4   38.03    5.59
  -4  21  -4   35.62    2.68
  -4  21  -5    3.54    1.92
  -4 -21  -5   -1.62    1.57
   4  22  -5   10.28    2.84
   4 -22  -5    5.19    1.62
  -4 -22   5    3.63    1.72
   4  22  -4   59.46    5.11
   4 -22  -4   57.14    4.69
  -4  22   4   38.90    2.85
  -4  22   4   52.32    2.59
  -4 -22   4   50.76    4.92
   4  22  -3    2.79    2.00
   4 -22  -3    2.07    1.78
  -4 -22   3    1.66    1.21
  -4  22   3    0.28    1.34
  -4  22   3    2.37    1.14
   4  22  -2   -0.41    1.71
   4 -22  -2    1.78    1.50
  -4 -22   2    0.83    1.06
  -4  22   2    0.83    1.17
  -4  22   2    2.07    1.44
   4  22  -1    1.34    1.58
   4 -22  -1    0.82    1.36
  -4 -22   1    2.11    1.59
  -4  22   1    0.89    1.64
  -4  22   1    1.80    1.34
   4  22   0   -0.24    1.22
   4 -22   0   -0.32    0.98
  -4 -22   0    0.87    1.23
  -4  22   0    1.07    1.28
  -4  22   0    0.20    0.99
   4  22   1   36.62    2.94
  -4 -22  -1   36.14    2.89
  -4  22  -1   42.24    4.12
  -4  22  -1   39.45    2.37
   4  22   2   66.78    3.60
  -4 -22  -2   69.64    3.66
  -4  22  -2   83.01    5.94
  -4  22  -2   81.40    5.11
  -4 -22  -3   75.82    7.39
  -4  22  -3   81.29    3.92
  -4  22  -3   75.97    4.54
  -4 -22  -4    5.78    3.21
  -4  22  -4    2.82    2.33
  -4 -22  -5    1.02    1.99
  -4  22  -5    4.37    2.34
   4  23  -4   58.17    3.69
   4 -23  -4   58.40    5.00
  -4 -23   4   52.35    3.68
   4  23  -3   34.77    4.01
   4 -23  -3   33.52    3.68
  -4 -23   3   34.80    2.72
  -4  23   3   27.70    2.77
  -4  23   3   34.93    2.35
   4  23  -2   28.70    3.39
   4 -23  -2   24.93    3.03
  -4 -23   2   25.42    3.45
  -4  23   2   25.92    2.36
  -4  23   2   26.42    2.92
   4  23  -1    4.25    1.25
   4 -23  -1    5.25    1.73
  -4 -23   1    6.81    2.02
  -4  23   1    4.62    1.69
  -4  23   1    7.34    2.06
   4  23   0    5.64    1.88
   4 -23   0    7.59    1.57
  -4 -23   0    8.55    1.92
  -4  23   0    6.61    1.97
  -4  23   0    6.71    2.37
   4  23   1   27.32    2.75
  -4 -23  -1   31.01    2.81
  -4  23  -1   35.56    2.25
  -4  23  -1   37.24    2.66
   4  23   2   11.19    1.78
  -4 -23  -2   10.24    1.80
  -4  23  -2   18.69    2.74
  -4  23  -2   18.13    2.09
  -4 -23  -3   14.17    4.56
  -4  23  -3   19.18    3.19
  -4  23  -3   18.89    2.50
  -4 -23  -4   32.66    3.65
   4  24  -3   18.46    2.28
   4 -24  -3   25.39    3.20
  -4 -24   3   21.06    3.55
  -4  24   3   19.75    2.35
  -4  24   3   20.47    1.37
   4  24  -2   12.49    2.69
   4 -24  -2    8.95    2.43
  -4 -24   2    2.71    2.67
  -4  24   2   16.90    1.87
  -4  24   2    9.70    1.49
   4  24  -1   28.75    2.24
   4 -24  -1   27.34    3.04
  -4 -24   1   31.58    3.35
  -4  24   1   33.98    2.35
  -4  24   1   32.95    2.89
   4  24   0   11.20    2.17
  -4 -24   0   12.96    2.15
  -4  24   0    9.39    2.22
  -4  24   0    7.52    2.70
   4  24   1    7.77    1.92
  -4 -24  -1   10.14    1.88
  -4  24  -1   11.31    2.39
  -4  24  -1   11.04    1.84
  -4  24  -2   14.54    1.78
  -4  24  -2   12.40    2.09
   5   0 -11   32.82    3.57
  -5   0  11   33.49    3.74
  -5   0  11   38.56    5.21
   5   0 -10   -0.51    0.90
  -5   0  10   -0.83    1.52
  -5   0  10    2.54    2.08
   5   0  -9   23.84    3.05
  -5   0   9   28.25    3.19
  -5   0   9   26.74    2.68
   5   0  -8    0.65    1.33
  -5   0   8   -1.03    1.29
  -5   0   8    0.16    1.06
   5   0  -7   44.47    2.30
  -5   0   7   44.96    3.40
  -5   0   7   45.20    4.29
   5   0  -6   -1.26    1.36
  -5   0   6    0.06    1.62
  -5   0   6   -0.66    1.38
   5   0  -5   32.21    2.84
  -5   0   5   31.56    1.90
   5   0  -4   -0.90    0.78
  -5   0   4   -0.36    0.81
   5   0  -3   41.19    1.98
  -5   0   3   46.74    3.11
   5   0  -2    3.95    0.94
  -5   0   2    1.95    1.54
   5   0  -1    4.29    1.05
  -5   0   1    5.10    1.04
   5   0   0   -0.35    0.85
  -5   0   0   -2.07    0.87
   5   0   1   79.49    4.12
  -5   0  -1   84.02    4.20
   5   0   2   -1.70    1.37
  -5   0  -2   -1.36    1.36
  -5   0  -3   28.67    1.75
  -5   0  -4   -0.57    0.81
  -5   0  -5  312.19    8.19
  -5   0  -5  281.89    7.46
  -5   0  -5  293.25    8.70
  -5   0  -6    0.28    0.59
  -5   0  -6    0.50    0.68
  -5   0  -6   -0.80    1.26
  -5   0  -7   57.21    2.55
  -5   0  -7   65.05    3.15
  -5   0  -7   61.03    3.90
  -5   0  -8    0.67    1.08
  -5   0  -8   -1.03    1.40
  -5   0  -8    1.36    0.86
  -5   0  -9    0.11    1.51
  -5   0  -9    1.29    0.97
  -5   0  -9    1.10    1.15
  -5   0 -10   -0.87    0.86
  -5   0 -10    0.50    1.05
  -5   0 -10    1.18    1.33
   5  -1 -11    2.62    1.17
   5   1 -11    3.74    1.99
  -5  -1  11    3.03    1.79
  -5  -1  11    2.48    2.04
  -5   1  11    1.72    1.78
  -5   1  11    2.76    1.20
   5   1 -10    4.68    2.03
   5  -1 -10    3.41    1.21
  -5   1  10    4.18    1.23
  -5  -1  10    3.50    2.77
  -5  -1  10    3.17    2.20
  -5   1  10    3.45    1.73
   5   1  -9   15.35    2.78
   5  -1  -9   15.94    1.66
  -5  -1   9   17.98    3.63
  -5   1   9   17.92    2.33
  -5   1   9   18.24    1.74
  -5  -1   9   18.35    2.92
   5   1  -8   24.96    3.14
   5  -1  -8   23.62    2.91
  -5  -1   8   22.40    2.54
  -5  -1   8   32.54    2.00
  -5   1   8   28.70    1.86
  -5   1   8   23.74    3.85
   5   1  -7    3.04    1.00
   5  -1  -7    2.71    0.95
  -5  -1   7    0.56    1.02
  -5  -1   7    1.84    1.22
  -5   1   7    3.22    1.96
  -5   1   7    1.22    0.92
   5   1  -6   28.79    1.83
   5  -1  -6   25.44    2.66
  -5  -1   6   25.19    1.81
  -5   1   6   30.10    2.68
  -5   1   6   25.23    2.00
   5   1  -5    2.63    1.55
   5  -1  -5    0.48    1.48
  -5  -1   5    0.78    1.51
  -5   1   5    1.18    1.48
  -5   1   5    3.22    1.01
   5   1  -4   82.02    2.94
   5  -1  -4   73.31    3.99
  -5  -1   4   85.41    4.28
  -5   1   4   77.34    2.93
   5   1  -3   47.97    3.33
   5  -1  -3   50.56    2.13
  -5  -1   3   50.48    3.32
  -5   1   3   48.14    3.21
   5   1  -2   14.70    1.34
   5  -1  -2   14.68    1.33
  -5  -1   2   13.59    2.13
  -5   1   2   18.03    2.15
   5   1  -1   18.63    1.46
   5  -1  -1   17.63    1.44
  -5   1   1   16.96    1.47
  -5  -1   1   19.83    1.43
   5  -1   0   46.88    2.21
   5   1   0   51.54    2.16
  -5  -1   0   47.72    2.12
  -5   1   0   41.15    2.18
   5   1   1    7.28    1.62
   5  -1   1    3.39    1.06
  -5  -1  -1    6.83    1.62
  -5   1  -1    5.34    1.73
   5   1   2  382.89   10.60
  -5  -1  -2  399.80   13.04
  -5   1  -2  393.34   12.96
  -5  -1  -3  106.18    3.47
  -5   1  -3  104.81    3.55
  -5  -1  -4   42.76    2.07
  -5   1  -4   40.97    1.57
  -5   1  -4   44.64    2.26
  -5  -1  -5   64.37    2.52
  -5  -1  -5   53.99    2.23
  -5   1  -5   66.19    2.70
  -5   1  -5   54.09    1.94
  -5   1  -5   62.18    3.19
  -5  -1  -6   54.04    2.39
  -5  -1  -6   60.42    2.47
  -5   1  -6   50.59    2.06
  -5   1  -6   58.28    3.10
  -5   1  -6   61.42    3.92
  -5  -1  -6   57.54    2.85
  -5  -1  -7   25.90    1.83
  -5  -1  -7   28.75    1.41
  -5  -1  -7   27.96    2.67
  -5   1  -7   24.42    1.90
  -5   1  -7   23.51    1.56
  -5   1  -7   27.31    2.27
  -5  -1  -8   13.12    1.71
  -5  -1  -8   15.05    1.05
  -5  -1  -8    8.76    2.18
  -5   1  -8   13.12    1.87
  -5   1  -8   11.24    2.40
  -5   1  -8   11.91    1.36
  -5  -1  -9    0.20    0.98
  -5  -1  -9    0.78    1.04
  -5   1  -9   -1.03    0.83
  -5   1  -9    2.08    1.15
  -5   1  -9    1.40    1.49
  -5  -1  -9    1.53    1.37
  -5  -1 -10    1.68    1.35
  -5  -1 -10    3.99    1.39
  -5  -1 -10    4.97    1.73
  -5   1 -10    2.76    1.93
  -5   1 -10    2.84    1.50
   5   2 -11   11.27    1.77
   5  -2 -11    8.70    2.41
  -5  -2  11   13.45    2.80
  -5   2  11   15.32    3.85
  -5   2  11   10.58    1.53
  -5  -2  11   14.41    3.75
   5  -2 -10   40.91    3.40
   5   2 -10   39.86    3.96
  -5  -2  10   38.93    3.28
  -5  -2  10   40.32    2.90
  -5   2  10   39.02    2.36
  -5   2  10   38.85    5.15
   5   2  -9   36.51    2.45
   5  -2  -9   35.47    2.12
  -5  -2   9   40.74    2.61
  -5  -2   9   36.17    2.90
  -5   2   9   33.27    4.72
  -5   2   9   38.63    3.39
   5   2  -8   50.30    2.67
   5  -2  -8   51.37    3.53
  -5  -2   8   44.91    3.98
  -5  -2   8   44.23    4.74
  -5   2   8   49.26    4.96
  -5   2   8   53.59    3.56
   5   2  -7   14.94    2.61
   5  -2  -7   18.31    2.32
  -5  -2   7   17.56    1.93
  -5  -2   7   16.18    2.58
  -5   2   7   17.75    2.33
  -5   2   7   16.66    3.00
   5   2  -6   37.08    2.22
   5  -2  -6   43.61    3.12
  -5  -2   6   40.11    3.45
  -5   2   6   42.14    2.43
  -5   2   6   42.79    1.99
   5   2  -5   10.67    1.36
   5  -2  -5   10.70    1.93
  -5  -2   5    9.37    2.15
  -5   2   5   11.97    1.36
  -5   2   5    9.26    1.98
   5   2  -4  232.47    6.42
   5  -2  -4  232.27    6.29
  -5  -2   4  223.56    8.14
  -5   2   4  187.23    5.62
  -5   2   4  238.97    8.18
   5   2  -3    0.60    1.17
   5  -2  -3    0.05    1.12
  -5   2   3   -0.44    0.72
  -5  -2   3   -0.28    1.20
   5   2  -2  190.17    5.36
   5  -2  -2  191.75    5.45
  -5  -2   2  192.97    5.49
  -5   2   2  186.20    7.00
   5   2  -1    2.69    0.91
   5  -2  -1    2.32    0.96
  -5   2   1    2.96    0.94
  -5  -2   1    3.69    0.89
   5   2   0   45.72    2.07
   5  -2   0   48.46    2.14
  -5  -2   0   43.85    2.03
  -5   2   0   47.72    2.19
   5   2   1    0.42    1.46
   5  -2   1    4.14    0.92
  -5  -2  -1    0.36    1.41
  -5   2  -1    2.62    1.53
   5   2   2  151.51    4.36
  -5  -2  -2  151.07    5.73
  -5   2  -2  151.74    6.24
  -5  -2  -3   16.23    2.08
  -5   2  -3   17.14    2.42
  -5   2  -4   95.17    3.51
  -5   2  -4   94.55    2.42
  -5  -2  -4   89.89    3.17
  -5  -2  -5   52.54    2.17
  -5  -2  -5   48.02    1.57
  -5   2  -5   52.97    3.77
  -5   2  -5   50.34    2.03
  -5   2  -5   44.38    1.55
  -5  -2  -6    0.59    0.92
  -5  -2  -6    1.56    0.75
  -5  -2  -6   -0.09    0.83
  -5   2  -6    0.28    0.56
  -5   2  -6    0.40    0.69
  -5   2  -6   -0.14    1.45
  -5  -2  -7    4.94    1.26
  -5  -2  -7    6.76    1.32
  -5  -2  -7    5.99    1.68
  -5   2  -7    6.79    0.97
  -5   2  -7    5.91    2.06
  -5   2  -7    4.90    0.87
  -5  -2  -8    3.50    1.58
  -5  -2  -8    3.52    0.81
  -5   2  -8    1.40    0.87
  -5   2  -8    3.49    0.92
  -5   2  -8    3.46    1.19
  -5  -2  -8    5.87    0.79
  -5  -2  -9    1.01    0.83
  -5  -2  -9   -0.11    1.08
  -5  -2  -9   -1.21    1.04
  -5   2  -9    0.58    0.76
  -5   2  -9    2.29    1.01
  -5   2  -9    0.81    0.76
  -5  -2 -10   -0.55    0.98
  -5  -2 -10    2.05    1.22
  -5   2 -10   -0.14    1.14
  -5   2 -10   -1.39    0.92
  -5  -2 -10    0.88    1.04
   5   3 -11    0.92    1.91
   5  -3 -11    2.05    1.52
  -5  -3  11   -1.36    1.54
  -5  -3  11    1.38    1.20
  -5   3  11    4.00    2.58
  -5   3  11    0.80    0.95
   5   3 -10    1.06    1.22
   5  -3 -10    1.02    1.56
  -5  -3  10    2.36    2.52
  -5  -3  10    4.05    2.24
  -5   3  10    2.89    1.58
  -5   3  10    1.73    2.57
   5  -3  -9    4.24    1.08
   5   3  -9    5.11    2.16
  -5  -3   9    5.88    1.68
  -5  -3   9    3.38    2.28
  -5   3   9    6.15    2.73
  -5   3   9    2.17    1.79
   5   3  -8   85.52    5.28
   5  -3  -8   85.49    4.42
  -5  -3   8   86.44    5.47
  -5  -3   8   82.48    6.06
  -5   3   8   89.47    4.54
  -5   3   8   77.62    6.17
   5   3  -7   33.50    2.18
   5  -3  -7   31.91    1.88
  -5  -3   7   34.31    2.15
  -5   3   7   32.93    1.84
  -5   3   7   34.11    2.45
   5   3  -6   20.94    2.87
   5  -3  -6   24.79    2.42
  -5  -3   6   22.08    1.84
  -5   3   6   24.77    2.43
  -5   3   6   26.12    1.93
   5   3  -5   37.20    2.09
   5  -3  -5   34.64    2.77
  -5  -3   5   34.04    2.05
  -5   3   5   35.79    1.88
  -5   3   5   33.02    2.02
   5  -3  -4  186.24    5.22
   5   3  -4  188.58    7.24
  -5  -3   4  186.46    5.60
  -5   3   4  183.81    6.81
  -5   3   4  189.53    5.33
   5   3  -3  210.27    7.52
   5  -3  -3  208.54    7.31
  -5  -3   3  205.01    5.98
  -5   3   3  206.39    5.72
   5   3  -2  121.69    3.85
   5  -3  -2  120.75    3.79
  -5  -3   2  120.98    3.79
  -5   3   2  119.20    5.13
   5   3  -1   52.10    2.20
   5  -3  -1   55.28    2.28
  -5  -3   1   50.05    2.16
  -5   3   1   53.07    3.35
   5   3   0   21.18    2.16
   5  -3   0   15.08    1.42
  -5  -3   0   14.08    2.13
  -5   3   0   20.95    2.29
   5   3   1   -1.50    1.20
   5  -3   1   -0.55    0.82
  -5  -3  -1    0.46    1.19
  -5   3  -1   -0.72    1.34
   5   3   2  761.93   22.85
  -5   3  -2  756.42   23.26
  -5  -3  -2  763.88   22.71
   5   3   3    6.43    1.02
  -5  -3  -3    6.24    1.64
  -5   3  -3    7.95    2.00
  -5  -3  -4  126.90    3.76
  -5   3  -4  124.15    2.77
  -5   3  -4  133.52    6.25
  -5  -3  -5   14.48    1.31
  -5  -3  -5   19.06    1.56
  -5   3  -5   24.52    2.13
  -5   3  -5   16.65    0.82
  -5   3  -5   13.61    2.70
  -5   3  -6   44.98    1.57
  -5  -3  -6   51.37    2.57
  -5  -3  -6   51.50    3.14
  -5   3  -6   54.58    3.24
  -5   3  -6   52.82    2.70
  -5  -3  -6   51.67    1.83
  -5  -3  -7   55.87    2.78
  -5  -3  -7   47.27    2.84
  -5  -3  -7   56.27    3.26
  -5   3  -7   51.88    3.30
  -5   3  -7   53.08    4.21
  -5  -3  -8   41.40    2.02
  -5  -3  -8   46.19    1.81
  -5  -3  -8   46.63    3.15
  -5   3  -8   45.70    2.22
  -5   3  -8   49.54    4.08
  -5  -3  -9    5.52    1.42
  -5  -3  -9    6.68    1.09
  -5   3  -9    7.77    2.32
  -5   3  -9    5.96    1.14
  -5  -3  -9    6.69    1.64
  -5  -3 -10    0.59    1.08
  -5  -3 -10    0.69    1.28
  -5   3 -10    1.18    1.36
  -5   3 -10   -1.22    1.74
  -5  -3 -10    0.94    1.30
   5   4 -11   11.06    2.93
   5  -4 -11    7.57    2.19
  -5  -4  11   11.12    1.76
  -5  -4  11   10.99    3.69
  -5   4  11    8.88    2.09
  -5   4  11   12.53    2.40
   5   4 -10   42.52    4.41
   5  -4 -10   46.19    3.40
  -5  -4  10   42.85    3.34
  -5  -4  10   47.99    5.19
  -5   4  10   44.42    3.41
  -5   4  10   40.28    3.56
   5   4  -9   -0.14    1.96
   5  -4  -9    2.92    0.93
  -5  -4   9    1.21    1.24
  -5  -4   9    0.98    2.33
  -5   4   9    2.76    1.48
  -5   4   9    1.15    1.48
   5   4  -8   24.85    2.11
   5  -4  -8   22.15    2.58
  -5   4   8   25.21    1.67
  -5  -4   8   22.46    2.11
  -5   4   8   23.09    2.36
  -5  -4   8   26.34    2.42
   5   4  -7    1.13    0.98
   5  -4  -7    0.07    0.76
  -5  -4   7    0.69    1.58
  -5   4   7    1.20    1.22
  -5   4   7    0.25    1.08
   5   4  -6   21.37    2.81
   5  -4  -6   21.21    2.28
  -5  -4   6   16.04    2.81
  -5   4   6   19.71    1.44
  -5   4   6   21.31    1.83
   5   4  -5   19.95    2.81
   5  -4  -5   21.04    2.25
  -5  -4   5   22.08    1.78
  -5   4   5   24.71    2.41
  -5   4   5   20.80    1.69
   5   4  -4    3.47    1.68
   5  -4  -4    3.77    0.89
  -5  -4   4    3.12    0.99
  -5   4   4    2.91    0.94
  -5   4   4    2.25    1.48
   5   4  -3    1.00    0.82
   5  -4  -3   -0.37    1.23
  -5   4   3    1.10    0.66
  -5  -4   3   -0.14    0.82
  -5   4   3    1.07    1.22
   5   4  -2    2.99    1.58
   5  -4  -2    5.22    1.53
  -5  -4   2    4.71    0.98
  -5   4   2    3.16    0.72
  -5   4   2    3.26    0.95
   5   4  -1  118.45    3.68
   5  -4  -1  124.08    3.80
  -5  -4   1  106.32    5.16
  -5   4   1  111.99    5.14
   5  -4   0   16.24    1.37
   5   4   0   14.49    2.04
  -5  -4   0   16.11    2.02
  -5   4   0    8.06    2.17
   5   4   1   22.44    1.43
  -5  -4  -1   23.13    2.21
  -5   4  -1   23.02    2.54
   5   4   2   45.73    2.90
  -5  -4  -2   46.18    1.91
  -5   4  -2   43.97    2.30
   5   4   3   69.51    2.41
  -5  -4  -3   68.63    3.48
  -5   4  -3   67.00    2.97
  -5  -4  -4    7.02    1.63
  -5   4  -4    7.83    1.14
  -5   4  -4    6.50    0.63
  -5   4  -4    8.21    1.37
  -5  -4  -5    9.21    1.68
  -5  -4  -5   11.50    1.43
  -5   4  -5   10.92    1.20
  -5   4  -5    8.80    0.54
  -5   4  -5   10.02    1.50
  -5  -4  -6  106.68    3.73
  -5  -4  -6  101.31    3.13
  -5  -4  -6  107.94    4.44
  -5   4  -6  103.63    3.52
  -5   4  -6   89.41    2.11
  -5   4  -6  103.04    5.93
  -5  -4  -7   27.93    2.02
  -5  -4  -7   26.49    2.33
  -5  -4  -7   25.87    2.41
  -5   4  -7   28.13    2.66
  -5   4  -7   28.28    2.21
  -5  -4  -8   15.75    1.99
  -5  -4  -8   13.09    1.62
  -5  -4  -8   11.75    1.98
  -5   4  -8   17.42    1.81
  -5   4  -8   17.20    2.20
  -5  -4  -9   96.38    4.08
  -5  -4  -9   93.27    4.98
  -5  -4  -9   95.50    4.83
  -5   4  -9  100.96    5.19
  -5   4  -9  103.81    4.85
  -5  -4 -10   -0.34    1.05
  -5  -4 -10    1.42    1.28
  -5   4 -10    1.56    0.91
  -5   4 -10    1.06    1.17
  -5  -4 -10   -0.45    1.36
   5   5 -11    0.11    2.23
   5  -5 -11    2.20    1.46
  -5  -5  11    1.88    2.09
  -5  -5  11    0.51    1.68
  -5   5  11    2.98    2.75
  -5   5  11    2.78    1.46
   5   5 -10   16.71    2.00
   5  -5 -10   13.09    2.14
  -5  -5  10   15.81    3.75
  -5  -5  10   16.33    2.36
  -5   5  10   12.12    2.19
  -5   5  10   13.06    3.88
   5   5  -9   -1.25    1.12
   5  -5  -9    0.98    0.75
  -5  -5   9    2.12    1.81
  -5  -5   9    1.81    1.25
  -5   5   9   -0.40    1.28
  -5   5   9    0.42    0.77
   5   5  -8    9.36    2.51
   5  -5  -8    7.80    1.75
  -5  -5   8   10.04    2.48
  -5   5   8    8.12    1.76
  -5   5   8    8.71    1.71
  -5  -5   8    1.26    1.66
   5   5  -7   78.84    5.20
   5  -5  -7   78.61    2.80
  -5  -5   7   74.79    3.50
  -5   5   7   79.49    2.84
  -5   5   7   76.32    3.69
   5   5  -6   17.71    1.78
   5  -5  -6   20.19    1.35
  -5   5   6   17.15    1.76
  -5  -5   6   15.23    2.74
  -5   5   6   18.38    2.14
   5   5  -5   47.80    2.50
   5  -5  -5   47.50    2.07
  -5  -5   5   49.36    3.74
  -5   5   5   51.71    3.65
  -5   5   5   46.84    3.17
   5   5  -4    4.04    1.08
   5  -5  -4    1.87    1.48
  -5  -5   4    3.23    1.08
  -5   5   4    3.96    0.92
  -5   5   4    2.97    1.52
   5   5  -3    3.28    0.96
   5  -5  -3    1.62    1.40
  -5  -5   3    3.67    0.98
  -5   5   3    2.18    1.24
  -5   5   3    1.60    1.41
   5   5  -2  351.89   11.63
   5  -5  -2  351.25   11.54
  -5  -5   2  351.24    9.80
  -5   5   2  374.30   10.45
  -5   5   2  351.81    9.72
   5   5  -1  424.14   13.76
   5  -5  -1  418.85   11.72
  -5   5   1  439.55   11.55
  -5  -5   1  412.14   13.33
  -5   5   1  420.88   11.86
   5   5   0  436.73   13.78
   5  -5   0  449.57   12.50
  -5  -5   0  444.70   13.81
  -5   5   0  401.34    9.31
  -5   5   0  442.52   14.35
   5   5   1    1.17    0.74
  -5  -5  -1    0.53    0.73
  -5   5  -1    1.17    0.88
   5   5   2   68.84    3.45
  -5  -5  -2   67.75    3.48
  -5   5  -2   74.34    4.33
   5   5   3  282.55    9.21
  -5  -5  -3  287.29    9.27
  -5   5  -3  283.59    8.68
  -5  -5  -4   63.28    3.13
  -5   5  -4   61.85    3.61
  -5   5  -4   64.39    2.93
  -5   5  -4   55.75    1.02
  -5  -5  -5  163.90    6.26
  -5  -5  -5  179.46    5.01
  -5   5  -5  189.24    7.34
  -5   5  -5  188.13    8.53
  -5  -5  -6   53.00    2.55
  -5  -5  -6   49.97    3.02
  -5  -5  -6   55.10    3.02
  -5   5  -6   53.76    3.00
  -5   5  -6   47.69    3.55
  -5  -5  -7  119.21    3.32
  -5  -5  -7  113.10    5.02
  -5  -5  -7  115.83    3.64
  -5   5  -7  116.06    4.11
  -5   5  -7  119.74    6.90
  -5  -5  -8   11.34    1.72
  -5  -5  -8    9.59    1.95
  -5  -5  -8   10.66    1.42
  -5   5  -8   11.83    2.15
  -5   5  -8   13.27    2.73
  -5  -5  -9    8.03    1.43
  -5  -5  -9    7.05    1.78
  -5  -5  -9   10.14    1.31
  -5   5  -9   11.91    2.15
  -5   5  -9   12.50    2.76
  -5  -5 -10    1.61    1.21
  -5  -5 -10    0.23    0.92
  -5  -5 -10    0.63    0.64
  -5   5 -10    0.75    0.94
  -5   5 -10    1.30    1.92
   5   6 -11   21.24    2.40
   5  -6 -11   18.33    1.56
  -5  -6  11   19.81    4.28
  -5  -6  11   22.10    3.96
  -5   6  11   21.56    4.67
  -5   6  11   18.89    2.33
   5   6 -10   18.14    3.55
   5  -6 -10   19.06    1.51
  -5  -6  10   19.80    2.57
  -5  -6  10   16.97    2.32
  -5   6  10   18.62    4.17
  -5   6  10   21.57    2.27
   5   6  -9   18.06    3.73
   5  -6  -9   28.21    2.46
  -5  -6   9   28.61    4.18
  -5  -6   9   24.02    3.85
  -5   6   9   25.86    4.23
  -5   6   9   26.97    2.47
   5   6  -8  157.55    6.02
   5  -6  -8  157.32    6.10
  -5   6   8  170.63    6.40
  -5   6   8  164.27    8.88
  -5  -6   8  160.86    6.37
   5   6  -7    0.87    1.19
   5  -6  -7    0.88    1.31
  -5  -6   7    2.02    1.91
  -5   6   7    2.78    1.31
  -5   6   7    2.93    1.21
   5   6  -6   54.70    4.14
   5  -6  -6   47.65    3.09
  -5  -6   6   46.19    2.60
  -5   6   6   50.10    3.07
  -5   6   6   51.98    2.64
   5   6  -5  401.48   14.46
   5  -6  -5  399.33   12.98
  -5  -6   5  393.96   14.44
  -5   6   5  423.05   14.51
  -5   6   5  416.57   11.55
   5   6  -4   91.61    5.00
   5  -6  -4   85.25    4.19
  -5   6   4   90.82    4.38
  -5   6   4   91.78    4.24
  -5  -6   4   88.91    4.98
   5   6  -3    0.96    1.44
   5  -6  -3    1.44    0.80
  -5  -6   3    1.55    0.85
  -5   6   3   -0.05    1.26
  -5   6   3    0.78    0.69
   5   6  -2   40.31    1.95
   5  -6  -2   37.01    2.87
  -5   6   2   37.90    2.86
  -5   6   2   35.19    2.15
  -5  -6   2   37.43    1.95
   5   6  -1  160.85    6.24
   5  -6  -1  163.25    4.75
  -5  -6   1  158.49    6.16
  -5   6   1  143.90    4.30
  -5   6   1  162.47    4.71
   5   6   0  282.96    7.73
  -5   6   0  286.00    6.79
  -5   6   0  279.36    8.00
  -5  -6   0  284.08    9.25
   5   6   1   57.17    3.13
  -5  -6  -1   55.18    2.10
  -5   6  -1   52.70    1.86
  -5   6  -1   58.06    3.85
   5   6   2  236.70    6.38
  -5  -6  -2  247.90    7.83
  -5   6  -2  237.91    4.47
  -5   6  -2  243.00    7.41
   5   6   3    2.22    1.28
  -5  -6  -3    4.50    0.79
  -5   6  -3    0.34    0.95
  -5   6  -3    2.79    1.85
  -5  -6  -4    5.13    0.86
  -5   6  -4    5.85    1.75
  -5   6  -4    4.88    2.17
  -5  -6  -5  124.07    5.11
  -5   6  -5  134.39    4.41
  -5   6  -5  127.81    5.06
  -5  -6  -5  123.10    4.71
  -5  -6  -6    7.64    0.79
  -5  -6  -6    9.05    0.93
  -5  -6  -6    6.08    1.71
  -5   6  -6    5.18    1.99
  -5   6  -6    7.11    2.53
  -5  -6  -7   20.70    1.63
  -5  -6  -7   18.13    1.50
  -5  -6  -7   18.06    1.96
  -5   6  -7   19.08    2.59
  -5   6  -7   19.66    2.10
  -5  -6  -8    7.92    2.07
  -5  -6  -8    9.24    1.09
  -5   6  -8   12.65    1.43
  -5   6  -8   15.81    1.85
  -5  -6  -8   11.30    1.35
  -5  -6  -9   40.53    3.41
  -5  -6  -9   35.57    2.23
  -5  -6  -9   32.00    2.74
  -5   6  -9   42.00    3.61
  -5   6  -9   43.63    2.96
  -5  -6 -10   -0.42    1.04
  -5  -6 -10    0.23    0.86
  -5   6 -10   -0.62    1.44
  -5   6 -10    0.21    1.12
  -5  -6 -10    1.50    1.40
   5   7 -11   -0.52    2.15
   5  -7 -11    0.04    1.18
  -5  -7  11    3.14    1.44
  -5  -7  11    0.26    1.29
  -5   7  11   -1.67    1.59
  -5   7  11    0.90    1.17
   5   7 -10    5.67    2.50
   5  -7 -10    2.13    1.40
  -5  -7  10    3.60    2.66
  -5  -7  10    4.03    2.29
  -5   7  10    3.99    1.39
  -5   7  10   -0.07    1.77
   5   7  -9   51.35    5.20
   5  -7  -9   56.76    3.27
  -5  -7   9   50.28    3.31
  -5   7   9   50.88    5.50
  -5   7   9   51.85    3.23
  -5  -7   9   56.00    3.59
   5   7  -8  152.12    8.17
   5  -7  -8  150.60    4.49
  -5  -7   8  149.72    8.17
  -5   7   8  144.33    8.53
  -5   7   8  153.59    4.66
   5   7  -7   51.91    4.74
   5  -7  -7   59.12    3.29
  -5  -7   7   56.63    3.12
  -5   7   7   55.66    3.13
  -5   7   7   54.54    3.17
   5   7  -6   15.31    1.76
   5  -7  -6   13.47    1.94
  -5  -7   6   11.29    2.69
  -5   7   6   16.36    1.94
  -5   7   6   14.41    2.67
   5  -7  -5   81.72    3.97
   5   7  -5   85.01    3.46
  -5  -7   5   83.68    3.40
  -5   7   5   82.56    4.00
  -5   7   5   82.95    4.67
   5   7  -4  180.41    7.90
   5  -7  -4  191.77    6.77
  -5  -7   4  184.32    7.81
  -5   7   4  173.97    5.20
  -5   7   4  189.68    6.73
   5   7  -3  625.73   18.97
   5  -7  -3  647.28   19.05
  -5  -7   3  616.74   18.66
  -5   7   3  636.30   19.97
  -5   7   3  639.40   18.88
   5   7  -2 1803.65   71.45
   5  -7  -2 1803.29   71.09
  -5  -7   2 1786.72   67.65
  -5   7   2 1871.99   67.29
  -5   7   2 1840.48   72.14
   5   7  -1   71.26    2.64
  -5  -7   1   71.58    3.77
  -5   7   1   72.92    2.59
  -5   7   1   70.57    3.99
   5   7   0   71.86    2.52
  -5  -7   0   72.35    2.56
  -5   7   0   69.66    2.14
  -5   7   0   75.40    4.15
   5   7   1  139.78    5.42
  -5  -7  -1  150.65    5.60
  -5   7  -1  159.08    3.28
  -5   7  -1  150.63    6.62
   5   7   2   36.79    2.63
  -5  -7  -2   37.18    1.70
  -5   7  -2   40.27    0.96
  -5   7  -2   39.37    3.58
   5   7   3   49.23    2.92
  -5  -7  -3   52.31    2.87
  -5   7  -3   55.97    3.54
  -5   7  -3   48.98    2.74
  -5  -7  -4    3.28    1.20
  -5   7  -4    1.63    1.01
  -5   7  -4    3.22    1.23
  -5  -7  -5   10.36    1.51
  -5  -7  -5    8.58    1.81
  -5   7  -5    7.38    2.15
  -5   7  -5   11.28    2.74
  -5  -7  -6    0.39    0.49
  -5  -7  -6   -0.85    0.93
  -5  -7  -6    0.99    0.76
  -5   7  -6    0.47    1.43
  -5   7  -6   -0.12    1.09
  -5  -7  -7   25.81    1.74
  -5  -7  -7   24.96    2.68
  -5  -7  -7   26.02    1.96
  -5   7  -7   24.19    1.96
  -5   7  -7   24.74    3.76
  -5  -7  -8    1.30    1.43
  -5  -7  -8    0.35    0.82
  -5  -7  -8    1.04    1.00
  -5   7  -8   -0.15    1.54
  -5   7  -8    2.49    1.96
  -5  -7  -9    0.89    0.91
  -5  -7  -9    0.46    0.81
  -5  -7  -9    0.70    0.96
  -5   7  -9   -1.05    0.95
  -5   7  -9    0.69    1.89
  -5  -7 -10   21.39    2.09
  -5   7 -10   25.30    3.24
  -5   7 -10   21.11    3.97
   5   8 -11    0.35    1.53
   5  -8 -11    1.06    1.25
  -5  -8  11    1.53    2.60
  -5  -8  11    3.45    2.48
  -5   8  11    3.55    2.82
  -5   8  11    1.42    0.76
   5   8 -10    8.03    1.82
   5  -8 -10    3.49    1.61
  -5  -8  10    7.60    1.87
  -5  -8  10    4.55    1.75
  -5   8  10    3.68    1.49
  -5   8  10    8.99    1.98
   5   8  -9    1.70    1.35
   5  -8  -9    0.98    0.76
  -5  -8   9   -0.36    1.39
  -5  -8   9   -0.45    2.00
  -5   8   9    1.85    1.44
  -5   8   9    1.97    1.15
   5   8  -8   95.08    4.59
   5  -8  -8   98.47    4.29
  -5  -8   8   90.19    4.44
  -5   8   8   90.66    6.77
  -5   8   8  102.51    4.33
   5   8  -7  197.98    9.67
   5  -8  -7  196.54    5.53
  -5  -8   7  198.47    9.56
  -5   8   7  201.67    7.16
  -5   8   7  200.42    6.89
   5   8  -6   81.26    5.49
   5  -8  -6   81.46    2.79
  -5  -8   6   83.54    3.64
  -5   8   6   86.62    5.28
  -5   8   6   86.03    3.89
   5   8  -5   77.17    5.07
   5  -8  -5   74.61    2.66
  -5  -8   5   68.44    4.68
  -5   8   5   77.22    2.65
  -5   8   5   70.74    4.44
   5   8  -4  135.54    6.64
   5  -8  -4  137.18    4.14
  -5   8   4  142.21    4.11
  -5   8   4  133.11    5.65
  -5  -8   4  130.91    6.41
   5   8  -3  252.56    9.47
   5  -8  -3  257.91    8.91
  -5  -8   3  246.39    9.47
  -5   8   3  258.24    8.72
  -5   8   3  237.55    6.46
   5   8  -2  190.36    5.77
   5  -8  -2  196.58    5.69
  -5   8   2  206.73    6.09
  -5   8   2  185.73    5.60
  -5  -8   2  182.21    7.18
  -5  -8   1   28.39    2.69
  -5   8   1   32.10    1.15
  -5   8   1   32.94    1.87
   5   8   0   22.05    2.25
  -5  -8   0   21.97    1.48
  -5   8   0   21.69    1.71
  -5   8   0   24.88    1.18
   5   8   1   10.29    1.15
  -5  -8  -1   10.03    1.79
  -5   8  -1   11.56    0.84
  -5   8  -1   10.14    1.46
   5   8   2  226.39    7.27
  -5  -8  -2  209.75    6.97
  -5   8  -2  212.15    3.44
  -5   8  -2  209.76    6.78
   5   8   3    4.49    1.40
  -5  -8  -3    4.34    0.82
  -5   8  -3    4.31    1.06
  -5   8  -3    2.61    2.05
   5   8   4   26.12    2.05
  -5  -8  -4   27.19    2.00
  -5   8  -4   29.20    2.99
  -5   8  -4   24.62    2.32
  -5  -8  -5   61.34    2.82
  -5   8  -5   63.42    2.76
  -5   8  -5   55.50    3.33
  -5  -8  -5   53.25    3.61
  -5  -8  -6   65.28    2.10
  -5  -8  -6   60.53    2.76
  -5   8  -6   62.69    5.27
  -5   8  -6   65.59    4.38
  -5  -8  -7   25.14    1.65
  -5  -8  -7   24.19    1.89
  -5  -8  -7   23.53    2.81
  -5   8  -7   21.18    3.08
  -5   8  -7   24.67    3.82
  -5  -8  -8    0.45    1.39
  -5  -8  -8   -0.01    0.71
  -5  -8  -8   -1.31    0.84
  -5   8  -8    0.03    1.82
  -5   8  -8    2.08    1.47
  -5  -8  -9    0.79    0.85
  -5  -8  -9    1.87    1.00
  -5   8  -9    1.17    1.80
  -5   8  -9    0.41    2.20
  -5  -8  -9    1.63    1.69
   5   9 -10   43.54    5.27
   5  -9 -10   42.54    2.78
  -5  -9  10   42.36    5.38
  -5   9  10   39.33    2.66
  -5   9  10   46.68    5.57
  -5  -9  10   44.96    5.13
   5   9  -9   53.92    5.55
   5  -9  -9   55.47    3.07
  -5  -9   9   52.51    3.50
  -5   9   9   54.49    2.99
  -5   9   9   54.43    3.75
   5   9  -8  104.07    7.44
   5  -9  -8  111.33    4.56
  -5  -9   8  105.43    7.11
  -5   9   8  114.92    7.46
  -5   9   8  116.95    4.65
   5   9  -7   52.25    3.20
   5  -9  -7   54.10    3.01
  -5  -9   7   49.22    3.08
  -5   9   7   48.13    3.07
  -5   9   7   54.81    3.00
   5   9  -6   -0.84    1.85
   5  -9  -6    1.65    1.11
  -5  -9   6   -0.71    1.06
  -5   9   6    0.18    1.63
  -5   9   6    1.49    1.12
   5   9  -5  294.65    9.38
   5  -9  -5  305.74   10.00
  -5  -9   5  283.63   11.57
  -5   9   5  289.52    8.83
  -5   9   5  306.74    9.81
   5   9  -4   11.33    1.56
   5  -9  -4   13.71    1.90
  -5  -9   4    9.10    1.51
  -5   9   4   14.96    2.03
  -5   9   4   12.49    1.83
   5   9  -3   16.90    1.59
   5  -9  -3   17.41    2.16
  -5  -9   3   15.79    2.52
  -5   9   3   13.67    1.94
  -5   9   3   16.46    1.33
   5   9  -2  146.01    6.28
  -5   9   2  144.93    4.69
  -5   9   2  149.42    5.97
  -5  -9   2  144.12    6.16
   5   9  -1    1.21    0.85
  -5  -9   1    1.40    0.82
  -5   9   1    1.21    0.49
  -5   9   1   -0.04    1.43
   5   9   0  148.41    4.44
  -5   9   0  145.11    3.54
  -5   9   0  151.20    6.62
  -5  -9   0  150.54    5.70
   5   9   1   11.17    1.75
  -5  -9  -1    9.77    1.10
  -5   9  -1    9.96    0.78
  -5   9  -1    7.30    2.36
   5   9   2   -0.37    0.61
  -5  -9  -2    0.54    0.99
  -5   9  -2    0.60    0.76
  -5   9  -2   -0.22    1.48
   5   9   3   85.10    2.68
  -5  -9  -3   94.51    3.73
  -5   9  -3   90.73    4.76
  -5   9  -3   86.38    5.64
   5   9   4   23.28    1.94
  -5   9  -4   25.46    2.95
  -5   9  -4   27.39    3.55
  -5  -9  -4   25.76    1.92
  -5  -9  -5   40.72    3.37
  -5  -9  -5   43.00    2.38
  -5   9  -5   45.10    3.73
  -5   9  -5   41.79    2.96
  -5  -9  -6   59.70    2.70
  -5  -9  -6   54.12    4.06
  -5   9  -6   58.97    2.96
  -5   9  -6   62.42    5.22
  -5  -9  -7    0.82    0.81
  -5  -9  -7    1.42    0.60
  -5  -9  -7    0.34    1.00
  -5   9  -7    0.38    1.76
  -5   9  -7    2.71    1.35
  -5  -9  -8   26.54    1.62
  -5  -9  -8   25.75    1.93
  -5   9  -8   28.35    2.32
  -5   9  -8   34.27    2.71
  -5  -9  -8   30.79    2.23
  -5  -9  -9   33.22    2.54
  -5   9  -9   39.32    3.96
  -5   9  -9   33.63    3.12
   5  10 -10   14.52    3.65
   5 -10 -10    9.93    1.72
  -5 -10  10   15.36    3.55
  -5 -10  10   14.43    2.23
  -5  10  10   10.24    1.62
  -5  10  10   12.22    3.89
   5 -10  -9    0.69    0.60
   5  10  -9   -2.96    2.01
  -5 -10   9   -1.44    1.91
  -5  10   9    0.00    0.92
  -5  10   9   -0.14    2.10
   5  10  -8   -0.57    1.99
   5 -10  -8   -0.02    1.01
  -5 -10   8    1.02    1.15
  -5  10   8   -0.07    1.01
  -5  10   8    0.87    1.21
   5 -10  -7    7.09    0.94
   5  10  -7    3.09    2.67
  -5 -10   7    4.92    2.47
  -5  10   7    5.95    2.44
  -5  10   7    5.28    0.91
   5  10  -6    2.27    1.34
   5 -10  -6    1.93    1.29
  -5 -10   6    0.19    2.00
  -5  10   6   -0.07    1.92
  -5  10   6    2.19    0.77
   5 -10  -5   54.67    3.23
   5  10  -5   61.53    4.71
  -5 -10   5   53.29    2.93
  -5  10   5   57.37    2.68
  -5  10   5   59.49    2.21
   5  10  -4   20.02    2.96
   5 -10  -4   19.26    2.23
  -5 -10   4   20.55    1.80
  -5  10   4   22.48    1.53
  -5  10   4   19.54    1.38
   5  10  -3  112.83    5.74
  -5 -10   3  112.07    5.55
  -5  10   3  112.97    3.35
  -5  10   3  112.97    4.81
   5  10  -2  288.80    8.46
  -5 -10   2  288.65   10.38
  -5  10   2  302.47    8.65
  -5  10   2  287.06    8.21
   5  10  -1   38.12    3.10
  -5 -10   1   38.98    2.03
  -5  10   1   42.29    1.91
  -5  10   1   41.00    3.20
   5  10   0   17.53    2.23
  -5 -10   0   27.32    2.27
  -5  10   0   18.87    1.09
  -5  10   0   17.50    1.69
   5  10   1   59.63    3.38
  -5 -10  -1   58.81    3.27
  -5  10  -1   62.30    1.45
  -5  10  -1   63.35    4.38
   5  10   2    5.46    1.32
  -5 -10  -2    4.72    0.82
  -5  10  -2    0.78    1.02
  -5  10  -2    2.16    1.27
   5  10   3  102.35    4.13
  -5 -10  -3  107.64    3.09
  -5  10  -3  119.37    5.41
  -5  10  -3  107.48    4.52
   5  10   4   21.18    1.81
  -5 -10  -4   20.21    1.17
  -5  10  -4   19.95    1.73
  -5  10  -4   21.14    2.16
  -5 -10  -5   49.23    3.81
  -5 -10  -5   52.79    1.76
  -5  10  -5   54.24    4.19
  -5  10  -5   46.44    4.87
  -5 -10  -6  116.06    3.97
  -5 -10  -6  117.99    6.21
  -5  10  -6  119.20    6.48
  -5  10  -6  110.12    5.27
  -5 -10  -7  191.13    5.61
  -5 -10  -7  185.96    8.97
  -5  10  -7  193.40    7.02
  -5  10  -7  198.33    8.10
  -5 -10  -7  185.57    5.82
  -5 -10  -8    2.53    1.09
  -5 -10  -8    0.40    0.74
  -5 -10  -8    1.01    0.83
  -5  10  -8    1.46    1.89
  -5  10  -8    0.13    2.29
  -5 -10  -9   11.51    2.75
  -5  10  -9   10.15    1.81
  -5  10  -9   10.78    3.49
   5  11 -10    0.86    1.53
  -5 -11  10    1.81    1.45
  -5  11  10   -0.32    1.59
  -5 -11  10    0.75    1.48
   5  11  -9   20.20    2.60
   5 -11  -9   20.10    1.94
  -5 -11   9   17.17    2.41
  -5  11   9   19.21    1.80
  -5  11   9   20.21    4.06
   5  11  -8   17.19    2.26
   5 -11  -8   14.66    1.17
  -5 -11   8   12.05    3.33
  -5  11   8   16.82    1.16
  -5  11   8   13.80    2.18
   5  11  -7   38.71    4.70
   5 -11  -7   44.47    2.61
  -5 -11   7   36.76    4.27
  -5  11   7   40.23    2.56
  -5  11   7   38.68    4.36
   5  11  -6  536.80   18.15
   5 -11  -6  560.56   17.60
  -5 -11   6  522.36   18.20
  -5  11   6  549.11   17.48
  -5  11   6  533.95   20.46
   5  11  -5   97.50    6.31
   5 -11  -5  106.60    3.29
  -5 -11   5   91.24    4.09
  -5  11   5   98.76    5.43
  -5  11   5  104.47    4.32
   5  11  -4  292.04    9.16
  -5 -11   4  284.25   11.26
  -5  11   4  290.53   10.21
  -5  11   4  293.87    9.57
   5  11  -3  260.61    8.05
  -5 -11   3  257.76   10.03
  -5  11   3  262.32    8.51
  -5  11   3  263.92    7.34
   5  11  -2  108.68    5.33
  -5 -11   2  105.46    3.77
  -5  11   2  115.89    3.09
  -5  11   2  111.45    5.05
   5  11  -1   86.66    3.12
  -5 -11   1   86.42    3.08
  -5  11   1   87.09    2.93
  -5  11   1   91.96    4.70
   5  11   0   26.26    1.59
  -5 -11   0   24.82    2.41
  -5  11   0   25.62    1.27
  -5  11   0   28.20    3.02
   5  11   1   71.67    3.63
  -5 -11  -1   69.10    3.46
  -5  11  -1   81.06    4.07
  -5  11  -1   73.46    3.27
   5  11   2    0.66    0.65
  -5 -11  -2   -0.33    1.07
  -5  11  -2    0.63    0.83
  -5  11  -2    0.26    1.66
   5  11   3    4.15    0.80
  -5 -11  -3    4.10    1.25
  -5  11  -3    4.15    1.15
  -5  11  -3    5.23    2.32
   5  11   4  193.21    6.15
  -5 -11  -4  199.92    6.11
  -5  11  -4  191.15    7.23
  -5 -11  -5   34.31    3.37
  -5 -11  -5   31.51    2.00
  -5  11  -5   32.46    2.27
  -5  11  -5   29.11    4.18
  -5 -11  -6   -0.28    2.70
  -5  11  -6   16.01    1.77
  -5  11  -6   12.05    2.16
  -5 -11  -6   14.99    1.37
  -5 -11  -7   13.18    1.14
  -5 -11  -7   12.68    1.28
  -5 -11  -7   13.64    2.71
  -5  11  -7    2.42    2.87
  -5  11  -7   11.71    3.48
  -5 -11  -8    2.35    2.00
  -5  11  -8    1.32    2.59
  -5  11  -8    1.72    1.32
  -5 -11  -9    7.90    2.99
  -5  11  -9   13.04    1.99
  -5  11  -9   11.65    3.70
   5  12 -10   36.13    3.45
  -5 -12  10   29.12    5.22
  -5  12  10   38.25    3.54
   5  12  -9    0.26    1.33
   5 -12  -9   -0.01    0.90
  -5 -12   9    2.69    1.98
  -5  12   9   -0.44    0.81
  -5  12   9    1.28    2.07
   5 -12  -8   54.76    2.88
   5  12  -8   58.95    3.77
  -5 -12   8   49.40    3.44
  -5  12   8   55.69    2.81
  -5  12   8   55.93    3.56
   5  12  -7    8.39    1.78
  -5 -12   7    5.21    1.63
  -5  12   7    5.01    1.36
  -5  12   7    6.02    2.54
   5  12  -6  179.29    9.54
  -5 -12   6  169.53    9.06
  -5  12   6  186.45    8.64
  -5  12   6  193.40    6.38
   5  12  -5  164.07    6.25
  -5 -12   5  157.35    8.15
  -5  12   5  172.14    7.54
  -5  12   5  170.78    4.78
   5  12  -4   47.12    2.72
  -5 -12   4   42.39    3.98
  -5  12   4   48.19    3.40
  -5  12   4   46.59    2.03
   5  12  -3  271.84    8.53
  -5 -12   3  269.91   10.61
  -5  12   3  294.70    8.00
  -5  12   3  296.72    9.98
   5  12  -2  127.64    4.37
  -5 -12   2  123.55    4.24
  -5  12   2  126.13    4.48
  -5  12   2  131.85    4.14
   5  12  -1   10.19    2.12
  -5 -12   1   10.36    1.30
  -5  12   1   10.35    0.81
  -5  12   1   16.30    1.44
   5  12   0  298.77   10.25
  -5 -12   0  292.10    8.32
  -5  12   0  324.66    8.95
  -5  12   0  310.95    9.51
  -5  12   0  317.93    7.66
   5  12   1    3.00    1.30
  -5 -12  -1    1.46    0.78
  -5  12  -1    2.19    1.45
  -5  12  -1    0.58    1.83
   5  12   2  114.85    4.61
  -5 -12  -2  115.22    3.30
  -5  12  -2  130.80    5.77
  -5  12  -2  126.85    6.78
   5  12   3    2.07    1.10
  -5 -12  -3    1.27    0.68
  -5  12  -3    1.35    1.00
  -5  12  -3    2.72    2.02
   5  12   4   23.14    1.22
  -5 -12  -4   25.21    1.81
  -5  12  -4   23.67    1.96
  -5  12  -4   27.61    3.73
  -5 -12  -5  171.46    5.04
  -5 -12  -5  153.24    8.01
  -5  12  -5  169.52    8.01
  -5  12  -5  152.99    6.60
  -5 -12  -6  108.42    6.65
  -5  12  -6  111.24    7.89
  -5  12  -6  108.86    6.53
  -5 -12  -6  114.24    3.65
  -5 -12  -7    4.77    0.86
  -5 -12  -7    4.29    0.93
  -5 -12  -7    3.72    2.28
  -5  12  -7    0.93    2.95
  -5  12  -7    4.28    1.46
  -5 -12  -8   42.42    4.51
  -5  12  -8   43.41    3.09
  -5  12  -8   41.49    5.59
  -5 -12  -9    0.11    1.83
  -5  12  -9   -0.23    1.90
  -5  12  -9    0.68    2.31
   5  13  -9   20.18    4.36
  -5  13   9   21.03    2.68
  -5 -13   9   16.06    3.98
   5  13  -8    6.28    1.83
  -5 -13   8    5.12    2.67
  -5  13   8    4.04    1.23
  -5  13   8    5.24    1.71
   5  13  -7   -0.60    1.34
  -5 -13   7   -1.20    1.99
  -5  13   7   -0.77    0.99
  -5  13   7   -0.71    1.93
   5  13  -6   15.53    3.63
  -5 -13   6   16.16    3.30
  -5  13   6   20.93    1.28
  -5  13   6   19.33    3.15
   5  13  -5    0.89    1.05
  -5  13   5   -1.00    1.41
  -5  13   5   -0.49    0.98
  -5 -13   5    1.06    1.54
   5  13  -4   70.50    5.05
  -5 -13   4   63.52    3.27
  -5  13   4   69.55    4.01
  -5  13   4   66.41    3.49
   5  13  -3   85.31    5.29
  -5  13   3   89.65    4.08
  -5  13   3   83.09    3.05
  -5 -13   3   88.07    3.62
   5  13  -2   37.27    2.14
  -5 -13   2   35.96    2.04
  -5  13   2   34.03    2.29
  -5  13   2   39.89    3.02
   5  13  -1   32.51    3.01
  -5  13   1   37.01    1.79
  -5  13   1   35.72    3.22
  -5  13   1   34.62    1.88
  -5 -13   1   35.88    1.91
   5  13   0   27.54    2.61
  -5 -13   0   24.99    1.63
  -5  13   0   29.68    1.63
  -5  13   0   31.14    3.22
   5  13   1  182.93    6.63
  -5 -13  -1  178.73    6.34
  -5  13  -1  175.82    6.94
  -5  13  -1  178.27    8.31
   5  13   2   49.55    1.97
  -5 -13  -2   48.91    2.71
  -5  13  -2   45.26    3.68
  -5  13  -2   48.79    2.95
   5  13   3  411.81   12.54
  -5  13  -3  412.29   14.08
  -5  13  -3  406.76   15.16
  -5 -13  -3  432.95   12.76
   5  13   4   32.56    2.11
  -5 -13  -4   35.07    1.37
  -5  13  -4   31.07    4.31
  -5  13  -4   35.00    2.36
  -5 -13  -5    8.98    1.29
  -5 -13  -5   10.96    2.63
  -5  13  -5    8.54    1.65
  -5  13  -5    9.78    1.98
  -5 -13  -6    0.27    0.71
  -5 -13  -6    0.25    1.68
  -5  13  -6    0.31    1.04
  -5  13  -6   -1.16    2.08
  -5 -13  -7   15.03    3.39
  -5  13  -7   18.11    4.23
  -5  13  -7   20.88    3.39
  -5  13  -8   51.13    5.09
  -5  13  -8   47.83    4.04
  -5 -13  -8   46.22    5.07
   5  14  -9    1.98    2.37
  -5 -14   9   -0.88    1.32
  -5  14   9   -0.43    1.41
   5  14  -8   54.46    6.07
  -5 -14   8   50.59    3.57
  -5  14   8   54.33    2.60
  -5  14   8   57.57    5.62
   5  14  -7   58.74    3.88
  -5 -14   7   56.58    3.53
  -5  14   7   58.25    2.83
  -5  14   7   60.58    5.19
   5  14  -6    0.88    1.26
  -5  14   6    0.55    0.98
  -5  14   6    1.99    1.72
  -5 -14   6   -0.41    1.16
   5  14  -5   -3.07    1.99
  -5 -14   5   -1.57    1.12
  -5  14   5    0.13    1.12
  -5  14   5   -0.18    1.63
   5  14  -4   92.82    6.01
  -5 -14   4   91.11    4.02
  -5  14   4   99.63    4.26
  -5  14   4   91.67    3.46
   5  14  -3    3.90    2.08
  -5 -14   3    3.35    1.20
  -5  14   3    6.24    1.60
  -5  14   3    2.92    1.53
   5  14  -2   44.11    3.68
  -5  14   2   44.43    1.91
  -5  14   2   45.05    3.30
  -5  14   2   45.19    2.56
  -5 -14   2   41.35    2.28
   5  14  -1   35.48    2.05
  -5 -14   1   31.59    1.98
  -5  14   1   39.21    1.79
  -5  14   1   33.46    3.36
  -5  14   1   39.22    2.02
   5  14   0  146.68    4.55
  -5 -14   0  140.36    5.86
  -5  14   0  153.33    4.51
  -5  14   0  148.36    7.11
   5  14   1   17.34    1.40
  -5 -14  -1   16.89    2.01
  -5  14  -1   16.40    1.53
  -5  14  -1   15.93    1.90
   5  14   2   82.12    3.82
  -5  14  -2   84.48    3.30
  -5  14  -2   86.91    4.08
  -5 -14  -2   90.44    3.87
   5  14   3   65.97    3.09
  -5 -14  -3   65.56    3.07
  -5  14  -3   63.48    4.46
  -5  14  -3   68.48    3.65
   5  14   4   20.48    1.72
  -5 -14  -4   22.83    1.74
  -5  14  -4   18.15    3.07
  -5  14  -4   20.96    3.76
  -5 -14  -5   20.39    1.49
  -5 -14  -5   18.22    2.17
  -5  14  -5    8.02    3.13
  -5  14  -5   17.79    3.86
  -5 -14  -6    3.71    2.29
  -5  14  -6    3.69    2.22
  -5  14  -6    1.52    2.75
  -5 -14  -6    2.63    0.83
  -5 -14  -7   50.21    5.14
  -5  14  -7   51.76    3.46
  -5  14  -7   53.19    4.13
  -5 -14  -8    0.20    2.09
  -5  14  -8    0.47    1.31
  -5  14  -8    0.66    1.61
   5  15  -9    3.76    3.41
  -5 -15   9    5.94    3.04
  -5  15   9    7.52    3.31
   5  15  -8   54.31    6.18
  -5 -15   8   51.83    5.58
  -5  15   8   50.61    5.56
   5  15  -7    7.55    2.98
  -5  15   7    5.02    1.20
  -5  15   7    5.62    2.62
  -5 -15   7    4.92    2.72
   5  15  -6   -0.95    1.34
  -5 -15   6    0.89    1.97
  -5  15   6   -1.05    1.02
  -5  15   6   -1.76    1.84
   5  15  -5    1.40    2.04
  -5  15   5    0.54    1.14
  -5  15   5    3.01    1.66
  -5 -15   5   -0.26    1.93
   5  15  -4   11.54    2.86
  -5 -15   4   13.63    2.71
  -5  15   4    9.27    1.05
  -5  15   4   12.91    1.15
  -5  15   4   15.35    1.41
   5  15  -3    1.57    1.11
  -5  15   3    0.80    1.15
  -5  15   3    1.59    1.34
  -5  15   3    1.56    0.80
  -5 -15   3    0.92    1.07
   5  15  -2   48.11    3.87
  -5 -15   2   45.82    2.44
  -5  15   2   48.88    1.97
  -5  15   2   47.18    2.28
  -5  15   2   48.21    2.77
   5  15  -1    4.73    1.76
  -5 -15   1    3.68    1.04
  -5  15   1    3.80    0.93
  -5  15   1    3.29    1.16
   5  15   0  157.64    6.68
  -5 -15   0  175.33    6.90
  -5  15   0  176.73    5.35
  -5  15   0  177.05    8.02
   5  15   1   11.07    1.95
  -5  15  -1   12.37    1.34
  -5  15  -1    9.20    1.76
  -5 -15  -1   12.58    1.86
   5  15   2   48.60    2.94
  -5 -15  -2   51.76    2.86
  -5  15  -2   49.03    2.53
  -5  15  -2   47.26    3.10
   5  15   3    3.44    1.18
  -5  15  -3    2.76    1.16
  -5  15  -3    2.88    1.46
  -5 -15  -3    2.82    1.17
   5  15   4    0.20    0.93
  -5 -15  -4    1.02    0.93
  -5  15  -4    2.52    1.08
  -5  15  -4    0.78    1.33
  -5 -15  -5    4.15    1.03
  -5 -15  -5    4.49    1.67
  -5  15  -5    6.40    1.47
  -5  15  -5    4.31    2.85
  -5 -15  -6    6.41    2.70
  -5  15  -6    5.08    1.59
  -5  15  -6    2.13    3.10
  -5 -15  -7   -3.97    2.23
  -5  15  -7   -0.89    2.15
  -5  15  -7    0.27    1.61
  -5 -15  -8   90.93    7.41
  -5  15  -8   85.88    5.90
  -5  15  -8   96.00    7.45
   5  16  -8   -0.88    2.41
  -5 -16   8    0.34    1.32
  -5  16   8    0.97    2.10
   5  16  -7   13.52    3.78
  -5 -16   7   11.72    2.16
  -5  16   7   12.90    0.94
  -5  16   7   14.23    1.50
  -5  16   7   16.17    3.24
   5  16  -6   19.36    2.41
  -5 -16   6   16.39    3.48
  -5  16   6   19.35    1.65
  -5  16   6   18.07    1.83
  -5  16   6   16.42    3.19
   5  16  -5    2.29    2.03
  -5 -16   5    0.74    1.92
  -5  16   5   -0.16    1.01
  -5  16   5    1.64    1.10
  -5  16   5    0.81    1.64
   5  16  -4   42.99    2.88
  -5 -16   4   35.09    4.12
  -5  16   4   46.37    1.77
  -5  16   4   42.11    2.83
  -5  16   4   45.71    3.48
   5  16  -3    1.88    1.16
  -5 -16   3    2.52    1.80
  -5  16   3    1.55    1.23
  -5  16   3    1.60    1.40
  -5  16   3    1.73    1.43
   5  16  -2   23.25    1.92
  -5 -16   2   24.72    1.94
  -5  16   2   24.62    2.21
  -5  16   2   25.60    1.78
   5  16  -1   -1.42    1.27
  -5 -16   1    0.53    0.77
  -5  16   1    0.60    0.66
  -5  16   1   -1.07    0.84
   5  16   0  149.27    6.26
  -5 -16   0  155.95    6.48
  -5  16   0  153.04    4.74
  -5  16   0  151.22    5.47
   5  16   1   47.87    3.19
  -5 -16  -1   53.80    2.26
  -5  16  -1   62.36    3.13
  -5  16  -1   51.16    3.67
   5  16   2    1.69    0.71
  -5 -16  -2   -0.05    1.11
  -5  16  -2   -0.65    1.59
  -5  16  -2    2.89    2.01
   5  16   3    1.74    1.03
  -5 -16  -3    0.15    1.01
  -5  16  -3    1.20    1.67
  -5  16  -3    1.15    1.31
   5  16   4   47.13    2.38
  -5 -16  -4   48.95    2.36
  -5  16  -4   52.28    4.27
  -5  16  -4   47.99    3.48
  -5 -16  -5   16.32    1.36
  -5 -16  -5   17.01    2.37
  -5  16  -5   17.48    3.13
  -5  16  -5   14.86    3.87
  -5 -16  -6   35.18    3.16
  -5  16  -6   38.44    5.35
  -5  16  -6   35.74    4.45
  -5 -16  -7    1.85    2.52
  -5  16  -7    1.06    2.40
  -5  16  -7    2.22    1.79
   5  17  -8   17.42    4.57
  -5 -17   8   15.08    4.10
  -5  17   8   22.11    2.63
   5  17  -7   86.63    7.50
  -5 -17   7   77.26    6.78
  -5  17   7   86.54    6.49
   5  17  -6    0.85    1.35
  -5 -17   6   -0.91    1.19
  -5  17   6    0.11    0.85
  -5  17   6   -1.38    0.97
  -5  17   6   -1.43    1.78
   5  17  -5    7.75    2.61
  -5 -17   5    4.45    1.57
  -5  17   5    5.23    1.24
  -5  17   5    4.20    1.42
  -5  17   5    4.41    2.13
   5  17  -4    6.76    1.71
  -5 -17   4    9.74    2.60
  -5  17   4    8.98    1.50
  -5  17   4    9.73    1.68
  -5  17   4    7.11    2.13
   5  17  -3  102.70    4.37
  -5 -17   3   94.47    6.22
  -5  17   3  112.60    4.54
  -5  17   3  106.25    3.57
   5  17  -2   31.21    2.20
  -5 -17   2   28.78    3.41
  -5  17   2   36.29    2.65
  -5  17   2   34.40    3.03
   5  17  -1    0.48    1.34
  -5 -17   1    0.63    0.82
  -5  17   1   -0.14    0.72
  -5  17   1    0.27    1.47
   5  17   0    9.91    2.05
  -5 -17   0   10.62    2.04
  -5  17   0   12.57    2.03
  -5  17   0    8.47    1.61
   5  17   1   11.89    2.03
  -5 -17  -1   15.83    1.96
  -5  17  -1   15.15    2.34
  -5  17  -1   12.36    3.01
   5  17   2   20.79    2.08
  -5 -17  -2   20.54    2.03
  -5  17  -2   18.08    2.78
  -5  17  -2   18.25    3.61
   5  17   3    1.60    0.65
  -5 -17  -3   -0.10    1.00
  -5  17  -3    0.86    2.18
  -5  17  -3    1.42    1.72
   5  17   4    4.18    1.15
  -5 -17  -4    5.30    1.14
  -5  17  -4    7.13    1.79
  -5  17  -4    5.05    2.29
  -5 -17  -5    2.18    2.64
  -5  17  -5    2.70    2.17
  -5  17  -5    2.37    2.70
  -5  17  -6    1.68    1.43
  -5  17  -6    2.28    2.75
  -5 -17  -7    1.58    2.49
  -5  17  -7   -0.17    1.43
  -5  17  -7    2.00    1.73
   5  18  -7    7.80    3.54
  -5 -18   7    5.23    3.20
  -5  18   7    9.69    1.91
   5  18  -6   28.74    2.98
  -5 -18   6   29.50    4.27
  -5  18   6   27.94    1.94
  -5  18   6   28.39    2.15
  -5  18   6   35.44    3.88
   5  18  -5    1.10    1.96
  -5 -18   5    1.22    1.86
  -5  18   5   -0.07    1.57
  -5  18   5    0.50    0.91
  -5  18   5   -0.33    1.02
   5  18  -4   71.44    3.88
  -5 -18   4   70.67    3.90
  -5  18   4   78.06    3.36
   5  18  -3    0.21    0.96
  -5 -18   3    1.44    1.54
  -5  18   3    0.13    0.61
  -5  18   3   -1.13    1.12
   5  18  -2   12.81    1.68
  -5 -18   2   14.81    2.67
  -5  18   2   16.45    1.96
  -5  18   2   13.32    2.43
   5  18  -1   67.48    4.34
  -5 -18   1   63.45    3.00
  -5  18   1   69.71    2.69
  -5  18   1   73.33    4.62
   5  18   0    1.46    0.96
  -5 -18   0    3.07    1.47
  -5  18   0    2.70    1.55
  -5  18   0    1.78    1.20
   5  18   1    0.22    1.08
  -5 -18  -1   -0.56    1.06
  -5  18  -1   -0.17    1.64
  -5  18  -1    0.45    1.29
   5  18   2   33.27    2.54
  -5 -18  -2   32.01    2.46
  -5  18  -2   34.08    2.24
  -5  18  -2   28.11    4.26
   5  18   3   -0.12    0.93
  -5 -18  -3    0.20    0.92
  -5  18  -3    0.67    0.99
  -5  18  -3    1.26    2.01
   5  18   4    1.03    0.93
  -5 -18  -4    1.11    0.90
  -5 -18  -4    1.92    1.53
  -5  18  -4    1.14    1.20
  -5  18  -4    1.72    1.47
  -5 -18  -5    6.80    3.54
  -5  18  -5   10.52    1.83
  -5  18  -5    7.16    3.51
  -5  18  -6    5.48    2.79
  -5  18  -6    3.78    3.33
   5  19  -7    2.06    2.56
  -5 -19   7   -1.59    1.43
  -5  19   7   -0.90    1.35
   5  19  -6    5.02    1.87
  -5 -19   6    4.64    1.77
   5  19  -5   -1.30    2.15
  -5 -19   5    0.50    1.99
  -5  19   5    0.80    0.95
  -5  19   5    0.89    1.08
   5  19  -4    6.84    1.75
  -5 -19   4    5.01    2.66
  -5  19   4    9.03    1.47
  -5  19   4    7.29    1.65
   5  19  -3    8.40    1.63
  -5 -19   3    5.50    1.61
  -5  19   3    9.54    1.05
  -5  19   3   10.45    1.84
   5  19  -2    1.45    1.09
  -5 -19   2    1.38    1.69
  -5  19   2    1.13    1.56
  -5  19   2    0.60    1.25
   5  19  -1   20.47    2.61
  -5 -19   1   16.80    1.67
  -5  19   1   10.11    2.81
  -5  19   1   16.95    1.47
   5  19   0    5.43    1.21
  -5 -19   0    6.96    1.91
  -5  19   0    7.91    1.94
  -5  19   0    7.50    1.52
   5  19   1    1.80    0.80
  -5 -19  -1   -0.12    1.26
  -5  19  -1    0.88    1.51
  -5  19  -1   -2.90    1.93
   5  19   2    3.32    1.41
  -5 -19  -2    3.17    1.34
  -5  19  -2    3.81    1.23
  -5  19  -2    2.93    2.49
   5  19   3    2.72    1.22
  -5 -19  -3    3.53    1.19
  -5  19  -3    5.13    2.10
  -5  19  -3    2.80    2.66
  -5 -19  -4   31.60    3.02
  -5  19  -4   24.18    3.00
  -5  19  -4   29.68    3.89
  -5 -19  -5    2.09    2.58
  -5  19  -5    0.76    2.09
  -5  19  -5   -0.03    2.50
   5  20  -6   30.02    3.09
  -5 -20   6   26.20    4.57
   5  20  -5    9.08    3.07
  -5 -20   5    9.53    1.89
  -5  20   5    6.82    1.38
  -5  20   5    6.28    1.57
   5  20  -4    1.52    1.25
  -5 -20   4    1.27    1.96
  -5  20   4    0.48    1.03
  -5  20   4   -0.33    1.18
   5  20  -3    0.01    1.01
  -5 -20   3   -1.06    0.98
  -5  20   3    1.34    1.00
  -5  20   3   -0.01    1.14
   5  20  -2   -0.42    0.95
  -5 -20   2    1.08    1.51
  -5  20   2   -0.34    1.14
  -5  20   2   -0.43    1.38
   5  20  -1    1.00    1.72
  -5 -20   1    2.20    1.05
  -5  20   1    2.12    0.95
  -5  20   1    2.00    1.83
   5  20   0   42.70    2.38
  -5 -20   0   48.85    3.50
  -5  20   0   46.17    2.90
  -5  20   0   47.24    3.57
   5  20   1    0.56    0.72
  -5 -20  -1   -1.09    1.13
  -5  20  -1   -0.49    0.87
  -5  20  -1   -0.68    1.76
   5  20   2    3.67    1.55
  -5 -20  -2    6.25    1.48
  -5  20  -2    5.15    2.16
  -5  20  -2    4.57    2.70
   5  20   3    6.09    1.48
  -5 -20  -3    8.16    1.47
  -5  20  -3   10.55    2.54
  -5  20  -3   10.11    2.04
  -5 -20  -4    0.62    2.62
  -5  20  -4    2.48    1.29
  -5  20  -4   -0.31    1.58
  -5 -20  -5    4.58    1.88
  -5  20  -5    1.42    1.50
  -5  20  -5    0.50    2.92
   5  21  -5    0.23    2.21
   5 -21  -5    1.04    1.11
  -5 -21   5   -0.19    2.18
   5 -21  -4    0.62    0.87
   5  21  -4   -0.62    1.12
  -5 -21   4    0.56    1.77
  -5  21   4    0.00    0.95
  -5  21   4   -0.26    1.07
   5  21  -3    9.86    1.76
  -5 -21   3    9.34    2.73
  -5  21   3    8.91    1.73
  -5  21   3    9.11    1.95
   5  21  -2   16.58    1.86
  -5 -21   2   13.59    2.91
  -5  21   2   11.23    2.17
  -5  21   2   24.42    2.63
   5  21  -1    5.39    2.14
  -5 -21   1    6.17    1.35
  -5  21   1    8.39    1.18
  -5  21   1    2.13    2.30
   5  21   0    1.49    1.02
  -5 -21   0    1.23    1.60
  -5  21   0    1.57    1.62
  -5  21   0    3.92    1.26
   5  21   1   10.59    1.31
  -5 -21  -1   10.55    2.01
  -5  21  -1   11.02    1.56
  -5  21  -1   13.23    3.00
   5  21   2   41.18    3.00
  -5 -21  -2   41.58    2.05
  -5  21  -2   46.94    5.16
  -5  21  -2   46.96    4.06
  -5  21  -3    4.75    1.49
  -5  21  -3    3.60    1.84
  -5 -21  -4    2.73    2.12
  -5  21  -4    7.89    2.53
  -5  21  -4    2.18    3.01
   5  22  -4    0.10    1.30
   5 -22  -4    0.57    0.99
  -5  22   4   -0.09    1.04
  -5 -22   4    1.60    1.25
  -5  22   4    0.56    1.18
   5  22  -3    2.53    1.21
   5 -22  -3    0.54    0.91
  -5 -22   3    1.72    1.90
  -5  22   3    0.15    1.18
  -5  22   3    0.08    1.34
   5  22  -2    0.18    0.93
  -5 -22   2   -0.01    1.51
  -5  22   2   -0.39    1.11
  -5  22   2    0.06    1.36
   5  22  -1   -0.01    1.60
  -5 -22   1    1.27    1.01
  -5  22   1   -0.09    1.39
  -5  22   1    1.71    1.76
   5  22   0    6.50    1.35
  -5 -22   0   10.34    1.35
  -5  22   0    8.59    2.15
  -5  22   0    7.06    1.68
   5  22   1   12.01    1.40
  -5 -22  -1   12.05    1.41
  -5  22  -1   13.61    3.19
  -5  22  -1   15.53    2.62
   5  22   2    1.43    1.42
  -5 -22  -2    3.43    1.39
  -5  22  -2    2.76    1.26
  -5  22  -2    2.63    2.56
  -5  22  -3   25.07    3.45
  -5  22  -3   16.44    2.66
   5  23  -2    9.27    2.69
  -5 -23   2    8.90    1.72
  -5  23   2    8.79    2.02
  -5  23   2   13.50    2.35
   5  23  -1    9.38    2.40
  -5 -23   1    8.40    1.51
  -5  23   1   10.99    2.12
  -5  23   1    8.14    2.63
   5  23   0    4.92    2.01
  -5 -23   0    4.61    1.26
  -5  23   0    6.55    1.30
  -5  23   0    4.67    2.49
   5  23   1    2.20    1.38
  -5 -23  -1    0.25    1.35
  -5  23  -1   -0.42    1.66
  -5  23  -1    0.67    1.31
   6   0 -11    2.09    1.58
  -6   0  11   -1.22    1.41
  -6   0  11   -0.50    1.55
   6   0 -10   18.30    3.23
  -6   0  10   21.79    2.83
  -6   0  10   20.62    2.12
   6   0  -9   -0.02    1.81
  -6   0   9   -2.07    1.14
  -6   0   9    0.63    2.40
   6   0  -8    4.40    2.30
  -6   0   8    8.35    2.98
  -6   0   8    6.84    1.48
   6   0  -7   -0.30    0.86
  -6   0   7    0.31    0.88
  -6   0   7    0.18    1.66
   6   0  -6    7.69    1.43
  -6   0   6    6.29    2.18
  -6   0   6    6.52    1.53
   6   0  -5    2.53    1.76
  -6   0   5    2.29    1.77
   6   0  -4   55.44    3.93
  -6   0   4   51.97    4.06
   6   0  -3    2.03    1.02
  -6   0   3    0.84    1.70
   6   0  -2   17.31    2.63
  -6   0   2   16.12    2.54
   6   0  -1    0.59    0.94
  -6   0   1    0.69    1.48
   6   0   0    0.72    0.91
  -6   0   0    0.43    0.91
   6   0   1    0.25    0.89
   6   0   2   11.26    1.53
  -6   0  -2   13.11    1.57
  -6   0  -3    1.12    0.99
  -6   0  -4    9.97    1.49
  -6   0  -5   -0.70    0.93
  -6   0  -5    0.66    0.67
  -6   0  -6  274.08    9.22
  -6   0  -6  222.87    6.87
  -6   0  -6  251.63   10.40
  -6   0  -7    0.43    0.71
  -6   0  -7   -1.22    0.85
  -6   0  -7    1.01    1.07
  -6   0  -8    3.13    1.40
  -6   0  -8    1.90    1.02
  -6   0  -8    2.19    1.82
  -6   0  -9    1.41    1.21
  -6   0  -9   -1.61    1.52
   6   1 -11    7.43    2.65
   6  -1 -11    5.86    1.54
  -6  -1  11    7.18    1.65
  -6   1  11   10.43    3.72
  -6   1  11    6.78    2.41
  -6  -1  11    6.12    3.70
   6   1 -10   29.59    3.66
   6  -1 -10   25.26    2.18
  -6  -1  10   24.45    3.75
  -6  -1  10   26.48    3.05
  -6   1  10   25.77    3.43
  -6   1  10   28.98    4.78
   6   1  -9    0.50    1.65
   6  -1  -9    0.36    0.96
  -6  -1   9    1.66    1.74
  -6  -1   9   -0.97    1.30
  -6   1   9    2.49    2.07
  -6   1   9   -1.44    1.58
   6   1  -8  241.40    8.18
   6  -1  -8  251.55   10.24
  -6   1   8  248.98   10.66
  -6  -1   8  241.85   12.16
  -6  -1   8  249.16   11.28
  -6   1   8  244.63    9.04
   6   1  -7   15.37    2.80
   6  -1  -7   16.14    1.72
  -6  -1   7   12.44    2.81
  -6  -1   7   16.76    3.27
  -6   1   7   16.11    2.06
  -6   1   7   12.34    2.69
   6   1  -6  119.75    4.36
   6  -1  -6  116.98    5.98
  -6  -1   6  118.42    4.49
  -6   1   6  121.62    4.66
  -6   1   6  114.61    5.92
   6   1  -5   79.71    3.43
   6  -1  -5   81.59    4.81
  -6   1   5   81.62    4.76
  -6  -1   5   80.14    3.41
   6   1  -4    2.88    1.13
   6  -1  -4    2.85    1.81
  -6  -1   4    3.55    1.16
  -6   1   4    3.85    1.87
   6  -1  -3   73.43    3.09
   6   1  -3   72.56    3.15
  -6  -1   3   72.15    3.17
  -6   1   3   74.47    4.57
   6   1  -2   15.50    2.60
   6  -1  -2   15.65    2.59
  -6  -1   2   16.60    2.59
  -6   1   2   14.48    2.49
   6   1  -1   41.10    3.71
   6  -1  -1   47.06    2.41
  -6  -1   1   48.50    3.64
  -6   1   1   46.91    2.41
   6   1   0   41.69    2.36
   6  -1   0   46.39    3.70
  -6  -1   0   42.75    2.31
  -6   1   0   42.88    2.40
   6   1   1  107.31    3.92
   6  -1   1  111.53    5.64
  -6  -1  -1  109.08    5.79
  -6   1  -1  104.62    5.58
   6   1   2    3.44    1.17
  -6  -1  -2    5.55    1.19
  -6   1  -2    6.21    1.98
  -6  -1  -3   46.03    2.48
  -6   1  -3   42.30    2.50
  -6  -1  -4   28.83    3.14
  -6   1  -4   30.98    2.18
  -6  -1  -5   36.52    2.30
  -6  -1  -5   35.39    1.98
  -6   1  -5   36.22    1.66
  -6   1  -5   40.86    3.72
  -6   1  -5   42.76    2.06
  -6  -1  -6   64.81    2.43
  -6  -1  -6   50.62    2.47
  -6  -1  -6   57.60    4.09
  -6   1  -6   65.86    3.65
  -6   1  -6   49.64    2.10
  -6   1  -6   53.79    4.38
  -6  -1  -7    6.30    1.02
  -6  -1  -7    3.02    2.03
  -6   1  -7    6.31    2.24
  -6   1  -7    4.13    1.32
  -6   1  -7    9.14    1.66
  -6  -1  -7    5.22    1.18
  -6  -1  -8    0.23    0.68
  -6  -1  -8    0.85    1.38
  -6  -1  -8   -0.66    0.87
  -6   1  -8   -0.03    0.70
  -6   1  -8   -0.01    0.95
  -6   1  -8    1.32    1.16
  -6  -1  -9   19.78    2.21
  -6  -1  -9   12.08    2.76
  -6   1  -9   18.25    2.36
  -6   1  -9   17.04    2.03
   6   2 -11   38.64    2.88
   6  -2 -11   33.65    3.85
  -6  -2  11   33.40    4.25
  -6   2  11   29.59    3.64
   6   2 -10   -0.04    1.08
   6  -2 -10    1.66    1.57
  -6   2  10    0.92    1.52
  -6  -2  10   -0.82    2.25
  -6   2  10    0.42    1.42
  -6  -2  10   -2.29    1.81
   6   2  -9    2.93    1.18
   6  -2  -9   -0.15    1.07
  -6  -2   9   -1.86    2.32
  -6  -2   9    2.13    2.06
  -6   2   9    0.90    1.67
  -6   2   9    1.09    1.44
   6  -2  -8    5.51    2.26
   6   2  -8    5.62    2.53
  -6  -2   8    7.21    1.59
  -6  -2   8    7.16    1.81
  -6   2   8   10.32    2.27
  -6   2   8    8.00    1.90
   6   2  -7   37.59    3.22
   6  -2  -7   15.70    2.72
  -6   2   7   12.68    2.73
  -6  -2   7   21.42    2.00
  -6  -2   7   18.22    2.20
  -6   2   7   16.87    2.10
   6   2  -6    1.01    1.87
   6  -2  -6    3.25    1.70
  -6  -2   6    1.42    1.87
  -6   2   6    2.26    1.99
  -6   2   6    2.22    1.07
   6  -2  -5   33.77    3.22
   6   2  -5   32.34    2.20
  -6  -2   5   33.78    3.36
  -6   2   5   41.20    3.40
  -6   2   5   32.38    2.14
   6   2  -4   81.26    3.35
   6  -2  -4   74.37    4.67
  -6  -2   4   78.36    4.80
  -6   2   4   78.19    3.24
   6   2  -3    0.86    1.48
   6  -2  -3    0.20    0.90
  -6   2   3    0.84    0.89
  -6  -2   3    0.13    0.96
   6   2  -2    1.22    0.89
   6  -2  -2   -0.74    0.87
  -6  -2   2    0.01    0.87
  -6   2   2    0.48    0.86
   6  -2  -1   95.91    3.59
   6   2  -1   84.55    5.01
  -6  -2   1  101.37    5.30
  -6   2   1   86.90    3.46
   6   2   0    5.70    2.05
   6  -2   0    9.17    2.12
  -6  -2   0    5.71    2.03
  -6   2   0    7.28    2.12
   6   2   1   65.06    4.15
   6  -2   1   65.48    4.29
  -6  -2  -1   59.21    4.21
  -6   2  -1   61.38    3.06
   6   2   2   64.54    4.13
  -6  -2  -2   63.04    2.80
  -6   2  -2   63.66    4.36
  -6   2  -3    3.40    1.95
  -6  -2  -3    3.34    1.74
  -6  -2  -4   66.82    4.34
  -6   2  -4   67.38    4.73
  -6  -2  -5    0.94    0.93
  -6  -2  -5    0.30    0.91
  -6   2  -5    1.47    0.89
  -6   2  -5    1.32    1.76
  -6   2  -5    1.01    0.60
  -6  -2  -6   17.34    1.98
  -6  -2  -6   15.33    1.55
  -6  -2  -6   19.49    1.63
  -6   2  -6   15.82    1.46
  -6   2  -6   17.81    1.91
  -6   2  -6   15.00    1.43
  -6  -2  -7    4.11    1.22
  -6  -2  -7    4.64    1.83
  -6   2  -7    4.91    1.02
  -6   2  -7    1.73    0.80
  -6   2  -7    8.30    2.17
  -6  -2  -7    5.37    1.44
  -6  -2  -8   -1.22    0.72
  -6  -2  -8    0.52    1.46
  -6  -2  -8    0.51    1.02
  -6   2  -8   -1.63    0.83
  -6   2  -8    1.35    1.74
  -6  -2  -9   27.21    2.50
  -6  -2  -9   33.54    1.87
  -6  -2  -9   30.56    3.33
  -6   2  -9   33.61    3.07
  -6   2  -9   31.55    3.89
   6  -3 -10   12.93    2.97
   6   3 -10   25.38    3.58
  -6  -3  10   21.60    2.39
  -6  -3  10   23.32    2.83
  -6   3  10   20.97    4.50
  -6   3  10   23.26    2.97
   6   3  -9    0.10    1.94
   6  -3  -9    1.35    1.62
  -6  -3   9    1.01    1.36
  -6   3   9    0.05    2.39
  -6   3   9    1.33    1.02
  -6  -3   9    2.52    2.42
   6   3  -8   33.49    3.98
   6  -3  -8   36.15    2.17
  -6  -3   8   39.39    4.67
  -6   3   8   31.14    4.50
  -6   3   8   36.32    2.24
  -6  -3   8   30.58    4.06
   6   3  -7   36.52    2.64
   6  -3  -7   36.87    3.46
  -6  -3   7   41.27    3.93
  -6   3   7   40.19    3.42
  -6   3   7   40.46    4.32
   6   3  -6   -0.29    1.52
   6  -3  -6    1.54    1.34
  -6  -3   6   -0.04    0.94
  -6   3   6   -0.27    1.53
  -6   3   6   -1.46    1.34
   6   3  -5  130.31    6.71
   6  -3  -5  133.17    6.28
  -6  -3   5  137.42    6.59
  -6   3   5  140.83    6.60
  -6   3   5  143.60    6.49
   6   3  -4  133.64    6.90
   6  -3  -4  139.97    6.51
  -6   3   4  142.17    6.57
  -6   3   4  161.06    6.39
  -6  -3   4  139.22    6.83
   6   3  -3   36.05    3.46
   6  -3  -3   38.62    3.40
  -6  -3   3   40.04    3.61
  -6   3   3   40.90    3.41
   6   3  -2  177.93    5.72
   6  -3  -2  174.47    5.64
  -6   3   2  176.00    7.51
  -6  -3   2  173.55    5.59
   6   3  -1   95.99    3.56
   6  -3  -1  102.26    5.45
  -6  -3   1   93.02    5.09
  -6   3   1   94.66    5.19
   6   3   0   35.01    3.11
   6  -3   0   30.58    3.30
  -6   3   0   25.80    3.28
  -6  -3   0   31.47    3.04
   6   3   1   48.32    3.59
   6  -3   1   52.46    2.60
  -6  -3  -1   44.83    2.37
  -6   3  -1   49.42    2.57
   6   3   2    2.97    1.05
  -6  -3  -2    3.18    1.07
  -6   3  -2    3.87    1.21
   6   3   3   49.89    2.38
  -6  -3  -3   45.44    3.53
  -6   3  -3   45.58    4.07
  -6  -3  -4    4.08    1.81
  -6   3  -4    1.86    2.21
  -6   3  -4    5.01    0.66
  -6   3  -5   19.59    2.45
  -6  -3  -5   17.62    1.68
  -6   3  -5   21.31    1.99
  -6   3  -5   16.64    0.93
  -6  -3  -5   19.91    2.50
  -6  -3  -6    2.62    0.80
  -6  -3  -6    1.54    1.07
  -6  -3  -6    2.38    0.97
  -6   3  -6    1.29    1.56
  -6   3  -6    2.32    2.00
  -6   3  -6    1.60    0.55
  -6  -3  -7   13.02    1.78
  -6  -3  -7   11.07    1.66
  -6  -3  -7    7.96    2.18
  -6   3  -7   13.46    2.15
  -6   3  -7   13.79    1.80
  -6  -3  -8    4.49    1.47
  -6  -3  -8    4.26    1.47
  -6  -3  -8    3.92    1.88
  -6   3  -8    6.73    1.15
  -6   3  -8    5.92    2.44
  -6  -3  -9   11.07    1.16
  -6  -3  -9    4.57    1.15
  -6  -3  -9    9.91    2.22
  -6   3  -9   11.11    1.38
  -6   3  -9   12.62    2.80
   6   4 -10    0.28    1.14
   6  -4 -10   -1.21    1.44
  -6  -4  10    0.66    1.17
  -6  -4  10    0.86    2.28
  -6   4  10    0.14    2.29
  -6   4  10    0.25    0.88
   6   4  -9   -0.22    1.15
   6  -4  -9   -0.02    1.44
  -6  -4   9   -0.93    2.10
  -6  -4   9   -0.21    1.37
  -6   4   9   -0.42    1.44
  -6   4   9   -1.28    2.14
   6  -4  -8    3.06    1.05
   6   4  -8    1.53    1.31
  -6  -4   8    1.19    1.37
  -6  -4   8    5.04    1.54
  -6   4   8    0.05    2.42
  -6   4   8    0.73    1.70
   6   4  -7   88.81    5.90
   6  -4  -7   87.58    4.87
  -6  -4   7   91.00    5.83
  -6   4   7   86.54    6.18
  -6   4   7   87.02    4.85
   6   4  -6   -0.30    1.00
   6  -4  -6    1.26    1.35
  -6   4   6   -0.32    0.82
  -6  -4   6    1.76    1.62
  -6   4   6    0.56    1.61
   6   4  -5    0.54    1.07
   6  -4  -5    0.69    1.51
  -6  -4   5    2.25    1.06
  -6   4   5    0.36    0.95
  -6   4   5    1.46    1.60
   6   4  -4  173.40    5.81
   6  -4  -4  172.78    7.38
  -6  -4   4  176.89    5.86
  -6   4   4  179.40    7.21
  -6   4   4  176.84    7.49
   6   4  -3  165.33    5.53
   6  -4  -3  159.85    6.96
  -6   4   3  165.38    6.12
  -6  -4   3  145.83    7.06
  -6   4   3  163.36    7.02
   6   4  -2   14.35    2.36
   6  -4  -2   12.91    1.47
  -6  -4   2   10.36    1.50
  -6   4   2    9.38    1.04
  -6   4   2   13.12    2.33
   6   4  -1   78.77    3.19
   6  -4  -1   79.54    4.84
  -6  -4   1   80.51    3.18
  -6   4   1   81.74    4.78
   6   4   0  122.16    4.19
   6  -4   0  123.97    4.37
  -6   4   0  117.18    4.46
  -6  -4   0  115.09    5.66
   6   4   1   57.80    2.64
  -6  -4  -1   60.37    2.60
  -6   4  -1   61.70    4.50
   6   4   2    4.62    1.06
  -6  -4  -2    2.19    1.05
  -6   4  -2    3.41    1.25
   6   4   3   46.02    3.35
  -6  -4  -3   47.45    3.49
  -6   4  -3   48.60    2.78
  -6  -4  -4   91.68    4.66
  -6   4  -4   90.52    2.10
  -6   4  -4   90.73    4.07
  -6  -4  -5    2.16    1.12
  -6  -4  -5    3.10    1.44
  -6   4  -5    2.18    0.99
  -6   4  -5    2.77    2.01
  -6   4  -5    1.18    0.52
  -6  -4  -6    0.20    0.86
  -6  -4  -6    2.09    0.70
  -6  -4  -6   -0.12    1.04
  -6   4  -6    0.92    0.93
  -6   4  -6   -0.16    1.15
  -6   4  -6    0.50    0.45
  -6  -4  -7    2.03    1.18
  -6  -4  -7    2.50    0.78
  -6  -4  -7    0.63    1.50
  -6   4  -7   -0.16    1.57
  -6   4  -7    1.20    2.10
  -6  -4  -8   11.20    2.07
  -6  -4  -8   16.54    1.87
  -6  -4  -8   18.63    2.38
  -6   4  -8   18.99    2.46
  -6   4  -8   14.66    2.07
  -6  -4  -9   56.14    4.09
  -6  -4  -9   53.24    3.85
  -6   4  -9   63.02    3.08
  -6   4  -9   59.86    3.76
  -6  -4  -9   57.04    2.46
   6   5 -10   13.73    3.56
   6  -5 -10   19.79    2.55
  -6  -5  10   15.32    2.66
  -6  -5  10   11.10    3.55
  -6   5  10   18.43    2.50
  -6   5  10   16.53    2.65
   6   5  -9    0.95    1.84
   6  -5  -9   -0.54    1.36
  -6  -5   9    0.42    1.34
  -6  -5   9    0.67    2.10
  -6   5   9    0.62    1.35
  -6   5   9   -0.12    1.32
   6   5  -8   23.60    3.75
   6  -5  -8   24.29    1.83
  -6  -5   8   25.93    3.81
  -6   5   8   26.83    4.02
  -6   5   8   28.28    2.88
   6  -5  -7   20.37    2.72
   6   5  -7   23.06    2.21
  -6   5   7   29.14    3.58
  -6  -5   7   24.31    2.17
  -6   5   7   20.27    1.69
   6   5  -6   -0.06    2.12
   6  -5  -6    4.52    1.68
  -6  -5   6    2.80    1.28
  -6   5   6    2.31    1.97
  -6   5   6    1.98    1.62
   6  -5  -5  286.58   10.73
   6   5  -5  291.32   11.89
  -6  -5   5  289.55   11.66
  -6   5   5  285.62   10.74
  -6   5   5  285.48   11.01
   6   5  -4   82.24    5.13
   6  -5  -4   76.10    4.52
  -6  -5   4   72.62    3.29
  -6   5   4   76.50    3.13
  -6   5   4   76.99    3.01
   6   5  -3   23.60    2.91
   6  -5  -3   21.07    2.79
  -6   5   3   21.80    1.47
  -6  -5   3   17.58    2.90
  -6   5   3   18.92    1.73
   6   5  -2   17.29    1.63
   6  -5  -2   18.40    1.64
  -6  -5   2   14.56    2.59
  -6   5   2   14.33    1.13
  -6   5   2   17.79    1.66
   6  -5  -1   30.39    3.17
   6   5  -1   28.41    3.17
  -6  -5   1   30.62    2.00
  -6   5   1   30.95    2.06
  -6   5   1   30.01    1.98
   6   5   0  131.29    5.95
   6  -5   0  133.19    4.67
  -6  -5   0  127.58    6.00
  -6   5   0  123.89    6.35
   6   5   1   77.37    4.50
  -6  -5  -1   77.23    3.04
  -6   5  -1   81.87    3.55
   6   5   2  133.49    6.08
  -6  -5  -2  136.49    4.35
  -6   5  -2  131.26    6.97
   6   5   3  213.29    6.40
  -6  -5  -3  220.54    8.07
  -6   5  -3  219.18    9.77
  -6  -5  -4    6.77    1.76
  -6   5  -4    6.85    1.30
  -6   5  -4    5.30    0.37
  -6   5  -4    4.53    2.46
  -6   5  -5  163.43    7.05
  -6  -5  -5  144.36    5.66
  -6  -5  -5  151.71    6.21
  -6   5  -5  153.99    5.99
  -6  -5  -6   21.12    2.27
  -6  -5  -6   16.39    1.27
  -6   5  -6   21.45    2.70
  -6   5  -6   14.24    3.39
  -6  -5  -7    6.88    0.89
  -6  -5  -7    4.68    1.69
  -6   5  -7    4.96    1.25
  -6   5  -7    5.07    1.66
  -6  -5  -7    4.92    1.58
  -6  -5  -8    3.28    1.19
  -6  -5  -8    1.97    1.51
  -6   5  -8    0.49    1.75
  -6   5  -8    2.95    2.29
  -6  -5  -8    2.03    0.90
  -6  -5  -9  114.39    4.03
  -6  -5  -9  108.30    6.00
  -6  -5  -9  110.34    5.99
  -6   5  -9  134.29    6.83
  -6   5  -9  133.48    8.27
   6   6 -10   -0.16    1.38
   6  -6 -10    1.25    1.55
  -6  -6  10    3.42    2.55
  -6  -6  10    0.50    1.37
  -6   6  10    0.19    1.46
  -6   6  10    2.99    1.59
   6   6  -9    7.79    1.80
   6  -6  -9    5.79    2.00
  -6  -6   9    6.87    3.33
  -6  -6   9    8.80    2.02
  -6   6   9    6.50    1.99
  -6   6   9    7.43    1.99
   6   6  -8   -1.27    1.41
   6  -6  -8    2.98    1.61
  -6  -6   8    3.53    1.42
  -6   6   8    1.54    1.00
  -6   6   8    4.48    1.47
   6   6  -7   25.70    3.76
   6  -6  -7   26.23    2.80
  -6  -6   7   23.14    3.65
  -6   6   7   25.88    2.67
  -6   6   7   20.86    3.66
   6   6  -6  147.28    5.47
   6  -6  -6  146.06    6.43
  -6  -6   6  136.70    5.38
  -6   6   6  146.98    4.72
  -6   6   6  133.64    7.25
   6   6  -5    8.74    1.65
   6  -6  -5   10.14    2.17
  -6  -6   5    7.34    2.52
  -6   6   5    7.99    2.27
  -6   6   5   11.45    2.15
   6   6  -4  415.43   15.56
   6  -6  -4  427.82   14.91
  -6  -6   4  400.06   15.48
  -6   6   4  428.62   14.97
  -6   6   4  420.61   12.32
   6   6  -3   94.77    3.74
   6  -6  -3   95.84    5.21
  -6  -6   3   94.84    3.77
  -6   6   3   91.75    4.23
  -6   6   3   95.06    5.13
   6   6  -2    9.63    1.48
   6  -6  -2    9.79    1.41
  -6  -6   2    9.39    2.29
  -6   6   2    9.34    1.53
  -6   6   2   10.06    2.24
   6   6  -1  367.51   10.95
   6  -6  -1  371.24   13.61
  -6  -6   1  369.13   11.00
  -6   6   1  359.02   10.18
  -6   6   1  394.07   14.17
   6   6   0  122.25    5.76
  -6  -6   0  112.08    5.61
  -6   6   0  119.39    3.49
  -6   6   0  114.84    6.04
   6   6   1  124.04    5.67
  -6  -6  -1  122.86    5.57
  -6   6  -1  122.75    3.09
  -6   6  -1  119.55    6.52
   6   6   2  657.03   20.37
  -6   6  -2  663.93   16.46
  -6   6  -2  660.38   21.73
  -6  -6  -2  653.94   19.99
   6   6   3   -1.52    1.26
  -6  -6  -3    2.26    0.77
  -6   6  -3    0.17    0.34
  -6   6  -3    0.40    1.10
  -6  -6  -4   35.40    2.92
  -6   6  -4   42.31    3.54
  -6   6  -4   35.03    2.70
  -6  -6  -5    1.96    0.75
  -6  -6  -5   -0.10    0.80
  -6   6  -5    0.75    1.64
  -6   6  -5   -0.23    2.06
  -6  -6  -6   43.25    2.97
  -6  -6  -6   42.05    2.99
  -6   6  -6   40.12    2.47
  -6   6  -6   43.98    3.15
  -6  -6  -7   69.56    3.24
  -6  -6  -7   62.64    3.87
  -6  -6  -7   66.03    3.73
  -6   6  -7   66.03    4.63
  -6   6  -7   68.13    5.87
  -6  -6  -8   11.44    2.27
  -6  -6  -8   15.30    1.71
  -6   6  -8   16.66    1.72
  -6   6  -8   11.18    3.49
  -6  -6  -9   74.62    2.82
  -6  -6  -9   70.91    4.30
  -6  -6  -9   66.82    3.47
  -6   6  -9   83.19    5.36
  -6   6  -9   88.19    6.69
   6   7 -10   34.62    4.76
   6  -7 -10   33.71    3.15
  -6  -7  10   32.43    3.39
  -6  -7  10   32.80    4.89
  -6   7  10   30.15    2.95
  -6   7  10   23.62    5.21
   6   7  -9   -0.02    1.92
   6  -7  -9   -0.94    0.77
  -6  -7   9    2.62    1.91
  -6  -7   9    0.70    1.28
  -6   7   9    0.20    0.75
  -6   7   9   -0.61    2.00
   6   7  -8   22.29    3.94
   6  -7  -8   23.75    2.71
  -6  -7   8   23.20    3.97
  -6   7   8   27.04    2.72
  -6   7   8   22.70    2.51
   6   7  -7   87.45    4.11
   6  -7  -7   80.09    3.22
  -6  -7   7   81.06    4.14
  -6   7   7   83.99    3.28
  -6   7   7   83.90    5.93
   6   7  -6   16.23    3.24
   6  -7  -6   17.06    2.40
  -6  -7   6   16.14    3.09
  -6   7   6   15.32    2.37
  -6   7   6   14.22    2.87
   6   7  -5   66.05    5.10
   6  -7  -5   69.28    4.14
  -6  -7   5   65.09    3.27
  -6   7   5   66.11    2.97
  -6   7   5   70.27    4.18
   6   7  -4  113.64    4.45
  -6   7   4  115.43    5.27
  -6   7   4  112.18    3.94
  -6  -7   4  106.15    6.07
   6   7  -3  140.71    6.88
   6  -7  -3  152.47    6.58
  -6  -7   3  131.88    4.74
  -6   7   3  143.98    5.57
  -6   7   3  143.80    6.50
   6   7  -2  166.36    7.44
   6  -7  -2  162.35    5.29
  -6  -7   2  160.26    7.21
  -6   7   2  163.92    7.18
  -6   7   2  162.46    5.43
   6   7  -1  112.29    5.64
  -6  -7   1  106.76    3.91
  -6   7   1  118.78    4.28
  -6   7   1  112.25    2.86
   6   7   0   48.67    2.35
  -6  -7   0   47.00    3.57
  -6   7   0   45.82    2.67
  -6   7   0   48.07    1.93
   6   7   1  274.18    7.99
  -6  -7  -1  263.23    9.58
  -6   7  -1  270.81   10.99
  -6   7  -1  263.81    6.06
   6   7   2  143.80    6.14
  -6  -7  -2  146.12    4.53
  -6   7  -2  146.34    2.95
  -6   7  -2  148.14    7.72
   6   7   3    2.13    0.91
  -6  -7  -3    2.27    0.87
  -6   7  -3    1.31    1.07
  -6   7  -3    1.31    2.10
  -6  -7  -4    6.36    1.08
  -6   7  -4    7.18    1.35
  -6   7  -4    3.36    2.63
  -6  -7  -5   46.42    2.20
  -6  -7  -5   49.44    3.10
  -6   7  -5   47.96    2.83
  -6   7  -5   48.22    3.31
  -6  -7  -6   24.90    2.40
  -6  -7  -6   24.39    2.63
  -6   7  -6   26.01    3.29
  -6   7  -6   30.89    4.12
  -6  -7  -7    1.94    0.95
  -6  -7  -7    2.48    1.11
  -6  -7  -7    2.48    0.86
  -6   7  -7    1.69    1.18
  -6   7  -7    2.10    1.50
  -6  -7  -8    3.94    1.25
  -6  -7  -8    4.79    1.83
  -6  -7  -8    4.27    1.51
  -6   7  -8    3.09    2.16
  -6   7  -8    6.02    1.75
  -6  -7  -9    1.92    0.70
  -6  -7  -9    1.05    1.33
  -6   7  -9    1.18    1.54
  -6   7  -9    1.09    1.20
  -6  -7  -9    1.45    1.70
   6   8 -10   62.01    4.28
   6  -8 -10   68.12    2.94
  -6  -8  10   72.90    6.97
  -6  -8  10   65.27    6.33
  -6   8  10   60.28    3.92
  -6   8  10   72.87    4.61
   6  -8  -9   10.37    1.33
   6   8  -9    9.02    2.09
  -6  -8   9   10.84    1.98
  -6   8   9   10.15    2.02
  -6   8   9    6.62    3.44
   6   8  -8    9.63    3.09
   6  -8  -8    9.17    1.98
  -6  -8   8    9.86    1.90
  -6   8   8    5.89    1.96
  -6   8   8   10.90    1.89
   6  -8  -7   11.57    1.28
   6   8  -7    9.04    3.07
  -6  -8   7   12.73    2.87
  -6   8   7    8.92    2.04
  -6   8   7    8.48    1.81
   6   8  -6   51.23    3.00
   6  -8  -6   46.28    3.48
  -6  -8   6   46.40    2.89
  -6   8   6   46.05    3.41
  -6   8   6   43.01    4.15
   6   8  -5   22.02    2.18
   6  -8  -5   22.55    2.65
  -6  -8   5   24.93    3.28
  -6   8   5   23.61    1.69
  -6   8   5   18.95    1.84
   6   8  -4   88.91    3.88
   6  -8  -4   87.09    4.79
  -6  -8   4   85.01    3.74
  -6   8   4   87.63    4.74
  -6   8   4   84.92    4.49
   6  -8  -3   12.28    2.42
   6   8  -3   13.82    1.70
  -6  -8   3   14.39    1.66
  -6   8   3   17.56    1.95
  -6   8   3   12.16    2.48
   6   8  -2   13.79    1.54
   6  -8  -2   13.57    1.53
  -6  -8   2   12.78    2.51
  -6   8   2   12.61    1.05
  -6   8   2   11.87    2.41
   6   8  -1    0.61    1.58
  -6  -8   1    2.02    0.95
  -6   8   1    0.76    0.91
  -6   8   1    2.33    1.69
   6   8   0   27.52    3.00
  -6  -8   0   28.80    2.91
  -6   8   0   30.99    1.52
  -6   8   0   28.31    3.41
   6   8   1   84.02    4.67
  -6  -8  -1   91.40    4.60
  -6   8  -1   89.99    2.18
  -6   8  -1   90.86    3.92
   6   8   2  153.13    4.78
  -6  -8  -2  153.23    6.12
  -6   8  -2  148.74    2.93
  -6   8  -2  148.86    5.76
   6   8   3   80.63    4.22
  -6  -8  -3   78.32    4.14
  -6   8  -3   93.12    5.25
  -6   8  -3   83.51    4.04
   6   8   4   46.58    2.13
  -6  -8  -4   45.31    3.07
  -6   8  -4   49.22    2.72
  -6   8  -4   43.95    3.18
  -6  -8  -5   17.49    1.93
  -6   8  -5   13.66    2.80
  -6   8  -5   15.29    3.43
  -6  -8  -5   11.86    1.40
  -6  -8  -6    6.03    1.56
  -6  -8  -6    5.48    1.88
  -6   8  -6    8.61    1.46
  -6   8  -6    3.92    1.82
  -6  -8  -7    8.08    1.36
  -6  -8  -7    6.73    2.08
  -6  -8  -7    9.19    1.63
  -6   8  -7    8.95    2.47
  -6   8  -7    6.10    3.18
  -6  -8  -8   15.65    2.69
  -6  -8  -8   18.57    1.33
  -6   8  -8    9.82    3.92
  -6   8  -8   18.47    2.01
  -6  -8  -8   14.28    1.71
   6   9 -10   -1.34    1.40
   6  -9 -10    0.86    1.25
  -6  -9  10    0.78    1.50
  -6  -9  10   -2.11    1.40
  -6   9  10    1.40    1.16
  -6   9  10   -1.99    1.45
   6   9  -9   36.63    3.19
   6  -9  -9   37.47    3.03
  -6  -9   9   34.78    4.93
  -6   9   9   35.00    5.08
  -6   9   9   33.93    2.93
   6   9  -8    3.23    1.56
   6  -9  -8    3.04    1.56
  -6  -9   8    0.31    2.42
  -6   9   8    2.10    2.45
  -6   9   8    3.04    0.97
   6   9  -7    3.02    1.95
   6  -9  -7    2.08    1.29
  -6  -9   7   -2.43    1.22
  -6   9   7    1.25    1.25
  -6   9   7   -0.17    1.13
   6   9  -6   44.53    2.97
   6  -9  -6   41.12    2.21
  -6  -9   6   37.29    4.22
  -6   9   6   41.05    2.14
  -6   9   6   41.17    3.92
   6   9  -5    3.55    2.19
   6  -9  -5    3.69    1.71
  -6  -9   5    3.94    2.15
  -6   9   5    3.02    1.65
  -6   9   5    3.16    1.16
   6   9  -4   77.96    5.28
   6  -9  -4   78.49    4.41
  -6  -9   4   69.16    3.43
  -6   9   4   76.38    3.06
  -6   9   4   76.22    4.21
   6   9  -3    1.88    1.94
   6  -9  -3    2.95    1.68
  -6  -9   3    2.17    1.87
  -6   9   3    1.25    1.67
  -6   9   3    2.68    1.32
   6   9  -2    5.36    2.08
  -6  -9   2    6.34    1.98
  -6   9   2    4.28    2.01
  -6   9   2    5.82    1.30
   6   9  -1   85.68    4.93
  -6  -9   1   80.35    3.26
  -6   9   1   90.55    3.55
  -6   9   1   88.05    3.03
   6   9   0   89.90    3.37
  -6  -9   0   80.86    4.53
  -6   9   0   91.59    5.42
  -6   9   0   82.98    2.52
   6   9   1   38.57    2.04
  -6  -9  -1   36.30    3.05
  -6   9  -1   37.20    1.20
  -6   9  -1   36.65    4.12
   6   9   2   40.03    3.13
  -6  -9  -2   42.44    3.04
  -6   9  -2   39.98    4.29
   6   9   3    8.87    1.14
  -6  -9  -3    7.46    1.78
  -6   9  -3    6.67    1.42
  -6   9  -3    7.71    2.78
   6   9   4   41.08    2.79
  -6  -9  -4   35.66    2.77
  -6   9  -4   33.54    3.75
  -6   9  -4   37.66    4.57
  -6  -9  -5    1.75    0.89
  -6  -9  -5   -0.07    1.12
  -6   9  -5    0.13    1.07
  -6   9  -5   -0.17    1.33
  -6  -9  -6    1.46    1.16
  -6  -9  -6    0.33    1.52
  -6   9  -6    1.43    1.89
  -6   9  -6    0.94    2.34
  -6  -9  -7   16.11    1.62
  -6  -9  -7   14.55    1.88
  -6   9  -7   19.68    3.17
  -6   9  -7   15.11    3.99
  -6  -9  -8   15.03    1.67
  -6  -9  -8   14.85    2.89
  -6  -9  -8   17.49    1.94
  -6   9  -8   21.91    2.08
  -6   9  -8   16.69    4.21
   6  10  -9    0.88    2.51
   6 -10  -9    2.16    1.42
  -6 -10   9    1.35    1.48
  -6  10   9    0.69    1.30
  -6  10   9    0.81    1.53
   6 -10  -8   28.24    1.79
   6  10  -8   20.48    4.27
  -6 -10   8   22.63    2.56
  -6  10   8   28.17    4.12
  -6  10   8   23.69    2.51
   6  10  -7   55.51    3.62
   6 -10  -7   58.50    3.73
  -6 -10   7   51.96    5.20
  -6  10   7   57.11    3.34
  -6  10   7   58.39    3.52
   6 -10  -6    2.21    1.00
   6  10  -6    1.92    2.38
  -6 -10   6    2.84    2.17
  -6  10   6    3.04    2.01
  -6  10   6    3.21    1.53
   6  10  -5   11.11    1.81
   6 -10  -5   11.89    1.39
  -6 -10   5    9.97    1.79
  -6  10   5   10.77    2.42
  -6  10   5   14.33    1.33
   6  10  -4   32.31    2.39
   6 -10  -4   29.43    1.96
  -6 -10   4   29.62    3.58
  -6  10   4   28.67    1.81
  -6  10   4   30.87    2.97
   6  10  -3    4.89    1.47
  -6 -10   3    5.89    2.30
  -6  10   3    7.39    1.02
  -6  10   3    8.97    1.97
   6  10  -2   72.22    4.62
  -6 -10   2   63.87    4.52
  -6  10   2   72.35    3.09
  -6  10   2   68.23    4.63
   6  10  -1    3.73    1.23
  -6 -10   1    4.69    1.14
  -6  10   1    4.00    1.02
  -6  10   1    4.22    2.03
   6  10   0   78.44    4.64
  -6 -10   0   81.16    3.07
  -6  10   0   77.19    2.85
  -6  10   0   75.16    3.52
   6  10   1    7.64    2.02
  -6 -10  -1    7.37    1.94
  -6  10  -1    8.59    0.64
  -6  10  -1    6.46    2.72
   6  10   2   43.52    2.19
  -6 -10  -2   40.08    3.17
  -6  10  -2   49.10    3.96
  -6  10  -2   44.60    2.96
   6  10   3   91.75    4.49
  -6 -10  -3   96.16    4.45
  -6  10  -3  104.22    5.76
  -6  10  -3   93.47    4.58
   6  10   4    1.91    1.30
  -6 -10  -4    2.01    1.30
  -6  10  -4    1.69    1.22
  -6  10  -4    2.71    2.32
  -6 -10  -5   29.41    2.07
  -6 -10  -5   34.73    2.44
  -6  10  -5   34.01    3.71
  -6  10  -5   34.97    2.99
  -6 -10  -6   -0.05    1.07
  -6  10  -6    3.37    2.02
  -6  10  -6    0.92    2.56
  -6 -10  -6    3.23    1.18
  -6 -10  -7   14.52    1.50
  -6 -10  -7   10.61    1.72
  -6  10  -7   15.34    2.00
  -6  10  -7   13.31    2.47
  -6 -10  -8   22.28    1.87
  -6 -10  -8   31.14    3.44
  -6 -10  -8   22.01    2.17
  -6  10  -8   37.19    3.93
  -6  10  -8   35.82    3.29
   6  11  -9   88.96    7.66
   6 -11  -9   89.57    3.32
  -6  11   9   80.56    4.24
  -6  11   9   92.00    5.11
  -6 -11   9   85.48    7.39
   6  11  -8   12.86    3.71
   6 -11  -8   12.22    2.08
  -6 -11   8   11.27    3.37
  -6  11   8   11.82    3.40
  -6  11   8   13.02    1.96
   6  11  -7   10.16    2.13
   6 -11  -7   10.86    2.08
  -6 -11   7   11.62    2.04
  -6  11   7   14.66    1.92
  -6  11   7   12.96    1.26
   6  11  -6   10.35    3.05
   6 -11  -6    9.07    1.99
  -6 -11   6    9.31    1.82
  -6  11   6   11.04    2.59
  -6  11   6   10.55    1.94
   6  11  -5   83.04    4.07
   6 -11  -5   89.19    3.33
  -6 -11   5   81.72    5.89
  -6  11   5   84.52    5.01
  -6  11   5   86.65    4.53
   6  11  -4   24.97    3.59
  -6 -11   4   24.65    3.41
  -6  11   4   27.40    2.65
  -6  11   4   23.99    1.78
   6  11  -3   14.37    2.89
  -6 -11   3   11.68    2.68
  -6  11   3   15.75    1.94
  -6  11   3   12.46    1.52
   6  11  -2    6.76    1.36
  -6 -11   2    4.48    1.33
  -6  11   2    6.76    1.34
  -6  11   2    5.59    1.33
   6  11  -1    0.30    1.48
  -6 -11   1    1.03    0.91
  -6  11   1   -0.47    1.01
  -6  11   1    0.77    0.79
   6  11   0  120.38    4.22
  -6 -11   0  113.69    3.95
  -6  11   0  129.14    6.80
  -6  11   0  122.28    3.28
   6  11   1  544.31   16.57
  -6 -11  -1  539.70   16.29
  -6  11  -1  600.87   18.37
  -6  11  -1  549.02   18.60
  -6  11  -1  529.40   13.85
   6  11   2   66.46    3.71
  -6 -11  -2   59.03    2.42
  -6  11  -2   60.51    2.98
  -6  11  -2   61.75    3.47
   6  11   3  116.68    3.78
  -6  11  -3  116.61    6.30
  -6  11  -3  121.21    5.32
  -6 -11  -3  113.69    3.68
   6  11   4    3.64    0.88
  -6 -11  -4    3.12    1.40
  -6  11  -4    3.68    2.14
  -6  11  -4    3.29    1.66
  -6 -11  -5   -0.05    0.95
  -6 -11  -5   -0.77    1.04
  -6  11  -5   -0.64    1.10
  -6  11  -5    0.47    2.18
  -6 -11  -6   -0.06    0.99
  -6 -11  -6   -0.17    0.97
  -6  11  -6   -3.94    1.78
  -6  11  -6    1.31    1.41
  -6 -11  -7   28.53    2.10
  -6  11  -7   20.88    4.00
  -6  11  -7   30.40    3.16
  -6 -11  -7   26.01    1.86
  -6 -11  -8   -0.88    1.17
  -6  11  -8   -0.63    1.31
  -6  11  -8   -1.41    2.63
   6  12  -9   10.98    2.36
   6 -12  -9   11.49    1.91
  -6 -12   9   10.61    2.19
  -6  12   9    7.56    1.78
  -6  12   9   13.54    3.67
   6  12  -8    0.71    2.28
   6 -12  -8    2.11    1.23
  -6 -12   8   -0.23    1.31
  -6  12   8   -0.49    1.13
  -6  12   8    0.06    2.11
   6  12  -7   -0.12    2.34
   6 -12  -7    2.15    0.86
  -6 -12   7    0.51    2.14
  -6  12   7   -0.38    1.27
  -6  12   7    0.99    1.28
   6  12  -6   -0.73    1.18
  -6 -12   6   -0.03    1.75
  -6  12   6   -0.28    1.56
  -6  12   6    0.47    0.70
   6  12  -5  112.23    6.85
  -6 -12   5   93.93    6.43
  -6  12   5   92.60    5.57
  -6  12   5  104.08    4.87
   6  12  -4   -0.41    1.68
  -6 -12   4   -1.51    1.58
  -6  12   4    0.34    1.21
  -6  12   4    0.92    1.23
   6  12  -3  172.57    8.27
  -6 -12   3  162.16    5.90
  -6  12   3  172.40    6.41
  -6  12   3  184.28    7.42
   6  12  -2   45.85    4.23
  -6 -12   2   46.93    2.64
  -6  12   2   51.74    2.73
  -6  12   2   54.51    4.00
   6  12  -1    0.00    0.96
  -6 -12   1    0.44    0.96
  -6  12   1    0.92    0.85
  -6  12   1    2.78    1.70
   6  12   0  211.51    8.59
  -6 -12   0  205.76    6.48
  -6  12   0  219.68    5.55
  -6  12   0  219.45    7.53
[truncated: 333,399 more chars]
