# Supplementary material for: Crystal structures of 1,1′-bis­(carb­oxy­meth­yl)-4,4′-bipyridinium derivatives
Source: Acta Crystallogr E Crystallogr Commun. 2024 Jun 4;80(Pt 7):695–8. doi: 10.1107/S2056989024005127 (PMC11223691; doi:10.1107/S2056989024005127)
Supplement: Supplementary file 2 [file e-80-00695-bcbpysup2.hkl]

#
# h,k,l, Fc-squared, Fo-squared, sigma(Fo-squared), status flag
#
data_bcbpy
_shelx_title ' 160728kmgh-5'
_shelx_refln_list_code          4
_shelx_F_calc_maximum      123.40
_exptl_crystal_F_000       364.00
_reflns_d_resolution_high  0.7701

loop_
 _space_group_symop_operation_xyz
 'x, y, z'
 '-x+1/2, y+1/2, -z+1/2'
 '-x, -y, -z'
 'x-1/2, -y-1/2, z-1/2'

_cell_length_a     6.2521
_cell_length_b    11.4122
_cell_length_c    11.1413
_cell_angle_alpha  90.000
_cell_angle_beta   99.483
_cell_angle_gamma  90.000

_shelx_F_squared_multiplier     1.000

loop_
 _refln_index_h
 _refln_index_k
 _refln_index_l
 _refln_F_squared_calc
 _refln_F_squared_meas
 _refln_F_squared_sigma
 _refln_observed_status
   2   0   0        743.15        928.32        17.40 o
   4   0   0       1785.61       2132.83        73.83 o
   6   0   0          8.82          7.82         1.07 o
   1   1   0        504.95        504.84         7.95 o
   2   1   0       2195.22       2154.53        96.96 o
   3   1   0         73.82         77.55         0.88 o
   4   1   0        207.78        207.50         2.52 o
   5   1   0         10.40          6.24         0.46 o
   6   1   0         49.16         47.27         0.97 o
   7   1   0          8.73          7.32         0.65 o
   0   2   0        603.52        515.93        23.61 o
   1   2   0        908.48        969.39        13.06 o
   2   2   0       4886.21       5531.91       177.43 o
   3   2   0         86.28         76.00         0.92 o
   4   2   0         41.36         47.87         0.63 o
   5   2   0         12.24         13.34         0.37 o
   6   2   0          0.20          0.35         0.27 o
   7   2   0         21.27         20.85         0.61 o
   1   3   0       5208.32       6015.77       139.31 o
   2   3   0        150.00        136.09         1.49 o
   3   3   0        376.92        384.05         4.23 o
   4   3   0         76.33         61.48         0.68 o
   5   3   0        219.30        209.55         2.45 o
   6   3   0         26.17         24.93         0.35 o
   7   3   0          0.34          0.56         0.39 o
   0   4   0        214.42        241.74         3.48 o
   1   4   0         20.69         13.43         0.24 o
   2   4   0         70.91         64.93         0.80 o
   3   4   0        138.86        144.81         1.74 o
   4   4   0          0.04          0.09         0.05 o
   5   4   0         83.11         82.83         1.04 o
   6   4   0         13.41         15.93         0.40 o
   7   4   0          3.34          3.78         0.38 o
   1   5   0       1930.86       2119.59        35.91 o
   2   5   0         29.39         30.03         0.38 o
   3   5   0       1097.51       1275.50        22.37 o
   4   5   0        288.40        286.94         4.91 o
   5   5   0         40.87         37.03         0.38 o
   6   5   0         12.28         12.64         0.42 o
   7   5   0         37.60         34.00         0.87 o
   0   6   0        168.89        150.42         2.23 o
   1   6   0        147.40        164.42         1.70 o
   2   6   0        154.30        148.46         3.80 o
   3   6   0        130.20        114.92         1.40 o
   4   6   0         27.10         28.72         0.39 o
   5   6   0          2.71          1.43         0.20 o
   6   6   0         71.56         78.96         1.05 o
   7   6   0          4.09          4.64         0.34 o
   1   7   0         45.86         35.35         0.45 o
   2   7   0        624.76        663.90         8.46 o
   3   7   0        418.74        442.41         6.30 o
   4   7   0         21.40         21.99         0.53 o
   5   7   0         15.06         13.59         0.30 o
   6   7   0         52.49         58.29         0.99 o
   7   7   0         59.05         72.91         1.09 o
   0   8   0         43.41         43.03         0.84 o
   1   8   0          8.87          9.93         0.26 o
   2   8   0          0.31          0.13         0.38 o
   3   8   0        223.83        214.39         2.90 o
   4   8   0        154.25        156.22         2.09 o
   5   8   0          1.62          1.68         0.25 o
   6   8   0          0.15          0.02         0.18 o
   1   9   0         53.55         54.57         1.27 o
   2   9   0          0.23          0.46         0.18 o
   3   9   0        338.18        368.67         9.17 o
   4   9   0         10.14          7.71         0.35 o
   5   9   0         29.48         26.78         0.49 o
   6   9   0         31.19         33.39         0.68 o
   0  10   0          0.93          1.42         0.29 o
   1  10   0          2.02          1.94         0.18 o
   2  10   0        596.61        684.29         9.40 o
   3  10   0        101.01        101.59         1.39 o
   4  10   0        104.69        101.14         1.43 o
   5  10   0          0.94          1.43         0.28 o
   1  11   0         39.11         38.31         0.56 o
   2  11   0         95.74         89.75         1.16 o
   3  11   0         44.37         42.47         0.72 o
   4  11   0         44.07         47.04         0.90 o
   5  11   0          6.03          5.16         0.37 o
   0  12   0          2.32          2.42         0.33 o
   1  12   0         17.98         18.67         0.41 o
   2  12   0        301.84        307.37         3.71 o
   3  12   0          1.42          1.99         0.28 o
   4  12   0         23.85         24.14         0.69 o
   1  13   0         21.81         21.09         0.41 o
   2  13   0          0.09          0.21         0.16 o
   3  13   0         20.27         19.87         0.96 o
   0  14   0         42.74         43.11         0.83 o
   1  14   0         11.98         13.16         0.32 o
   2  14   0         14.63         13.16         0.40 o
  -7   0   1         26.90         20.43         1.06 o
  -5   0   1         98.83         90.27         2.59 o
  -3   0   1        914.18       1120.67        18.09 o
  -1   0   1         85.79        108.89         1.69 o
   1   0   1       8012.27       4222.73      1625.69 o
   3   0   1        462.95        483.05        11.23 o
   5   0   1        861.17        974.51        28.11 o
   7   0   1          1.86          2.05         0.56 o
  -8   1   1         67.76         65.29         1.56 o
  -7   1   1          8.58          8.43         0.67 o
  -6   1   1         17.86         14.92         0.55 o
  -5   1   1         11.78         12.13         0.32 o
  -4   1   1        392.77        463.55         6.33 o
  -3   1   1         46.01         33.49         0.47 o
  -2   1   1          2.00          2.44         0.07 o
  -1   1   1        774.18        847.71         8.77 o
   1   1   1         26.99         35.35         0.32 o
   2   1   1         84.30        101.00         4.08 o
   3   1   1       2100.80       2328.12        46.62 o
   4   1   1        319.06        344.00         8.39 o
   5   1   1          2.86          4.07         0.33 o
   6   1   1          7.98          7.66         0.66 o
   7   1   1          0.08         -0.01         0.26 o
  -8   2   1          3.97          5.00         0.81 o
  -7   2   1        132.95        125.31         4.19 o
  -6   2   1          2.63          2.30         0.08 o
  -5   2   1         41.08         37.11         0.76 o
  -4   2   1         54.50         56.96         1.02 o
  -3   2   1        343.77        404.89         4.74 o
  -2   2   1       2981.14       3301.22        63.31 o
  -1   2   1        535.28        546.70         6.31 o
   0   2   1       1956.15       2060.52        33.83 o
   1   2   1       3596.34       3935.88        79.27 o
   2   2   1       2636.24       2883.89        61.43 o
   3   2   1       1209.76       1361.22        43.65 o
   4   2   1        185.11        190.65         4.31 o
   5   2   1        164.34        156.00         5.26 o
   6   2   1          0.61          0.80         0.29 o
   7   2   1         51.14         50.15         1.04 o
  -7   3   1         31.57         31.92         0.74 o
  -6   3   1          0.56          0.72         0.24 o
  -5   3   1         15.90         15.72         0.50 o
  -4   3   1         12.02         14.23         0.17 o
  -3   3   1          4.94          1.74         0.13 o
  -2   3   1        553.11        639.10         8.26 o
  -1   3   1         74.88         88.26         0.96 o
   0   3   1       4062.02       4531.48        95.54 o
   1   3   1      15227.45      14029.16       431.32 o
   2   3   1       1356.70       1525.53        27.04 o
   3   3   1         51.97         55.97         0.67 o
   4   3   1        850.02        938.89        13.14 o
   5   3   1        675.79        751.62         9.11 o
   6   3   1         20.44         23.59         0.30 o
   7   3   1          7.86         10.04         0.49 o
  -7   4   1          0.01          0.01         0.21 o
  -6   4   1          0.18         -0.02         0.23 o
  -5   4   1         39.59         31.78         0.49 o
  -4   4   1        107.81        103.25         0.95 o
  -3   4   1        216.02        226.72         2.32 o
  -2   4   1        493.99        523.30         7.12 o
  -1   4   1       3933.82       4126.58        85.07 o
   0   4   1         46.42         41.51         0.44 o
   1   4   1        817.66        924.57        17.36 o
   2   4   1         49.85         36.34         0.43 o
   3   4   1         22.44         17.87         0.32 o
   4   4   1         76.73         64.31         0.70 o
   5   4   1         97.73         98.18         1.16 o
   6   4   1          0.12          0.16         0.13 o
   7   4   1        169.99        176.29         2.81 o
  -7   5   1          2.63          2.49         0.36 o
  -6   5   1          3.86          4.34         0.33 o
  -5   5   1          5.47          5.46         0.15 o
  -4   5   1        130.91        118.56         1.13 o
  -3   5   1        480.02        524.52         6.26 o
  -2   5   1        154.52        169.84         5.31 o
  -1   5   1          0.03          0.03         0.15 o
   0   5   1         52.02         36.76         0.40 o
   1   5   1        164.35        213.35         4.32 o
   2   5   1        463.32        494.71         5.93 o
   3   5   1        680.66        730.44        11.03 o
   4   5   1         53.99         44.45         0.66 o
   5   5   1          1.06          2.02         0.26 o
   6   5   1         45.82         44.82         0.66 o
   7   5   1         10.18         11.52         0.58 o
  -7   6   1          8.44          8.80         0.56 o
  -6   6   1         56.17         56.23         0.92 o
  -5   6   1         46.12         44.20         0.48 o
  -4   6   1         30.84         30.59         0.35 o
  -3   6   1         24.82         20.65         0.38 o
  -2   6   1         27.05         26.82         0.40 o
  -1   6   1       1086.47       1157.32        16.66 o
   0   6   1        748.54        778.09        11.20 o
   1   6   1       1126.31       1279.74        18.95 o
   2   6   1         53.45         57.70         0.61 o
   3   6   1        436.42        469.89         6.52 o
   4   6   1          2.59          2.78         0.24 o
   5   6   1          7.67          9.07         0.19 o
   6   6   1        123.46        118.14         1.29 o
   7   6   1         19.49         23.83         0.89 o
  -7   7   1         18.06         21.46         0.54 o
  -6   7   1          0.00          0.36         0.26 o
  -5   7   1         36.38         39.51         0.61 o
  -4   7   1         17.50         16.36         0.54 o
  -3   7   1        196.03        196.41         2.72 o
  -2   7   1          4.41          4.57         0.17 o
  -1   7   1        678.53        761.68        10.10 o
   0   7   1         13.50         13.33         0.25 o
   1   7   1          6.49          4.97         0.18 o
   2   7   1         74.32         65.09         0.74 o
   3   7   1        179.10        174.43         2.20 o
   4   7   1        174.12        178.11         2.57 o
   5   7   1          1.61          1.42         0.14 o
   6   7   1         48.40         48.04         0.67 o
  -6   8   1          0.28          1.13         0.26 o
  -5   8   1          0.97          0.40         0.17 o
  -4   8   1         13.97         12.08         0.77 o
  -3   8   1        264.84        269.03         3.56 o
  -2   8   1         13.69         13.21         0.34 o
  -1   8   1         11.26         12.91         0.29 o
   0   8   1        241.60        269.43         6.22 o
   1   8   1       1026.95       1142.22        16.85 o
   2   8   1        240.35        221.22         2.61 o
   3   8   1         60.16         53.64         0.84 o
   4   8   1        455.55        474.49         6.99 o
   5   8   1          2.72          2.74         0.14 o
   6   8   1         11.25         11.39         0.43 o
  -6   9   1         16.46         14.51         0.48 o
  -5   9   1        281.05        291.95         3.17 o
  -4   9   1          0.02          0.17         0.18 o
  -3   9   1          1.42          1.94         0.27 o
  -2   9   1        107.02        110.08         1.31 o
  -1   9   1         41.86         30.88         0.47 o
   0   9   1        125.60        116.75         1.28 o
   1   9   1          0.44          1.12         0.15 o
   2   9   1        179.94        172.94         1.96 o
   3   9   1        279.43        272.85         3.87 o
   4   9   1         28.98         29.75         0.58 o
   5   9   1         63.05         58.57         0.85 o
   6   9   1          0.42          0.55         0.28 o
  -5  10   1          0.02          0.43         0.13 o
  -4  10   1          0.16          0.66         0.17 o
  -3  10   1          8.90          8.23         0.34 o
  -2  10   1        133.15        129.15         1.57 o
  -1  10   1        702.39        793.14        12.28 o
   0  10   1        151.87        151.11         1.68 o
   1  10   1          1.82          2.16         0.29 o
   2  10   1         30.08         26.13         1.31 o
   3  10   1        103.56        105.51         1.29 o
   4  10   1         11.30         10.31         0.37 o
   5  10   1          8.76         10.20         0.39 o
  -5  11   1        120.88        129.22         1.80 o
  -4  11   1         76.52         74.42         1.02 o
  -3  11   1         79.74         78.52         1.14 o
  -2  11   1         88.96         87.62         1.11 o
  -1  11   1         18.68         17.63         0.56 o
   0  11   1          7.67          6.56         0.26 o
   1  11   1          5.08          5.55         0.51 o
   2  11   1         20.95         21.36         0.52 o
   3  11   1         51.94         47.53         0.70 o
   4  11   1          0.12          0.25         0.26 o
   5  11   1          0.07          0.44         0.34 o
  -4  12   1          0.00          0.13         0.23 o
  -3  12   1          9.49         11.09         0.39 o
  -2  12   1        112.62        118.93         1.49 o
  -1  12   1         66.42         68.00         0.90 o
   0  12   1          0.70          0.46         0.17 o
   1  12   1          0.13          0.16         0.24 o
   2  12   1         71.64         67.54         0.97 o
   3  12   1         40.70         40.12         0.76 o
   4  12   1         10.41         10.10         0.79 o
  -3  13   1         35.14         36.80         0.76 o
  -2  13   1        242.93        247.66         2.96 o
  -1  13   1        153.97        159.50         1.82 o
   0  13   1          7.82          8.75         0.33 o
   1  13   1          1.51          1.56         0.33 o
   2  13   1          1.38          1.69         0.21 o
   3  13   1         58.13         60.89         1.51 o
  -2  14   1         27.11         25.66         0.48 o
  -1  14   1         49.24         50.78         0.71 o
   0  14   1         33.63         33.21         0.52 o
   1  14   1          0.02          0.05         0.13 o
   2  14   1          3.08          2.99         0.21 o
  -8   0   2          0.01          0.34         0.56 o
  -6   0   2        489.09        498.07        12.90 o
  -4   0   2        325.30        351.49         8.49 o
  -2   0   2       1976.58       2152.30        41.71 o
   0   0   2        982.82        971.18        12.83 o
   2   0   2          0.46          3.40         0.37 o
   4   0   2          0.31          0.68         0.46 o
   6   0   2        165.62        158.87         4.48 o
  -8   1   2         24.03         25.61         1.11 o
  -7   1   2        151.78        144.64         2.65 o
  -6   1   2         31.37         29.67         0.33 o
  -5   1   2          9.49          8.83         0.37 o
  -4   1   2        319.13        328.55         6.36 o
  -3   1   2         19.52         23.99         0.25 o
  -2   1   2        300.56        290.79         2.40 o
  -1   1   2        152.13        161.58         1.31 o
   0   1   2        228.69        249.01         3.51 o
   1   1   2          6.37          4.01         0.12 o
   2   1   2         18.78         16.57         0.24 o
   3   1   2        334.95        367.00         4.00 o
   4   1   2        137.67        134.04         4.83 o
   5   1   2          0.18          0.29         0.28 o
   6   1   2         68.12         66.43         1.05 o
   7   1   2         14.83         12.57         0.51 o
  -8   2   2         24.50         26.06         0.95 o
  -7   2   2        178.98        167.59         3.02 o
  -6   2   2          0.69          1.82         0.14 o
  -5   2   2         29.82         23.07         0.52 o
  -4   2   2         69.64         64.74         0.85 o
  -3   2   2        867.75        958.70        11.53 o
  -2   2   2         62.56         55.92         0.47 o
  -1   2   2          2.65          2.21         0.09 o
   0   2   2       1238.88       1330.92        22.66 o
   1   2   2       2739.07       2953.88        48.71 o
   2   2   2         90.75         88.97         0.81 o
   3   2   2        165.84        174.01         5.17 o
   4   2   2        150.12        135.87         2.72 o
   5   2   2         51.34         49.90         0.61 o
   6   2   2          6.53          5.79         0.36 o
   7   2   2          9.44          9.50         0.47 o
  -7   3   2         11.37          9.49         0.61 o
  -6   3   2          1.02          2.41         0.28 o
  -5   3   2        119.69        103.43         1.35 o
  -4   3   2         21.22         24.18         0.28 o
  -3   3   2        131.94        151.61         1.91 o
  -2   3   2       1641.56       1937.00        31.74 o
  -1   3   2        169.47        153.10         2.58 o
   0   3   2        275.97        251.57         3.54 o
   1   3   2        316.12        363.01         3.84 o
   2   3   2        199.35        244.01         2.52 o
   3   3   2        705.51        785.16        10.30 o
   4   3   2        164.34        145.85         2.53 o
   5   3   2        139.31        138.10         1.54 o
   6   3   2         89.35         85.90         0.98 o
   7   3   2          0.59          1.00         0.37 o
  -7   4   2          1.45          0.79         0.25 o
  -6   4   2         72.18         61.21         0.88 o
  -5   4   2         17.10         16.26         0.34 o
  -4   4   2          8.80          8.73         0.15 o
  -3   4   2         22.00         29.08         0.31 o
  -2   4   2         77.77         89.86         0.86 o
  -1   4   2        205.24        216.14         3.15 o
   0   4   2       1325.35       1429.09        21.21 o
   1   4   2         67.13         55.29         0.52 o
   2   4   2        183.68        189.79         2.25 o
   3   4   2        171.06        140.05         4.14 o
   4   4   2         22.14         20.34         0.80 o
   5   4   2        278.60        278.03         3.90 o
   6   4   2          0.14          0.37         0.13 o
   7   4   2         12.48         13.60         0.72 o
  -7   5   2         14.77         16.62         0.57 o
  -6   5   2        137.98        127.74         1.61 o
  -5   5   2         21.73         18.90         0.31 o
  -4   5   2          0.79          0.56         0.09 o
  -3   5   2        240.87        257.15         2.42 o
  -2   5   2        134.56        142.55         3.97 o
  -1   5   2        132.08        142.80         2.35 o
   0   5   2        132.53        147.97         2.75 o
   1   5   2        435.29        552.95         6.60 o
   2   5   2       4492.98       5204.26       117.28 o
   3   5   2        560.70        617.69         9.06 o
   4   5   2        425.35        441.30         6.23 o
   5   5   2        152.84        147.06         1.47 o
   6   5   2          7.73          7.74         0.21 o
   7   5   2          3.99          5.03         0.49 o
  -7   6   2          5.01          5.51         0.35 o
  -6   6   2         42.02         39.74         0.68 o
  -5   6   2         38.06         34.79         0.43 o
  -4   6   2         28.85         28.36         0.39 o
  -3   6   2          3.81          1.52         0.13 o
  -2   6   2         12.97         16.10         0.30 o
  -1   6   2        174.75        166.59         3.51 o
   0   6   2         56.66         75.47         0.79 o
   1   6   2         36.54         36.05         0.42 o
   2   6   2       1388.57       1571.36        25.10 o
   3   6   2         93.34         96.11         1.25 o
   4   6   2        887.80       1012.63        17.26 o
   5   6   2         26.96         26.16         0.31 o
   6   6   2        168.17        172.66         2.04 o
   7   6   2         16.81         16.06         0.60 o
  -7   7   2         11.99         11.46         0.47 o
  -6   7   2          0.22          0.46         0.20 o
  -5   7   2         10.87         12.70         0.25 o
  -4   7   2        350.18        326.89         3.41 o
  -3   7   2         38.39         35.12         2.56 o
  -2   7   2          1.03          0.66         0.15 o
  -1   7   2         46.51         39.54         0.45 o
   0   7   2       1568.71       1771.87        28.65 o
   1   7   2        187.96        221.62         5.15 o
   2   7   2         93.27         95.84         1.04 o
   3   7   2         34.45         31.04         0.50 o
   4   7   2        732.79        840.93        13.72 o
   5   7   2         40.92         38.15         0.41 o
   6   7   2         85.55         89.06         1.03 o
  -6   8   2          4.02          4.46         0.33 o
  -5   8   2         30.07         29.68         0.44 o
  -4   8   2        279.29        263.84         2.76 o
  -3   8   2          0.61          1.12         0.16 o
  -2   8   2        163.29        147.95         1.85 o
  -1   8   2          3.62          4.16         0.18 o
   0   8   2          4.45          6.18         0.20 o
   1   8   2          5.23          4.65         0.21 o
   2   8   2          9.75         11.21         0.61 o
   3   8   2          4.64          4.63         0.24 o
   4   8   2          0.00          0.15         0.23 o
   5   8   2         16.04         13.97         0.48 o
   6   8   2         42.06         45.89         0.68 o
  -6   9   2          0.36          0.57         0.25 o
  -5   9   2          3.95          4.78         0.24 o
  -4   9   2          2.94          2.50         0.26 o
  -3   9   2         21.28         20.79         1.35 o
  -2   9   2         47.11         44.97         0.77 o
  -1   9   2         23.33         21.11         0.41 o
   0   9   2          5.62          3.06         0.44 o
   1   9   2        297.01        309.50         3.53 o
   2   9   2        177.61        175.14         1.93 o
   3   9   2          7.38          7.43         0.39 o
   4   9   2         21.07         22.00         0.57 o
   5   9   2         94.01         99.95         1.56 o
   6   9   2         51.05         49.57         0.71 o
  -5  10   2         21.99         23.99         0.37 o
  -4  10   2         20.41         19.63         0.38 o
  -3  10   2          9.18          8.45         0.27 o
  -2  10   2         34.51         36.07         0.76 o
  -1  10   2        136.60        128.90         1.56 o
   0  10   2         41.96         37.77         0.51 o
   1  10   2          6.36          7.79         0.75 o
   2  10   2         75.67         70.40         1.47 o
   3  10   2          0.77          1.06         0.19 o
   4  10   2         20.06         18.47         0.48 o
   5  10   2          0.71          0.30         0.24 o
  -5  11   2         10.90          9.60         0.63 o
  -4  11   2         59.13         66.00         0.86 o
  -3  11   2         63.19         60.56         0.83 o
  -2  11   2          2.80          2.98         0.27 o
  -1  11   2          0.59          0.33         0.13 o
   0  11   2         38.72         34.22         0.49 o
   1  11   2        143.30        141.72         1.60 o
   2  11   2         81.23         79.21         0.97 o
   3  11   2         26.07         26.42         0.49 o
   4  11   2          0.03          0.14         0.19 o
   5  11   2         64.11         66.34         1.17 o
  -4  12   2         24.61         28.44         0.65 o
  -3  12   2          0.07          0.03         0.18 o
  -2  12   2          1.43          0.95         0.30 o
  -1  12   2         18.64         20.72         0.35 o
   0  12   2        336.85        339.33         4.06 o
   1  12   2          3.01          2.67         0.20 o
   2  12   2          7.84          8.54         0.30 o
   3  12   2          2.79          2.35         0.23 o
   4  12   2          0.09         -0.04         0.24 o
  -3  13   2          5.72          5.83         0.49 o
  -2  13   2          5.91          6.55         0.45 o
  -1  13   2        146.19        146.98         1.75 o
   0  13   2         40.36         41.01         0.57 o
   1  13   2         19.59         19.68         0.34 o
   2  13   2          0.02          0.05         0.16 o
   3  13   2         35.65         40.07         0.61 o
  -2  14   2         83.90         87.50         1.65 o
  -1  14   2        216.76        226.86         2.81 o
   0  14   2          7.69          7.90         0.67 o
   1  14   2          0.02          0.07         0.15 o
   2  14   2          9.88         10.78         0.32 o
  -7   0   3        345.42        339.74         8.82 o
  -5   0   3          1.64          2.13         0.12 o
  -3   0   3        256.92        264.78         4.07 o
  -1   0   3       3420.34       3742.88        85.63 o
   1   0   3        184.24        181.74         1.72 o
   3   0   3         22.39         23.33         0.50 o
   5   0   3        621.62        692.90        13.27 o
   7   0   3         12.60         11.17         0.73 o
  -8   1   3          1.60          2.18         0.49 o
  -7   1   3        115.84        111.74         2.36 o
  -6   1   3          1.34          1.85         0.15 o
  -5   1   3        147.66        136.10         1.65 o
  -4   1   3         90.80        101.86         1.08 o
  -3   1   3        800.46        893.99        10.69 o
  -2   1   3          1.93          2.19         0.10 o
  -1   1   3        305.97        344.92         2.94 o
   0   1   3        181.22        171.03         1.38 o
   1   1   3       4100.54       4413.42        75.60 o
   2   1   3        319.21        346.09         3.36 o
   3   1   3         81.63         73.59         2.06 o
   4   1   3         91.94         73.01         0.75 o
   5   1   3        157.72        146.31         2.06 o
   6   1   3         58.53         61.05         1.03 o
   7   1   3          3.48          4.02         0.34 o
  -8   2   3         36.39         40.12         1.39 o
  -7   2   3         52.25         50.42         0.95 o
  -6   2   3        334.46        312.81         4.86 o
  -5   2   3        153.80        132.56         1.91 o
  -4   2   3          0.44          0.20         0.11 o
  -3   2   3          2.92          2.24         0.21 o
  -2   2   3        650.60        673.28         6.79 o
  -1   2   3        610.12        603.26         5.79 o
   0   2   3        196.86        195.57         1.95 o
   1   2   3        327.99        386.37         5.52 o
   2   2   3          0.82          1.17         0.09 o
   3   2   3        283.27        307.57         3.68 o
   4   2   3         51.45         53.63         0.59 o
   5   2   3        125.20        120.90         1.28 o
   6   2   3          9.56         10.03         0.56 o
   7   2   3          8.42          7.93         0.54 o
  -7   3   3          2.60          3.68         0.37 o
  -6   3   3          4.79          3.43         0.18 o
  -5   3   3        661.93        685.90        10.58 o
  -4   3   3          0.15          0.12         0.08 o
  -3   3   3        130.86        121.43         1.17 o
  -2   3   3         79.62         77.21         0.73 o
  -1   3   3         67.73         67.22         1.38 o
   0   3   3        105.89         79.52         0.96 o
   1   3   3       1417.21       1712.26        27.15 o
   2   3   3        396.07        449.26         5.24 o
   3   3   3        274.58        320.91         5.56 o
   4   3   3         39.73         35.72         0.35 o
   5   3   3        563.06        633.74         8.29 o
   6   3   3        116.80        111.75         1.25 o
   7   3   3         22.66         24.44         0.69 o
  -7   4   3          5.51          3.49         0.31 o
  -6   4   3          1.00          0.23         0.22 o
  -5   4   3         33.52         35.42         0.52 o
  -4   4   3        317.31        336.05         3.90 o
  -3   4   3        933.28       1043.03        14.71 o
  -2   4   3        296.18        337.34         3.24 o
  -1   4   3        201.78        226.94         3.91 o
   0   4   3         88.83         84.15         3.66 o
   1   4   3         11.40         10.44         1.45 o
   2   4   3        164.90        169.65         2.37 o
   3   4   3          0.05          0.34         0.10 o
   4   4   3        120.10        114.54         1.21 o
   5   4   3        243.60        241.39         2.76 o
   6   4   3         88.92         84.56         1.06 o
   7   4   3         61.74         64.43         1.19 o
  -7   5   3          4.53          4.66         0.35 o
  -6   5   3        306.48        283.01         3.63 o
  -5   5   3          0.81          0.07         0.08 o
  -4   5   3        145.09        124.22         1.21 o
  -3   5   3        563.32        629.58         7.20 o
  -2   5   3         38.12         42.44         0.40 o
  -1   5   3        319.27        368.46         5.46 o
   0   5   3         22.01         19.33         0.31 o
   1   5   3        150.20        169.73         5.30 o
   2   5   3        602.07        720.51         8.30 o
   3   5   3        301.59        328.05         3.66 o
   4   5   3          5.57          4.37         0.23 o
   5   5   3         42.63         41.52         0.93 o
   6   5   3         20.20         17.91         0.33 o
   7   5   3         62.67         69.08         1.27 o
  -7   6   3        137.63        138.83         1.82 o
  -6   6   3         37.03         32.25         0.65 o
  -5   6   3          0.21          0.17         0.12 o
  -4   6   3         38.52         30.86         0.39 o
  -3   6   3         80.85         74.56         0.74 o
  -2   6   3        250.75        294.14         4.94 o
  -1   6   3       1110.31       1283.34        19.05 o
   0   6   3        313.37        360.87         4.28 o
   1   6   3        192.78        229.26         4.68 o
   2   6   3         17.04         15.77         0.24 o
   3   6   3        186.11        175.94         1.72 o
   4   6   3         55.79         58.22         0.74 o
   5   6   3          9.31          8.81         0.32 o
   6   6   3         10.58         12.73         0.46 o
  -7   7   3        140.96        146.73         2.03 o
  -6   7   3          3.44          1.66         0.17 o
  -5   7   3          3.57          2.05         0.14 o
  -4   7   3         27.23         25.76         0.39 o
  -3   7   3         26.79         27.04         0.33 o
  -2   7   3         74.61         77.03         0.95 o
  -1   7   3         17.20         18.98         0.33 o
   0   7   3         98.30         95.45         1.79 o
   1   7   3          2.80          1.57         0.16 o
   2   7   3         31.90         31.66         0.41 o
   3   7   3        237.85        226.64         2.51 o
   4   7   3          1.32          1.04         0.18 o
   5   7   3         22.94         22.21         0.41 o
   6   7   3          9.64          9.03         0.29 o
  -6   8   3          1.42          1.59         0.23 o
  -5   8   3          5.61          5.06         0.18 o
  -4   8   3         17.00         17.42         0.28 o
  -3   8   3         82.83         75.35         0.91 o
  -2   8   3        296.35        321.01         4.66 o
  -1   8   3        133.90        119.77         1.19 o
   0   8   3         93.29         89.55         0.94 o
   1   8   3         28.40         21.82         0.80 o
   2   8   3        635.85        725.97         9.81 o
   3   8   3        334.16        353.88         4.22 o
   4   8   3        213.67        212.00         2.44 o
   5   8   3         19.75         22.19         0.41 o
   6   8   3         55.02         57.35         0.81 o
  -6   9   3          2.77          3.44         0.45 o
  -5   9   3         14.01         14.77         0.36 o
  -4   9   3          9.46         11.88         0.38 o
  -3   9   3         39.33         38.12         0.58 o
  -2   9   3          0.00          0.14         0.16 o
  -1   9   3         16.93         17.62         0.27 o
   0   9   3         39.21         37.11         0.44 o
   1   9   3        213.09        203.21         3.07 o
   2   9   3         46.84         44.04         0.82 o
   3   9   3        165.39        152.99         1.73 o
   4   9   3        144.92        137.79         1.65 o
   5   9   3          9.23          8.41         0.32 o
  -5  10   3         14.56         14.76         0.62 o
  -4  10   3          1.47          1.16         0.15 o
  -3  10   3         52.20         47.35         0.74 o
  -2  10   3         76.21         77.46         0.97 o
  -1  10   3         63.47         60.98         0.72 o
   0  10   3         55.62         52.58         0.66 o
   1  10   3          1.05          1.04         0.15 o
   2  10   3          0.49          0.11         0.17 o
   3  10   3         20.03         20.37         0.43 o
   4  10   3         60.45         68.49         0.94 o
   5  10   3         95.44        102.75         1.44 o
  -5  11   3         38.53         42.05         0.72 o
  -4  11   3          3.22          3.22         0.19 o
  -3  11   3          4.88          4.02         0.34 o
  -2  11   3         44.37         40.79         0.61 o
  -1  11   3         88.23         82.06         0.97 o
   0  11   3         78.48         76.88         0.86 o
   1  11   3         35.70         34.85         0.66 o
   2  11   3          0.10          0.06         0.14 o
   3  11   3        169.84        172.72         2.23 o
   4  11   3          0.00          0.38         0.26 o
  -4  12   3         11.04         11.59         0.48 o
  -3  12   3         13.72         13.93         0.35 o
  -2  12   3          0.57          0.71         0.17 o
  -1  12   3         56.88         54.09         0.63 o
   0  12   3          2.33          1.84         0.16 o
   1  12   3          0.61          0.98         0.15 o
   2  12   3          0.05          0.25         0.16 o
   3  12   3         71.47         75.66         0.96 o
   4  12   3         19.88         26.94         0.50 o
  -3  13   3          5.45          5.26         0.70 o
  -2  13   3          4.25          4.98         0.33 o
  -1  13   3         17.81         18.66         0.36 o
   0  13   3          2.35          3.11         0.16 o
   1  13   3         49.47         48.58         0.66 o
   2  13   3         16.34         18.66         0.38 o
   3  13   3        196.29        222.17         2.96 o
  -2  14   3          3.65          4.53         0.38 o
  -1  14   3         39.76         41.53         1.23 o
   0  14   3         49.93         51.83         1.33 o
   1  14   3          3.28          3.30         0.51 o
  -8   0   4         99.80         98.92         2.89 o
  -6   0   4         66.68         66.73         1.38 o
  -4   0   4       1861.21       2038.98        40.07 o
  -2   0   4        169.91        232.58         3.95 o
   0   0   4       1821.97       2126.97        35.63 o
   2   0   4       2236.07       2670.60        56.16 o
   4   0   4        171.69        158.45         2.42 o
   6   0   4       1243.63       1510.22        35.86 o
  -8   1   4          1.89          2.03         0.61 o
  -7   1   4          2.76          3.21         0.36 o
  -6   1   4          2.30          1.84         0.23 o
  -5   1   4         13.30         10.89         0.17 o
  -4   1   4         43.10         39.51         0.39 o
  -3   1   4        411.41        494.03         4.88 o
  -2   1   4        502.90        536.81         5.03 o
  -1   1   4         83.18         51.79         0.60 o
   0   1   4          3.13          4.93         0.17 o
   1   1   4         35.68         32.93         0.30 o
   2   1   4         97.23         82.56         0.63 o
   3   1   4        156.86        159.11         2.73 o
   4   1   4         49.97         48.23         0.67 o
   5   1   4         66.20         66.30         0.97 o
   6   1   4         52.19         50.63         0.96 o
   7   1   4         73.08         73.85         1.21 o
  -7   2   4         37.99         34.80         0.86 o
  -6   2   4        137.06        133.91         1.61 o
  -5   2   4          9.98         11.67         0.22 o
  -4   2   4        283.44        290.46         3.52 o
  -3   2   4         65.58         57.50         0.46 o
  -2   2   4       3139.82       3691.85        60.27 o
  -1   2   4        271.02        295.97         3.90 o
   0   2   4       1131.06       1318.65        17.20 o
   1   2   4          7.53          6.52         0.18 o
   2   2   4        373.96        447.05         4.17 o
   3   2   4         19.11         17.38         0.25 o
   4   2   4         53.64         50.02         0.52 o
   5   2   4        178.90        165.31         1.90 o
   6   2   4        370.85        375.94         4.97 o
   7   2   4          0.01          0.13         0.26 o
  -7   3   4          9.34          8.17         0.44 o
  -6   3   4        297.56        285.79         3.43 o
  -5   3   4        193.13        189.18         2.49 o
  -4   3   4         24.70         21.16         0.25 o
  -3   3   4         23.94         12.90         0.19 o
  -2   3   4       1068.19       1259.87        16.50 o
  -1   3   4          3.69          8.03         0.31 o
   0   3   4       1143.62       1288.52        18.99 o
   1   3   4        599.07        712.66         7.96 o
   2   3   4        404.88        504.49         5.96 o
   3   3   4         15.08         16.95         0.27 o
   4   3   4         34.25         27.44         0.30 o
   5   3   4         73.61         68.04         0.82 o
   6   3   4          2.08          2.99         0.34 o
   7   3   4         93.71         98.86         1.42 o
  -7   4   4        146.59        143.90         2.54 o
  -6   4   4        167.57        158.77         2.35 o
  -5   4   4          1.97          3.46         0.16 o
  -4   4   4         11.42         10.43         0.22 o
  -3   4   4        159.20        134.43         1.37 o
  -2   4   4        288.97        254.47         8.31 o
  -1   4   4          8.62          6.44         0.31 o
   0   4   4        447.41        497.59         6.84 o
   1   4   4        147.16        152.00         4.75 o
   2   4   4          1.61          2.92         0.16 o
   3   4   4        179.66        168.35         2.08 o
   4   4   4         46.48         46.61         0.51 o
   5   4   4          1.79          2.22         0.15 o
   6   4   4         11.39         10.33         0.49 o
   7   4   4          0.87          1.09         0.74 o
  -7   5   4        367.05        395.88         6.49 o
  -6   5   4         80.73         80.36         1.09 o
  -5   5   4        392.18        372.28         3.99 o
  -4   5   4        531.20        530.12         5.86 o
  -3   5   4        679.35        744.81         8.71 o
  -2   5   4          7.58          7.19         0.12 o
  -1   5   4        769.28        860.94        10.44 o
   0   5   4        947.01       1079.88        17.81 o
   1   5   4         47.90         43.33         0.38 o
   2   5   4         22.63         16.84         0.29 o
   3   5   4        284.07        251.62         3.51 o
   4   5   4        243.74        230.58         3.54 o
   5   5   4         54.36         54.52         0.61 o
   6   5   4         11.93         12.03         0.59 o
  -7   6   4         98.67        100.18         2.05 o
  -6   6   4          3.31          3.38         0.30 o
  -5   6   4        102.31         90.98         0.91 o
  -4   6   4          5.07          7.40         0.21 o
  -3   6   4        155.01        144.70         1.49 o
  -2   6   4        251.82        285.29         4.36 o
  -1   6   4          2.91          0.77         0.25 o
   0   6   4          5.71          5.03         0.19 o
   1   6   4         35.30         38.59         0.35 o
   2   6   4         13.39         12.20         0.24 o
   3   6   4         16.06         14.63         0.29 o
   4   6   4         76.59         78.30         1.04 o
   5   6   4         32.98         28.59         0.49 o
   6   6   4          0.06          0.16         0.14 o
  -7   7   4          0.19          0.14         0.28 o
  -6   7   4        165.71        179.20         1.95 o
  -5   7   4         26.10         17.87         0.43 o
  -4   7   4          6.18          3.26         0.15 o
  -3   7   4        108.66         95.64         0.93 o
  -2   7   4          0.01          0.27         0.16 o
  -1   7   4        678.94        774.18        10.24 o
   0   7   4         51.96         58.44         0.72 o
   1   7   4         53.63         50.01         0.50 o
   2   7   4        705.48        770.82         9.37 o
   3   7   4        153.82        141.45         4.52 o
   4   7   4          1.61          1.67         0.21 o
   5   7   4          0.68          0.97         0.16 o
   6   7   4          2.22          2.02         0.21 o
  -6   8   4        264.29        274.28         3.07 o
  -5   8   4        164.49        149.86         1.55 o
  -4   8   4          0.13          0.13         0.10 o
  -3   8   4         39.15         33.43         0.42 o
  -2   8   4         68.80         60.57         0.74 o
  -1   8   4        113.10        120.27         1.32 o
   0   8   4         77.07         72.45         0.66 o
   1   8   4         71.24         63.26         0.61 o
   2   8   4         75.87         71.51         0.81 o
   3   8   4        376.43        395.93         4.44 o
   4   8   4          0.09          0.14         0.14 o
   5   8   4         26.85         25.83         0.53 o
  -6   9   4          9.32          9.31         0.62 o
  -5   9   4         17.54         14.23         0.27 o
  -4   9   4         31.30         29.89         0.44 o
  -3   9   4          8.53         10.04         0.27 o
  -2   9   4          2.07          0.93         0.19 o
  -1   9   4         11.64         13.48         0.33 o
   0   9   4        266.30        259.98         4.16 o
   1   9   4        159.72        144.14         1.41 o
   2   9   4         43.93         42.63         0.51 o
   3   9   4        116.22        107.21         1.21 o
   4   9   4         53.00         46.70         0.62 o
   5   9   4         43.67         46.91         0.86 o
  -5  10   4          6.49          9.60         0.34 o
  -4  10   4         14.07         15.72         0.31 o
  -3  10   4         29.38         30.11         0.38 o
  -2  10   4         51.66         52.75         0.70 o
  -1  10   4         71.11         64.50         0.81 o
   0  10   4        105.86        102.55         1.00 o
   1  10   4         33.96         33.90         0.46 o
   2  10   4         84.93         80.97         0.85 o
   3  10   4          6.47          8.71         0.23 o
   4  10   4        485.61        520.84         7.14 o
   5  10   4         29.60         36.47         0.81 o
  -5  11   4          6.80          7.35         0.32 o
  -4  11   4         17.56         17.59         0.40 o
  -3  11   4         12.30         11.80         0.54 o
  -2  11   4          6.07          4.88         0.20 o
  -1  11   4          0.02          0.10         0.11 o
   0  11   4         25.80         24.51         0.32 o
   1  11   4          0.88          0.63         0.11 o
   2  11   4         13.47         13.57         0.28 o
   3  11   4         57.13         53.84         0.67 o
   4  11   4         72.39         60.22         0.89 o
  -4  12   4        153.27        163.31         2.01 o
  -3  12   4         15.41         13.81         0.31 o
  -2  12   4         10.13         10.95         0.37 o
  -1  12   4         46.02         47.36         0.70 o
   0  12   4        114.79        111.75         1.10 o
   1  12   4         14.69         13.47         0.30 o
   2  12   4         55.55         57.65         0.75 o
   3  12   4         35.95         36.59         0.52 o
  -3  13   4          0.00         -0.06         0.48 o
  -2  13   4         12.60         13.43         0.82 o
  -1  13   4          0.01          0.02         0.29 o
   0  13   4         44.80         44.24         0.92 o
   1  13   4          5.92          6.97         0.53 o
   2  13   4         30.67         31.85         0.78 o
  -1  14   4         11.97         11.33         1.08 o
   0  14   4         69.27         74.08         2.10 o
  -7   0   5        162.89        157.13         4.88 o
  -5   0   5          2.49          2.41         0.18 o
  -3   0   5         21.33         22.24         0.32 o
  -1   0   5       1268.30       1483.96        26.13 o
   1   0   5        317.43        362.82         3.93 o
   3   0   5        979.68       1223.17        25.68 o
   5   0   5         56.02         51.42         0.99 o
   7   0   5        213.74        212.37         6.50 o
  -7   1   5         25.25         25.52         0.65 o
  -6   1   5        597.07        653.91         7.03 o
  -5   1   5         88.39         80.85         0.71 o
  -4   1   5         65.91         59.52         0.53 o
  -3   1   5          2.57          4.35         0.12 o
  -2   1   5        706.07        874.82         8.77 o
  -1   1   5       1081.90       1244.24        13.65 o
   0   1   5        416.18        455.35         3.97 o
   1   1   5        769.41        864.30         9.36 o
   2   1   5        273.27        319.12         3.07 o
   3   1   5        396.35        423.31         3.98 o
   4   1   5         30.08         28.96         0.35 o
   5   1   5         55.11         50.83         0.75 o
   6   1   5          0.13          0.16         0.22 o
   7   1   5         22.58         23.52         0.71 o
  -7   2   5         69.74         69.78         0.85 o
  -6   2   5        440.42        470.39         7.23 o
  -5   2   5        761.70        849.19         9.57 o
  -4   2   5          0.13          0.27         0.11 o
  -3   2   5         16.24         14.09         0.19 o
  -2   2   5        556.60        575.04         5.66 o
  -1   2   5        835.92        996.79        11.16 o
   0   2   5        102.70         93.46         1.89 o
   1   2   5        116.72        122.83         1.66 o
   2   2   5        115.87        114.43         0.82 o
   3   2   5          2.46          5.24         0.13 o
   4   2   5        452.50        486.88         6.77 o
   5   2   5        230.62        219.18         2.27 o
   6   2   5        126.03        130.82         1.67 o
  -7   3   5          2.15          1.83         0.51 o
  -6   3   5         11.71         10.44         0.31 o
  -5   3   5        339.17        342.60         5.12 o
  -4   3   5        331.46        361.24         3.70 o
  -3   3   5         26.51         18.21         0.23 o
  -2   3   5          8.83          6.59         0.17 o
  -1   3   5        367.62        458.83         5.28 o
   0   3   5        360.12        346.28         3.84 o
   1   3   5       1407.21       1606.25        20.49 o
   2   3   5          4.97          5.63         0.12 o
   3   3   5        221.36        199.19         1.86 o
   4   3   5         23.15         23.02         0.27 o
   5   3   5          0.45          0.58         0.20 o
   6   3   5         56.33         56.78         0.97 o
  -7   4   5          9.84          9.80         0.29 o
  -6   4   5         56.06         52.10         0.69 o
  -5   4   5        281.40        279.41         3.27 o
  -4   4   5         48.59         41.12         0.54 o
  -3   4   5         85.37         71.61         0.65 o
  -2   4   5        100.33         98.29         0.87 o
  -1   4   5        282.20        302.41         3.33 o
   0   4   5        205.53        197.25         5.40 o
   1   4   5         20.39         15.14         0.17 o
   2   4   5        210.06        197.79         2.68 o
   3   4   5        739.09        835.52        11.40 o
   4   4   5        106.75         93.99         1.02 o
   5   4   5          0.21          0.27         0.07 o
   6   4   5          5.42          5.68         0.31 o
  -7   5   5          0.17          0.70         0.20 o
  -6   5   5         41.15         44.91         0.72 o
  -5   5   5        158.78        151.46         1.82 o
  -4   5   5         82.76         68.30         0.85 o
  -3   5   5        189.23        174.68         1.60 o
  -2   5   5        290.79        308.56         4.08 o
  -1   5   5          6.42          6.32         0.30 o
   0   5   5         12.53         17.78         0.39 o
   1   5   5        236.00        224.35         5.74 o
   2   5   5        221.65        209.45         3.65 o
   3   5   5         38.17         40.23         0.56 o
   4   5   5         44.12         42.42         0.55 o
   5   5   5         27.12         25.23         0.40 o
   6   5   5          1.38          1.24         0.33 o
  -7   6   5          1.16          0.56         0.17 o
  -6   6   5         55.13         53.84         0.61 o
  -5   6   5         47.87         45.77         0.58 o
  -4   6   5        119.06        112.60         1.14 o
  -3   6   5        292.68        300.47         3.00 o
  -2   6   5         12.31         12.51         0.17 o
  -1   6   5        203.42        170.05         2.15 o
   0   6   5        282.76        291.57         3.93 o
   1   6   5         38.82         36.52         0.44 o
   2   6   5        244.41        220.44         3.91 o
   3   6   5        120.49        121.58         1.40 o
   4   6   5          5.82          5.66         0.19 o
   5   6   5         19.04         17.86         0.40 o
   6   6   5         16.52         17.50         0.61 o
  -6   7   5          0.06          0.20         0.12 o
  -5   7   5         60.29         56.03         0.68 o
  -4   7   5         13.52          9.85         0.22 o
  -3   7   5        178.14        160.39         1.51 o
  -2   7   5        126.60        117.04         1.67 o
  -1   7   5          3.34          1.72         0.26 o
   0   7   5         14.90         16.26         0.49 o
   1   7   5          0.96          0.96         0.19 o
   2   7   5        107.63        112.29         1.40 o
   3   7   5         50.48         43.36         0.59 o
   4   7   5         36.93         36.49         0.59 o
   5   7   5        207.98        228.36         3.45 o
   6   7   5         44.49         54.25         0.97 o
  -6   8   5         23.26         24.95         0.46 o
  -5   8   5          1.01          0.79         0.15 o
  -4   8   5        186.97        174.57         1.73 o
  -3   8   5        649.40        692.58         8.25 o
  -2   8   5        161.91        160.37         2.91 o
  -1   8   5         54.32         53.18         0.72 o
   0   8   5         19.09         16.15         0.55 o
   1   8   5          7.05          4.37         0.12 o
   2   8   5          9.39         13.89         1.40 o
   3   8   5         45.65         45.18         0.65 o
   4   8   5          3.08          4.05         0.38 o
   5   8   5        129.50        142.43         2.08 o
  -6   9   5         22.86         23.39         0.40 o
  -5   9   5         24.14         26.14         0.39 o
  -4   9   5         48.39         41.91         0.60 o
  -3   9   5        232.13        239.01         2.42 o
  -2   9   5          2.31          1.43         0.11 o
  -1   9   5          1.43          1.80         0.14 o
   0   9   5         70.71         60.58         1.12 o
   1   9   5        337.25        333.53         6.95 o
   2   9   5         44.88         39.57         0.54 o
   3   9   5          6.24          5.61         0.37 o
   4   9   5          6.79          8.48         0.34 o
   5   9   5          8.27          7.32         0.34 o
  -5  10   5          1.38          2.30         0.19 o
  -4  10   5         13.84         10.65         0.24 o
  -3  10   5         81.53         75.19         1.03 o
  -2  10   5         94.61         89.87         0.88 o
  -1  10   5        165.38        165.48         1.91 o
   0  10   5         98.18         94.24         0.96 o
   1  10   5         58.70         64.00         0.62 o
   2  10   5          2.68          3.75         0.15 o
   3  10   5          0.23          0.15         0.12 o
   4  10   5         14.70          9.98         0.57 o
  -5  11   5         98.25        104.63         1.30 o
  -4  11   5        199.05        197.47         2.46 o
  -3  11   5          6.18          6.37         0.16 o
  -2  11   5        119.80        122.71         1.24 o
  -1  11   5        177.79        173.10         1.96 o
   0  11   5         15.07         15.27         0.18 o
   1  11   5        298.05        294.28         3.65 o
   2  11   5         19.79         16.81         0.24 o
   3  11   5         12.20         13.27         0.27 o
   4  11   5         79.96         80.27         1.77 o
  -4  12   5         22.03         25.93         1.00 o
  -3  12   5        160.50        167.38         3.23 o
  -2  12   5         77.26         77.46         1.32 o
  -1  12   5         28.06         27.66         0.80 o
   0  12   5        116.03        112.70         1.95 o
   1  12   5         54.74         54.91         1.56 o
   2  12   5         18.20         16.81         0.68 o
   3  12   5          0.05          0.06         0.32 o
  -3  13   5        218.85        235.25         4.99 o
  -2  13   5         23.56         24.55         1.13 o
  -1  13   5          1.51          1.49         0.37 o
   0  13   5        110.10        115.23         2.28 o
   1  13   5         48.00         42.25         1.04 o
   2  13   5          1.02          1.32         0.41 o
  -6   0   6          8.38         10.06         0.35 o
  -4   0   6       1223.24       1335.75        23.73 o
  -2   0   6       1117.44       1361.66        23.53 o
   0   0   6        416.32        503.06         6.95 o
   2   0   6        699.87        859.11        16.25 o
   4   0   6          7.94          5.97         0.32 o
   6   0   6        200.25        195.07         4.15 o
  -7   1   6          3.74          4.31         0.20 o
  -6   1   6        155.61        155.59         1.42 o
  -5   1   6       1171.42       1329.61        16.92 o
  -4   1   6        268.67        270.83         2.50 o
  -3   1   6          1.89          1.92         0.11 o
  -2   1   6        759.25        876.90         8.88 o
  -1   1   6       1215.34       1379.44        15.64 o
   0   1   6          2.22          2.31         0.33 o
   1   1   6         69.29         65.87         0.58 o
   2   1   6        134.61        121.52         1.12 o
   3   1   6          7.83          8.59         0.17 o
   4   1   6        102.50        102.69         0.98 o
   5   1   6          2.75          3.02         0.23 o
   6   1   6        174.85        181.16         2.38 o
  -7   2   6         65.31         66.84         1.86 o
  -6   2   6          8.78          8.18         0.20 o
  -5   2   6         14.31         11.18         0.26 o
  -4   2   6       1048.92       1171.09        14.16 o
  -3   2   6        153.12        151.01         1.18 o
  -2   2   6          0.85          0.91         0.09 o
  -1   2   6         93.08         95.68         2.08 o
   0   2   6        364.46        411.78         3.50 o
   1   2   6          0.61          0.44         0.08 o
   2   2   6        111.44         98.53         0.74 o
   3   2   6        412.10        454.12         4.81 o
   4   2   6        311.26        319.33         4.20 o
   5   2   6         33.59         34.40         0.64 o
   6   2   6          0.00          0.36         0.30 o
  -7   3   6         70.21         72.36         0.98 o
  -6   3   6         39.80         40.67         0.61 o
  -5   3   6         44.41         42.42         0.59 o
  -4   3   6        122.08        111.63         1.70 o
  -3   3   6         45.10         42.25         0.39 o
  -2   3   6         40.39         39.71         0.37 o
  -1   3   6         20.69         15.02         0.15 o
   0   3   6         25.54         16.30         0.21 o
   1   3   6        191.13        218.51         2.99 o
   2   3   6          0.58          1.32         0.09 o
   3   3   6          6.90          6.79         0.21 o
   4   3   6        314.02        326.74         4.39 o
   5   3   6          0.97          0.96         0.07 o
   6   3   6         25.73         26.39         0.55 o
  -7   4   6         37.12         37.91         0.58 o
  -6   4   6         39.97         38.41         0.97 o
  -5   4   6        127.22        119.83         1.45 o
  -4   4   6          0.61          0.45         0.13 o
  -3   4   6         98.69         88.92         0.89 o
  -2   4   6         12.23          9.88         0.19 o
  -1   4   6        576.87        639.86         8.20 o
   0   4   6         75.68         73.12         0.81 o
   1   4   6        206.13        201.27         5.15 o
   2   4   6          1.40          0.57         0.09 o
   3   4   6         19.32         16.18         0.27 o
   4   4   6          0.25          0.26         0.11 o
   5   4   6         75.88         78.12         0.92 o
   6   4   6         27.65         33.03         0.61 o
  -7   5   6         28.03         27.84         0.44 o
  -6   5   6          7.89          7.64         0.46 o
  -5   5   6          9.16          7.08         0.26 o
  -4   5   6         47.88         44.97         0.61 o
  -3   5   6          4.53          3.39         0.22 o
  -2   5   6         42.80         35.32         0.35 o
  -1   5   6         91.19         85.56         1.12 o
   0   5   6         86.99         86.10         1.21 o
   1   5   6         41.22         40.32         0.37 o
   2   5   6        104.64         85.32         0.82 o
   3   5   6         84.99         88.02         0.78 o
   4   5   6         62.18         62.23         0.68 o
   5   5   6         71.39         72.32         0.91 o
   6   5   6         70.35         82.66         1.82 o
  -7   6   6         24.10         26.33         0.61 o
  -6   6   6         70.90         69.16         0.82 o
  -5   6   6        135.74        129.40         1.33 o
  -4   6   6        164.78        156.86         1.51 o
  -3   6   6         84.41         79.06         0.78 o
  -2   6   6         32.29         28.05         0.51 o
  -1   6   6        189.11        182.21         2.50 o
   0   6   6          2.30          2.41         0.27 o
   1   6   6        445.76        462.43         8.53 o
   2   6   6          2.47          0.80         0.25 o
   3   6   6         70.79         63.15         0.80 o
   4   6   6         22.49         18.81         0.30 o
   5   6   6         73.73         75.01         2.01 o
  -6   7   6          1.84          2.40         0.16 o
  -5   7   6          0.52          1.32         0.23 o
  -4   7   6          5.66          6.05         0.18 o
  -3   7   6        120.88        108.49         1.26 o
  -2   7   6        153.81        165.23         6.14 o
  -1   7   6        170.23        158.43         2.26 o
   0   7   6        443.30        487.66         7.11 o
   1   7   6          9.01          6.80         0.41 o
   2   7   6          3.09          0.89         0.25 o
   3   7   6          0.92          0.61         0.15 o
   4   7   6          3.35          2.95         0.16 o
   5   7   6          0.16          0.31         0.21 o
  -6   8   6         49.16         52.50         0.70 o
  -5   8   6         19.47         17.03         0.31 o
  -4   8   6          0.07          0.30         0.10 o
  -3   8   6          0.36          0.31         0.09 o
  -2   8   6        137.32        128.76         2.36 o
  -1   8   6         14.26         13.09         0.48 o
   0   8   6         39.42         36.18         0.73 o
   1   8   6          9.18         11.15         0.62 o
   2   8   6        225.73        208.13         3.98 o
   3   8   6          7.36          9.71         0.27 o
   4   8   6          6.84          6.81         0.37 o
   5   8   6         10.00         12.97         0.38 o
  -5   9   6         78.74         77.53         0.83 o
  -4   9   6          1.15          1.59         0.16 o
  -3   9   6          0.35          0.33         0.07 o
  -2   9   6        405.94        452.37        11.33 o
  -1   9   6         24.39         23.85         0.71 o
   0   9   6        179.63        167.53         2.70 o
   1   9   6          2.82          3.40         0.41 o
   2   9   6        361.17        351.12         7.13 o
   3   9   6         44.52         37.59         0.59 o
   4   9   6          1.04          1.66         0.22 o
  -5  10   6          0.52          0.80         0.18 o
  -4  10   6         54.47         55.00         0.93 o
  -3  10   6         29.76         31.04         0.38 o
  -2  10   6        682.57        778.98         9.50 o
  -1  10   6         37.68         36.81         0.91 o
   0  10   6          0.11          0.18         0.27 o
   1  10   6          3.40          2.71         0.36 o
   2  10   6          4.12          3.02         0.37 o
   3  10   6         18.95         19.34         0.82 o
   4  10   6          4.67          6.43         0.70 o
  -4  11   6          5.10          5.18         0.64 o
  -3  11   6        294.63        293.32         7.85 o
  -2  11   6          3.28          4.24         0.42 o
  -1  11   6         30.12         29.86         0.84 o
   0  11   6        153.17        152.87         3.22 o
   1  11   6          0.64          0.51         0.31 o
   2  11   6          6.80          9.77         0.50 o
   3  11   6          6.03          4.95         0.50 o
  -3  12   6          0.25          2.95         1.67 o
  -2  12   6          7.37          7.30         0.54 o
  -1  12   6         23.03         23.46         0.71 o
   0  12   6         36.72         34.52         0.95 o
   1  12   6         37.76         36.30         1.08 o
   2  12   6         12.31         14.62         0.61 o
  -2  13   6         24.40         26.96         1.02 o
  -1  13   6          1.78          1.39         0.44 o
   0  13   6          1.84          2.07         0.41 o
   1  13   6         19.11         18.64         0.83 o
  -7   0   7          0.05          0.24         0.14 o
  -5   0   7          0.00          0.19         0.15 o
  -3   0   7        312.26        321.61         4.29 o
  -1   0   7        166.07        173.71         4.67 o
   1   0   7        111.46        120.23         1.52 o
   3   0   7          6.82          3.18         0.21 o
   5   0   7        145.32        150.05         2.52 o
  -7   1   7          2.63          3.03         0.17 o
  -6   1   7         19.29         18.24         0.28 o
  -5   1   7          0.82          0.86         0.13 o
  -4   1   7        250.68        225.35         2.08 o
  -3   1   7        347.67        370.08         3.49 o
  -2   1   7         31.71         31.41         0.28 o
  -1   1   7          0.20          0.64         0.08 o
   0   1   7         56.42         48.16         0.40 o
   1   1   7        399.31        406.95         3.82 o
   2   1   7          0.29          0.43         0.17 o
   3   1   7          0.62          0.41         0.10 o
   4   1   7          0.00          0.05         0.14 o
   5   1   7         19.58         20.38         0.42 o
   6   1   7         42.71         47.13         0.82 o
  -7   2   7         65.92         71.67         1.01 o
  -6   2   7         13.40         14.07         0.34 o
  -5   2   7          8.35          7.98         0.23 o
  -4   2   7         66.93         54.90         0.62 o
  -3   2   7         68.49         55.54         0.46 o
  -2   2   7          3.11          7.09         0.18 o
  -1   2   7        341.15        385.11         4.11 o
   0   2   7        289.15        315.74         3.79 o
   1   2   7          3.90          4.02         0.14 o
   2   2   7         98.65         82.04         0.74 o
   3   2   7          2.58          2.22         0.15 o
   4   2   7         18.89         17.60         0.25 o
   5   2   7         20.63         21.49         0.43 o
   6   2   7          2.79          3.05         0.30 o
  -7   3   7        118.08        125.32         1.64 o
  -6   3   7         49.45         47.67         0.57 o
  -5   3   7        112.94         99.10         1.00 o
  -4   3   7        181.28        174.61         1.44 o
  -3   3   7        965.01       1081.49        11.86 o
  -2   3   7        113.34        103.86         0.83 o
  -1   3   7        475.86        524.66         4.71 o
   0   3   7        214.10        217.55         4.29 o
   1   3   7         37.82         34.47         0.30 o
   2   3   7         64.07         59.88         0.48 o
   3   3   7         18.81         12.50         0.23 o
   4   3   7         48.09         49.00         0.55 o
   5   3   7          7.51          8.05         0.22 o
   6   3   7         47.67         49.04         0.78 o
  -7   4   7          3.03          5.03         0.33 o
  -6   4   7         16.85         18.20         0.38 o
  -5   4   7          5.62          5.90         0.24 o
  -4   4   7        480.44        513.86         7.60 o
  -3   4   7        875.56        958.46        12.17 o
  -2   4   7         10.21          9.43         0.23 o
  -1   4   7        822.25        919.65        12.95 o
   0   4   7        190.38        186.15         2.16 o
   1   4   7          4.66          3.20         0.10 o
   2   4   7         11.63          8.77         0.18 o
   3   4   7         75.86         60.07         0.65 o
   4   4   7          1.29          0.84         0.11 o
   5   4   7         98.95         94.93         1.14 o
   6   4   7          8.71          9.29         0.40 o
  -7   5   7          8.21          7.78         0.36 o
  -6   5   7          2.49          3.17         0.25 o
  -5   5   7        186.18        180.75         2.11 o
  -4   5   7        215.78        200.94         3.71 o
  -3   5   7          2.69          4.64         1.31 o
  -2   5   7          0.09          0.74         0.18 o
  -1   5   7         66.62         51.30         0.97 o
   0   5   7        197.56        177.45         2.60 o
   1   5   7        258.55        284.13         8.71 o
   2   5   7          1.38          2.06         0.09 o
   3   5   7         28.99         21.23         0.27 o
   4   5   7         77.83         79.29         0.88 o
   5   5   7         55.77         56.78         0.84 o
  -6   6   7         22.64         23.68         0.56 o
  -5   6   7          4.54          4.98         0.26 o
  -4   6   7        139.22        129.14         1.29 o
  -3   6   7        131.01        120.97         1.19 o
  -2   6   7        176.08        156.29         2.24 o
  -1   6   7         56.52         53.77         0.89 o
   0   6   7         22.28         20.78         0.63 o
   1   6   7          1.38          0.83         0.28 o
   2   6   7          0.15          0.33         0.19 o
   3   6   7        276.86        259.93         2.89 o
   4   6   7        160.21        147.37         1.44 o
   5   6   7          1.95          1.88         0.17 o
  -6   7   7          2.12          2.17         0.19 o
  -5   7   7          7.81          8.09         0.20 o
  -4   7   7         40.43         37.30         0.44 o
  -3   7   7         18.04         15.21         0.21 o
  -2   7   7        470.58        497.20        10.82 o
  -1   7   7        239.04        225.30         3.33 o
   0   7   7        213.86        202.47         3.27 o
   1   7   7          0.00          0.02         0.21 o
   2   7   7        143.26        128.03         1.23 o
   3   7   7         51.93         42.99         0.49 o
   4   7   7          1.34          0.63         0.12 o
   5   7   7          0.14          0.29         0.15 o
  -6   8   7         77.84         75.18         0.87 o
  -5   8   7        144.99        144.00         1.48 o
  -4   8   7        132.48        126.10         1.27 o
  -3   8   7          0.78          1.10         0.10 o
  -2   8   7        235.71        222.44         3.16 o
  -1   8   7        372.89        357.48         5.87 o
   0   8   7         18.96         16.89         0.74 o
   1   8   7          0.96          0.92         0.32 o
   2   8   7          8.65          9.78         0.26 o
   3   8   7         32.29         35.63         0.58 o
   4   8   7         15.33         14.53         0.35 o
  -5   9   7         66.35         66.11         0.84 o
  -4   9   7        127.64        128.30         1.65 o
  -3   9   7          0.82          0.53         0.09 o
  -2   9   7          0.77          0.57         0.30 o
  -1   9   7        182.72        187.59         3.62 o
   0   9   7         98.83         90.46         2.02 o
   1   9   7         58.62         55.10         1.00 o
   2   9   7          3.52          4.33         0.66 o
   3   9   7         34.06         29.96         0.89 o
   4   9   7          0.02          0.06         0.17 o
  -5  10   7         39.85         44.29         0.89 o
  -4  10   7          0.24          0.09         0.39 o
  -3  10   7         13.31         12.83         0.53 o
  -2  10   7         15.14         14.22         0.64 o
  -1  10   7         81.51         72.33         1.38 o
   0  10   7         20.97         19.59         0.63 o
   1  10   7         11.29         12.72         0.59 o
   2  10   7          2.80          2.49         0.37 o
   3  10   7         18.22         18.10         0.85 o
  -4  11   7          0.99          0.85         0.49 o
  -3  11   7          8.14         10.07         0.73 o
  -2  11   7         35.62         34.06         0.85 o
  -1  11   7         45.85         46.25         1.37 o
   0  11   7         12.12         11.67         0.62 o
   1  11   7         20.13         18.45         0.65 o
   2  11   7          0.19          0.11         0.29 o
   3  11   7          6.66          7.38         0.64 o
  -3  12   7         13.22         11.91         1.32 o
  -2  12   7          0.56          1.03         0.50 o
  -1  12   7         10.02          9.77         0.57 o
   0  12   7          0.55          1.00         0.38 o
   1  12   7         61.38         59.61         1.79 o
  -6   0   8          9.96          9.92         0.38 o
  -4   0   8        666.11        667.74        10.11 o
  -2   0   8        770.50        835.60        12.92 o
   0   0   8         11.28         10.11         0.28 o
   2   0   8         75.82         69.65         3.20 o
   4   0   8        188.11        188.54         2.48 o
  -7   1   8          7.83         10.08         0.26 o
  -6   1   8        114.53        109.38         1.05 o
  -5   1   8         90.77         90.94         0.90 o
  -4   1   8        116.69        104.21         0.98 o
  -3   1   8         68.76         57.26         0.59 o
  -2   1   8          1.93          1.38         0.11 o
  -1   1   8          0.01          0.12         0.07 o
   0   1   8        271.80        277.36         3.66 o
   1   1   8          4.29          5.49         0.31 o
   2   1   8         50.52         48.59         0.56 o
   3   1   8         49.13         36.92         0.41 o
   4   1   8         44.09         40.70         0.59 o
   5   1   8          6.34          5.76         0.27 o
  -7   2   8         18.39         21.40         0.37 o
  -6   2   8         19.54         22.05         0.50 o
  -5   2   8        188.52        175.53         1.60 o
  -4   2   8        128.60        120.08         1.09 o
  -3   2   8          2.80          2.97         0.12 o
  -2   2   8        315.61        305.44         3.74 o
  -1   2   8        202.16        195.45         4.21 o
   0   2   8        238.41        214.23         3.84 o
   1   2   8        111.30         91.50         0.98 o
   2   2   8         57.47         57.36         0.56 o
   3   2   8         14.98         15.18         0.25 o
   4   2   8          1.48          1.16         0.24 o
   5   2   8          0.23          0.37         0.18 o
  -7   3   8         16.07         18.82         0.43 o
  -6   3   8          1.92          2.52         0.25 o
  -5   3   8         18.29         18.54         0.41 o
  -4   3   8         11.09          8.66         0.38 o
  -3   3   8         12.28         10.79         0.22 o
  -2   3   8        150.33        152.69         1.77 o
  -1   3   8          6.23          5.18         0.16 o
   0   3   8         64.68         58.55         0.59 o
   1   3   8         26.65         23.31         0.28 o
   2   3   8         83.33         75.88         0.61 o
   3   3   8          9.10          8.11         0.20 o
   4   3   8         92.25         86.06         0.84 o
   5   3   8         66.94         67.68         0.95 o
  -7   4   8         51.57         59.35         0.90 o
  -6   4   8          3.52          3.12         0.30 o
  -5   4   8          0.12          0.29         0.13 o
  -4   4   8         21.65         15.73         0.28 o
  -3   4   8        458.04        486.54         4.95 o
  -2   4   8         45.97         43.44         0.50 o
  -1   4   8        132.56        121.80         1.26 o
   0   4   8        170.79        159.64         2.08 o
   1   4   8          4.70          3.79         0.13 o
   2   4   8        207.76        196.03         1.82 o
   3   4   8         67.82         63.03         0.67 o
   4   4   8         57.87         49.07         0.60 o
   5   4   8         16.40         13.69         0.33 o
  -6   5   8         28.42         33.08         0.55 o
  -5   5   8         99.17         93.99         1.63 o
  -4   5   8        181.95        170.20         2.02 o
  -3   5   8        471.98        501.74         7.26 o
  -2   5   8         67.04         57.06         0.85 o
  -1   5   8        620.64        627.69         8.27 o
   0   5   8       1429.17       1595.72        30.53 o
   1   5   8        189.11        175.81         2.35 o
   2   5   8         20.75         22.14         0.28 o
   3   5   8          4.19          3.79         0.13 o
   4   5   8          0.01          0.19         0.11 o
   5   5   8          2.31          1.97         0.19 o
  -6   6   8         20.72         22.32         0.37 o
  -5   6   8          3.08          1.94         0.16 o
  -4   6   8        154.17        139.09         1.42 o
  -3   6   8        201.75        204.63         2.02 o
  -2   6   8        146.36        141.39         2.15 o
  -1   6   8        147.44        132.72         2.02 o
   0   6   8         76.58         72.67         1.14 o
   1   6   8        210.44        189.58         3.05 o
   2   6   8         35.77         31.56         0.50 o
   3   6   8          9.65          9.07         0.19 o
   4   6   8          4.42          3.37         0.14 o
   5   6   8          1.40          2.06         0.39 o
  -6   7   8          9.02         10.96         0.28 o
  -5   7   8         14.03         15.06         0.40 o
  -4   7   8          8.11          6.59         0.17 o
  -3   7   8        172.80        168.53         1.58 o
  -2   7   8        757.31        821.06        13.55 o
  -1   7   8          4.08          4.13         0.46 o
   0   7   8          1.75          1.18         0.31 o
   1   7   8         98.87         97.77         1.62 o
   2   7   8        166.35        153.55         1.43 o
   3   7   8          6.01          5.26         0.20 o
   4   7   8          1.91          1.25         0.15 o
  -5   8   8         83.87         81.74         1.24 o
  -4   8   8          2.10          1.75         0.09 o
  -3   8   8          5.72          4.43         0.44 o
  -2   8   8          0.30          0.83         0.43 o
  -1   8   8        132.43        121.16         2.73 o
   0   8   8        163.88        151.26         4.52 o
   1   8   8         18.95         18.66         0.64 o
   2   8   8          0.29          0.32         0.30 o
   3   8   8          0.25          0.48         0.22 o
   4   8   8         20.50         22.14         0.59 o
  -5   9   8          0.28          0.80         0.56 o
  -4   9   8          0.67          1.18         0.31 o
  -3   9   8         14.43         13.15         0.53 o
  -2   9   8          1.15          1.71         0.36 o
  -1   9   8         46.27         46.77         1.38 o
   0   9   8         13.59         13.24         0.61 o
   1   9   8          0.00         -0.01         0.25 o
   2   9   8          3.98          1.94         0.42 o
   3   9   8          0.03          0.10         0.29 o
  -4  10   8          1.22          1.59         0.53 o
  -3  10   8         93.11         90.13         1.67 o
  -2  10   8          4.08          3.70         0.49 o
  -1  10   8         71.39         72.18         2.35 o
   0  10   8          0.09          0.02         0.31 o
   1  10   8         20.89         19.96         0.66 o
   2  10   8          0.08          0.21         0.33 o
   3  10   8         40.39         40.81         1.49 o
  -3  11   8         45.25         45.61         2.39 o
  -2  11   8         39.67         40.94         1.11 o
  -1  11   8          0.07          0.01         0.27 o
   0  11   8         22.46         23.32         0.83 o
   1  11   8          0.13          0.16         0.32 o
   2  11   8          4.36          5.87         0.51 o
  -2  12   8         11.77         11.33         0.80 o
  -1  12   8          4.60          5.38         0.58 o
   0  12   8         39.90         45.25         1.21 o
  -7   0   9          2.93          4.35         0.57 o
  -5   0   9         32.37         32.42         0.68 o
  -3   0   9         40.58         35.99         0.66 o
  -1   0   9         24.99         24.17         0.40 o
   1   0   9          5.49          4.92         0.29 o
   3   0   9        123.41        116.30         1.79 o
   5   0   9         24.00         24.09         0.66 o
  -7   1   9          1.49          1.45         0.19 o
  -6   1   9          4.16          3.50         0.18 o
  -5   1   9         64.47         63.69         0.65 o
  -4   1   9         38.01         29.66         0.35 o
  -3   1   9         33.19         33.68         0.37 o
  -2   1   9         37.75         41.42         0.46 o
  -1   1   9        757.36        816.13         8.95 o
   0   1   9        683.32        753.64         7.66 o
   1   1   9         39.88         33.66         0.49 o
   2   1   9         61.38         59.11         0.77 o
   3   1   9          0.19          0.63         0.13 o
   4   1   9         59.42         55.92         0.69 o
   5   1   9         15.17         14.71         0.37 o
  -7   2   9         11.60         13.78         0.63 o
  -6   2   9         59.00         56.76         0.66 o
  -5   2   9          9.15          9.27         0.22 o
  -4   2   9        307.74        276.63         2.64 o
  -3   2   9         14.46         11.53         0.20 o
  -2   2   9        173.64        159.27         1.31 o
  -1   2   9          8.56          7.06         0.24 o
   0   2   9       1018.28       1143.29        12.71 o
   1   2   9       1137.66       1294.48        16.44 o
   2   2   9         13.44          9.20         0.25 o
   3   2   9         53.70         52.19         0.54 o
   4   2   9         15.45         15.20         0.41 o
   5   2   9        105.64        103.14         1.34 o
  -6   3   9         10.47         10.95         0.28 o
  -5   3   9          3.23          3.29         0.16 o
  -4   3   9         32.85         39.92         0.46 o
  -3   3   9        581.32        587.82         5.72 o
  -2   3   9          0.10          0.13         0.07 o
  -1   3   9         53.04         48.24         0.42 o
   0   3   9          0.14          0.16         0.08 o
   1   3   9        731.14        831.67         8.62 o
   2   3   9         71.76         65.41         0.61 o
   3   3   9          0.02          0.12         0.15 o
   4   3   9          3.47          2.79         0.15 o
   5   3   9          6.57          8.98         0.34 o
  -6   4   9         77.68         81.79         1.10 o
  -5   4   9         17.26         15.79         0.41 o
  -4   4   9          1.31          2.36         0.15 o
  -3   4   9         55.88         41.46         0.50 o
  -2   4   9        345.86        345.72         5.18 o
  -1   4   9         28.57         24.96         0.49 o
   0   4   9          3.06          3.66         0.24 o
   1   4   9         96.34         93.33         0.78 o
   2   4   9         33.59         32.18         0.39 o
   3   4   9        194.16        191.70         1.88 o
   4   4   9          0.07         -0.02         0.10 o
   5   4   9          2.01          1.19         0.23 o
  -6   5   9        100.75        113.03         2.08 o
  -5   5   9         25.32         23.17         0.39 o
  -4   5   9          0.38          0.85         0.13 o
  -3   5   9         74.66         63.06         0.67 o
  -2   5   9        275.85        281.11         3.41 o
  -1   5   9         34.59         31.93         0.65 o
   0   5   9         31.27         24.68         0.67 o
   1   5   9        117.78        104.81         1.43 o
   2   5   9         11.06         10.65         0.18 o
   3   5   9         19.44         18.04         0.26 o
   4   5   9         28.05         26.54         0.34 o
  -6   6   9         10.52         12.28         0.39 o
  -5   6   9         23.18         24.39         0.36 o
  -4   6   9        129.36        120.47         1.37 o
  -3   6   9          0.00          0.17         0.04 o
  -2   6   9         36.95         39.18         1.48 o
  -1   6   9          3.90          4.27         0.38 o
   0   6   9         22.21         19.23         0.55 o
   1   6   9          2.36          2.12         0.28 o
   2   6   9         17.70         18.58         0.21 o
   3   6   9          0.34          0.22         0.11 o
   4   6   9          0.27          0.23         0.11 o
  -5   7   9         86.03         88.64         1.42 o
  -4   7   9         13.32         16.06         0.64 o
  -3   7   9        182.00        185.09         2.82 o
  -2   7   9         16.89         15.66         0.63 o
  -1   7   9        284.32        269.80         4.05 o
   0   7   9         12.77         11.41         0.54 o
   1   7   9          7.43          7.71         0.43 o
   2   7   9          1.89          2.08         0.27 o
   3   7   9         84.34         83.63         1.23 o
   4   7   9         20.74         22.86         0.58 o
  -5   8   9         44.34         50.93         1.70 o
  -4   8   9          8.79          7.83         0.45 o
  -3   8   9         56.14         53.85         1.12 o
  -2   8   9        188.33        184.68         2.89 o
  -1   8   9        197.54        193.61         4.00 o
   0   8   9          0.58          0.70         0.36 o
   1   8   9         52.26         55.62         1.54 o
   2   8   9         36.21         32.86         1.62 o
   3   8   9         40.47         43.79         0.72 o
  -4   9   9         25.86         27.55         0.87 o
  -3   9   9          0.68          0.80         0.33 o
  -2   9   9         61.02         60.72         1.18 o
  -1   9   9         98.45         93.83         2.62 o
   0   9   9          0.00          0.21         0.34 o
   1   9   9          5.81          6.64         0.53 o
   2   9   9         68.42         73.21         1.69 o
   3   9   9         54.39         70.95         1.12 o
  -4  10   9          4.29          3.91         0.80 o
  -3  10   9         47.73         49.24         1.40 o
  -2  10   9        239.22        240.49         4.07 o
  -1  10   9         44.74         44.33         1.44 o
   0  10   9          0.46          1.03         0.38 o
   1  10   9          0.21          0.22         0.37 o
   2  10   9         43.94         40.72         1.58 o
  -2  11   9         37.11         36.49         1.53 o
  -1  11   9         13.44         16.04         0.79 o
   0  11   9          0.03          0.00         0.31 o
   1  11   9          0.83          1.38         0.55 o
  -6   0  10          0.11          0.52         0.48 o
  -4   0  10          1.06          0.21         0.16 o
  -2   0  10        574.18        535.58         8.25 o
   0   0  10          0.60          0.24         0.15 o
   2   0  10       1471.55       1747.52        42.17 o
   4   0  10         21.41         21.05         0.47 o
  -6   1  10        158.06        170.98         1.68 o
  -5   1  10          1.48          1.96         0.18 o
  -4   1  10         48.13         44.56         0.51 o
  -3   1  10         16.23          6.48         0.17 o
  -2   1  10        187.44        186.17         1.69 o
  -1   1  10          0.00          0.17         0.11 o
   0   1  10        165.39        151.31         1.36 o
   1   1  10        629.22        722.89        11.50 o
   2   1  10        159.83        160.74         2.40 o
   3   1  10          0.28          0.39         0.13 o
   4   1  10        221.12        229.17         2.45 o
  -6   2  10         11.84         13.24         0.29 o
  -5   2  10         24.26         22.75         0.32 o
  -4   2  10          0.01          0.19         0.13 o
  -3   2  10         96.29         79.56         0.74 o
  -2   2  10        122.51        101.23         0.93 o
  -1   2  10        394.68        425.37         5.85 o
   0   2  10         85.14         78.71         1.06 o
   1   2  10          3.21          3.06         0.43 o
   2   2  10        207.81        208.05         3.26 o
   3   2  10         41.40         38.96         0.49 o
   4   2  10         28.11         27.07         0.42 o
  -6   3  10          1.40          0.68         0.20 o
  -5   3  10          4.05          4.41         0.19 o
  -4   3  10        160.67        165.45         1.50 o
  -3   3  10        159.22        137.88         1.19 o
  -2   3  10          6.52          4.27         0.14 o
  -1   3  10          8.87          9.38         0.32 o
   0   3  10         14.52         13.42         0.25 o
   1   3  10        102.62         94.79         0.85 o
   2   3  10         20.74         20.17         0.27 o
   3   3  10          0.04          0.07         0.10 o
   4   3  10          1.13          1.65         0.20 o
  -6   4  10          7.77          8.91         0.27 o
  -5   4  10         48.92         49.44         0.63 o
  -4   4  10         40.49         36.83         0.46 o
  -3   4  10         83.36         87.33         0.91 o
  -2   4  10         65.40         71.16         0.72 o
  -1   4  10        262.50        245.91         2.68 o
   0   4  10          6.21          6.43         0.51 o
   1   4  10        309.89        309.98         4.91 o
   2   4  10         46.05         46.64         0.58 o
   3   4  10         95.51         95.55         0.95 o
   4   4  10          1.55          1.88         0.21 o
  -6   5  10         49.61         55.63         0.79 o
  -5   5  10         29.81         26.28         0.47 o
  -4   5  10          0.03          0.08         0.10 o
  -3   5  10         15.12         15.30         0.23 o
  -2   5  10        207.58        187.53         2.16 o
  -1   5  10         86.80         80.36         1.12 o
   0   5  10         30.02         29.56         0.53 o
   1   5  10         35.18         36.69         0.85 o
   2   5  10          0.01          0.13         0.10 o
   3   5  10          0.01          0.24         0.19 o
   4   5  10          0.00          0.10         0.15 o
  -5   6  10         18.86         20.63         0.55 o
  -4   6  10         81.29         82.75         1.15 o
  -3   6  10        229.58        240.05         2.99 o
  -2   6  10          0.04         -0.02         0.20 o
  -1   6  10          2.10          2.54         0.32 o
   0   6  10          1.55          1.91         0.28 o
   1   6  10        147.97        149.48         2.67 o
   2   6  10        105.81        113.35         1.60 o
   3   6  10         29.49         33.68         0.70 o
  -5   7  10         20.39         25.95         0.96 o
  -4   7  10         88.79         88.69         1.95 o
  -3   7  10         48.80         52.10         1.01 o
  -2   7  10         90.64         87.26         1.72 o
  -1   7  10         28.35         29.78         0.98 o
   0   7  10        196.08        185.05         3.71 o
   1   7  10          2.51          2.13         0.29 o
   2   7  10         64.26         66.49         1.10 o
   3   7  10         14.57         18.52         0.47 o
  -4   8  10          3.25          3.46         0.41 o
  -3   8  10          9.34          9.71         0.51 o
  -2   8  10          9.36          8.05         0.56 o
  -1   8  10         74.02         75.52         1.87 o
   0   8  10         21.36         21.03         0.76 o
   1   8  10         31.08         32.38         0.77 o
   2   8  10          1.05          0.73         0.30 o
  -4   9  10          2.10          2.22         0.39 o
  -3   9  10          3.04          3.56         0.59 o
  -2   9  10         13.93         14.57         0.71 o
  -1   9  10        207.98        204.09         5.18 o
   0   9  10         68.55         75.48         2.40 o
   1   9  10          0.99          1.23         0.38 o
   2   9  10         25.58         27.83         0.70 o
  -2  10  10         39.60         42.01         1.57 o
  -1  10  10         79.05         74.93         2.45 o
   0  10  10        157.52        171.87         5.75 o
   1  10  10          5.66          3.49         0.48 o
  -5   0  11         15.68          8.73         0.35 o
  -3   0  11        422.84        429.72        12.01 o
  -1   0  11        343.71        311.00         4.68 o
   1   0  11          6.86          6.66         0.26 o
   3   0  11        144.74        139.92         2.50 o
  -6   1  11        115.24        136.21         1.33 o
  -5   1  11          9.36          9.48         0.30 o
  -4   1  11         32.67         28.81         0.36 o
  -3   1  11         76.62         67.00         0.72 o
  -2   1  11         31.07         19.59         0.34 o
  -1   1  11        250.21        239.08         2.19 o
   0   1  11         63.30         60.91         0.84 o
   1   1  11        139.41        142.64         1.48 o
   2   1  11         12.59         12.96         0.34 o
   3   1  11        159.75        159.19         1.64 o
   4   1  11          0.24          0.36         0.13 o
  -6   2  11         11.38         14.64         0.29 o
  -5   2  11        167.06        182.86         1.76 o
  -4   2  11          1.97          1.70         0.14 o
  -3   2  11        117.22        113.05         1.12 o
  -2   2  11         15.80         14.85         0.22 o
  -1   2  11          1.54          3.65         0.16 o
   0   2  11          2.11          2.13         0.22 o
   1   2  11         62.18         58.81         0.68 o
   2   2  11          4.86          4.97         0.18 o
   3   2  11         53.96         52.44         0.64 o
   4   2  11          7.72          7.74         0.24 o
  -5   3  11          3.63          2.82         0.17 o
  -4   3  11         80.04         83.25         0.78 o
  -3   3  11          3.55          5.46         0.66 o
  -2   3  11        223.50        198.43         1.69 o
  -1   3  11          0.09          0.18         0.06 o
   0   3  11         33.23         31.67         0.39 o
   1   3  11          2.13          1.62         0.11 o
   2   3  11        289.59        289.51         2.68 o
   3   3  11        252.54        268.12         3.17 o
  -5   4  11          6.92          8.13         0.28 o
  -4   4  11          3.97          3.39         0.18 o
  -3   4  11          1.48          1.98         0.13 o
  -2   4  11         68.73         61.26         1.00 o
  -1   4  11         55.08         52.72         0.70 o
   0   4  11         85.39         81.59         1.06 o
   1   4  11         32.22         30.59         0.55 o
   2   4  11        356.33        359.59         4.70 o
   3   4  11         65.63         73.18         5.66 o
  -5   5  11          9.95          9.92         0.39 o
  -4   5  11         35.49         30.88         0.66 o
  -3   5  11          7.66          7.98         0.39 o
  -2   5  11         75.11         72.45         1.01 o
  -1   5  11         24.90         24.30         0.48 o
   0   5  11        144.91        141.83         1.58 o
   1   5  11         18.84         20.70         0.55 o
   2   5  11         11.79         12.70         0.45 o
   3   5  11          0.14          0.12         0.26 o
  -5   6  11          4.55          3.97         0.33 o
  -4   6  11          0.10          0.35         0.27 o
  -3   6  11          4.60          5.15         0.43 o
  -2   6  11          0.05          0.02         0.26 o
  -1   6  11         16.26         14.67         0.51 o
   0   6  11        107.82        105.57         1.97 o
   1   6  11        151.76        154.22         2.84 o
   2   6  11          5.50          6.94         1.09 o
   3   6  11         30.72         29.91         0.65 o
  -4   7  11          4.68          4.96         0.37 o
  -3   7  11          0.91          0.29         0.28 o
  -2   7  11          7.55          6.69         0.50 o
  -1   7  11          1.67          2.51         0.37 o
   0   7  11         33.86         35.14         1.37 o
   1   7  11          0.27          1.25         0.29 o
   2   7  11         39.05         46.11         0.85 o
  -3   8  11          4.42          5.02         0.46 o
  -2   8  11         23.99         25.94         0.86 o
  -1   8  11        123.16        120.09         2.29 o
   0   8  11         30.95         34.83         0.88 o
   1   8  11          4.07          6.43         0.51 o
  -2   9  11          8.15          9.27         0.99 o
  -1   9  11          5.45          5.06         0.51 o
   0   9  11         40.67         41.97         1.43 o
  -4   0  12         47.44         54.04         0.86 o
  -2   0  12          0.05          0.08         0.15 o
   0   0  12        270.22        261.03         4.17 o
   2   0  12          9.37          8.35         0.44 o
  -5   1  12        120.22        145.14         1.49 o
  -4   1  12          8.12          9.95         0.24 o
  -3   1  12          0.26          0.15         0.11 o
  -2   1  12         78.41         80.47         0.79 o
  -1   1  12          0.80          1.72         0.13 o
   0   1  12          9.00          9.90         0.25 o
   1   1  12        137.55        136.81         2.42 o
   2   1  12          4.94          5.11         0.32 o
   3   1  12          3.63          3.48         0.28 o
  -5   2  12          8.05         10.03         0.29 o
  -4   2  12          0.80          0.82         0.14 o
  -3   2  12          0.46          0.66         0.12 o
  -2   2  12          4.88          3.34         0.16 o
  -1   2  12         89.72         84.66         0.78 o
   0   2  12         44.83         45.08         0.92 o
   1   2  12         36.87         39.84         0.72 o
   2   2  12        121.00        125.96         1.64 o
   3   2  12          0.42          0.30         0.14 o
  -5   3  12         21.63         28.31         0.41 o
  -4   3  12         17.05         12.48         0.31 o
  -3   3  12          0.48          0.41         0.08 o
  -2   3  12         45.38         40.89         0.80 o
  -1   3  12        132.67        125.27         1.77 o
   0   3  12        105.33        104.09         1.28 o
   1   3  12         82.42         82.54         1.01 o
   2   3  12          4.49          6.84         2.09 o
   3   3  12         71.32         72.00         1.59 o
  -5   4  12         45.59         51.70         1.11 o
  -4   4  12         66.67         68.53         0.99 o
  -3   4  12          0.03          0.10         0.21 o
  -2   4  12          1.93          1.08         0.24 o
  -1   4  12         16.63         15.47         0.40 o
   0   4  12          8.96          7.92         0.36 o
   1   4  12         16.69         16.97         0.43 o
   2   4  12         87.14         98.52         2.41 o
  -4   5  12          5.07          6.75         0.42 o
  -3   5  12         48.41         52.58         0.81 o
  -2   5  12          2.92          1.96         0.39 o
  -1   5  12          1.95          1.47         0.31 o
   0   5  12          0.25          0.13         0.23 o
   1   5  12          0.00          0.17         0.22 o
   2   5  12        106.39        122.04         2.35 o
  -4   6  12          7.57          6.22         1.22 o
  -3   6  12         74.73         84.66         1.33 o
  -2   6  12          5.61          3.35         0.74 o
  -1   6  12          9.45          8.01         0.45 o
   0   6  12         42.78         45.20         0.86 o
   1   6  12          1.53          1.34         0.61 o
  -3   7  12         39.60         47.63         0.96 o
  -2   7  12         58.26         69.75         1.20 o
  -1   7  12          1.64          1.12         0.31 o
   0   7  12         48.49         54.50         0.94 o
   1   7  12          0.08          0.11         0.27 o
  -2   8  12        132.44        152.38         2.39 o
  -1   8  12         10.92         12.99         0.59 o
  -3   0  13         59.99         57.12         0.98 o
  -1   0  13          2.85          3.15         0.32 o
   1   0  13         19.14         17.92         0.81 o
  -4   1  13          1.08          1.35         0.15 o
  -3   1  13          6.88          6.50         0.18 o
  -2   1  13          3.83          2.76         0.13 o
  -1   1  13          2.65          3.81         0.17 o
   0   1  13         21.76         23.90         0.30 o
   1   1  13          1.17          1.57         0.28 o
   2   1  13          3.13          4.18         0.41 o
  -4   2  13         76.98         92.55         1.27 o
  -3   2  13          9.23          7.62         0.33 o
  -2   2  13         56.56         65.81         0.97 o
  -1   2  13          2.74          2.69         0.27 o
   0   2  13          4.53          4.75         0.57 o
   1   2  13          7.51          9.29         0.72 o
   2   2  13         38.42         43.57         1.06 o
  -4   3  13         64.93         79.80         1.18 o
  -3   3  13         36.94         41.67         0.69 o
  -2   3  13         21.37         24.67         0.51 o
  -1   3  13         14.52         13.68         0.40 o
   0   3  13         36.20         36.29         0.93 o
   1   3  13         15.84         15.22         0.49 o
  -3   4  13          0.32          0.13         0.21 o
  -2   4  13         35.30         44.21         0.81 o
  -1   4  13        136.65        157.22         1.87 o
   0   4  13          4.53          4.59         0.32 o
   1   4  13         13.10         16.17         0.59 o
  -3   5  13         14.29         15.55         0.51 o
  -2   5  13         41.30         49.70         0.81 o
  -1   5  13         81.21         93.64         1.26 o
   0   5  13         37.68         41.04         0.79 o
   1   5  13          0.55          0.36         0.69 o
  -2   6  13          0.20          0.33         0.27 o
  -1   6  13          0.65          0.34         0.29 o
   0   6  13         38.41         37.30         0.75 o
  -2   0  14          0.76          0.89         0.16 o
   0   0  14          3.59          2.66         0.20 o
  -3   1  14          8.93         11.15         0.39 o
  -2   1  14          0.00          0.17         0.25 o
  -1   1  14         75.63         87.55         1.13 o
   0   1  14         23.67         27.01         0.58 o
  -3   2  14          1.00          1.11         0.56 o
  -2   2  14         13.38         12.90         0.36 o
  -1   2  14          4.42          7.65         0.35 o
   0   2  14         54.11         63.63         0.87 o
  -2   3  14          4.32          3.72         0.30 o
  -1   3  14         16.77         20.40         0.57 o
                                                
