# Supplementary material for: Crystal structures of 1,1′-bis­(carb­oxy­meth­yl)-4,4′-bipyridinium derivatives
Source: Acta Crystallogr E Crystallogr Commun. 2024 Jun 4;80(Pt 7):695–8. doi: 10.1107/S2056989024005127 (PMC11223691; doi:10.1107/S2056989024005127)
Supplement: Supplementary file 4 [file e-80-00695-HbcbpyBF4sup3.hkl]

#


# h,k,l, Fc-squared, Fo-squared, sigma(Fo-squared), status flag


#


data_HbcbpyBF4


_shelx_title ' ydkr_a.res in P2(1)/n'


_shelx_refln_list_code          4


_shelx_F_calc_maximum      155.83


_exptl_crystal_F_000       756.00


_reflns_d_resolution_high  0.7715


loop_


 _space_group_symop_operation_xyz


 'x, y, z'


 '-x+1/2, y+1/2, -z+1/2'


 '-x, -y, -z'


 'x-1/2, -y-1/2, z-1/2'


_cell_length_a     7.6794


_cell_length_b    20.9875


_cell_length_c    10.0514


_cell_angle_alpha  90.000


_cell_angle_beta   95.123


_cell_angle_gamma  90.000


_shelx_F_squared_multiplier     1.000


loop_


 _refln_index_h


 _refln_index_k


 _refln_index_l


 _refln_F_squared_calc


 _refln_F_squared_meas


 _refln_F_squared_sigma


 _refln_observed_status


   2   0   0        983.55       1072.55        21.45 o


   4   0   0        824.83        800.07        14.52 o


   6   0   0          3.93          1.61         1.81 o


   8   0   0        557.01        571.65        15.21 o


   2   1   0       2784.39       2468.02        34.14 o


   3   1   0        135.30        147.34        12.65 o


   4   1   0        234.79        261.40         4.72 o


   5   1   0        142.10        132.41         4.55 o


   6   1   0        135.73        120.63         3.59 o


   7   1   0        131.56        136.60         4.67 o


   8   1   0        490.92        507.19        13.38 o


   9   1   0        108.00        106.64         6.98 o


   1   2   0          5.39         29.54         1.03 o


   2   2   0          5.82         27.01         1.67 o


   3   2   0         43.80         70.53         6.44 o


   4   2   0       2452.23       2327.20        39.37 o


   5   2   0        113.87        130.34         2.96 o


   6   2   0         22.51         20.11         2.92 o


   7   2   0          4.16          5.74         2.79 o


   8   2   0        231.20        226.36         7.58 o


   9   2   0         17.92         14.92         2.60 o


   1   3   0       2583.39       2812.81        49.15 o


   2   3   0        256.90        232.76         3.52 o


   3   3   0         29.18         41.10         3.03 o


   4   3   0          9.27         10.72         1.87 o


   5   3   0         52.21         49.41         5.26 o


   6   3   0         96.53         87.62         4.46 o


   7   3   0        455.24        458.66         8.78 o


   8   3   0         59.26         55.72         3.43 o


   9   3   0        431.64        426.44        15.28 o


   0   4   0      24282.34      26263.95      1185.08 o


   1   4   0       2915.42       3290.45        40.39 o


   2   4   0        258.47        234.95         9.62 o


   3   4   0        133.69        152.01         7.23 o


   4   4   0          2.47          1.15         1.14 o


   5   4   0         61.62         42.36         3.97 o


   6   4   0        360.17        337.80         6.43 o


   7   4   0       1116.72       1068.86        19.91 o


   8   4   0        134.05        137.98         7.85 o


   9   4   0         85.46         73.06         4.62 o


   1   5   0       1348.29       1247.20        25.20 o


   2   5   0        206.74        151.14         1.95 o


   3   5   0        163.32        151.85         3.46 o


   4   5   0         49.21         49.62         1.57 o


   5   5   0       1308.65       1207.64        23.06 o


   6   5   0        384.23        364.56         7.89 o


   7   5   0         86.70         85.36         2.65 o


   8   5   0         57.90         43.74         3.00 o


   9   5   0          0.77          1.28         2.01 o


   0   6   0        932.49        754.92        12.18 o


   1   6   0        611.03        619.83        31.39 o


   2   6   0        251.16        219.48         3.97 o


   3   6   0         41.47         28.66         1.58 o


   4   6   0       2229.42       2125.32        30.74 o


   5   6   0        810.12        795.68        10.95 o


   6   6   0        317.99        331.14         6.78 o


   7   6   0          6.11          7.35         1.89 o


   8   6   0         81.21         82.05         5.24 o


   9   6   0         21.80         15.53         2.51 o


   1   7   0          3.73          0.64         0.67 o


   2   7   0       1026.04        956.80         9.30 o


   3   7   0       3809.47       4068.90        68.51 o


   4   7   0        463.14        454.58         9.51 o


   5   7   0        197.52        200.97         3.67 o


   6   7   0        146.00        133.84         3.44 o


   7   7   0        168.02        166.51         4.73 o


   8   7   0          0.01          0.53         1.53 o


   9   7   0         84.89         93.94         4.93 o


   0   8   0        269.01        268.52         4.44 o


   1   8   0         73.97        109.31         4.47 o


   2   8   0        821.12        738.61        11.07 o


   3   8   0        616.81        580.70        10.43 o


   4   8   0        514.61        452.28         9.57 o


   5   8   0         81.52         65.26         2.29 o


   6   8   0         92.10         83.94         3.25 o


   7   8   0        182.94        186.81         8.94 o


   8   8   0         59.48         59.84         2.88 o


   9   8   0         57.61         47.47         4.34 o


   1   9   0        703.15        645.54         6.57 o


   2   9   0       2186.32       2352.50        32.75 o


   3   9   0       2788.62       2982.54        36.25 o


   4   9   0          0.00         -0.66         1.13 o


   5   9   0        422.49        414.85         6.54 o


   6   9   0        270.45        240.37         7.15 o


   7   9   0         10.15         11.38         1.78 o


   8   9   0          1.94         -0.65         1.61 o


   9   9   0         96.06         90.77         7.02 o


   0  10   0        202.94        167.89         3.29 o


   1  10   0       2471.91       2560.82        32.95 o


   2  10   0        529.84        573.61         7.39 o


   3  10   0        215.32        198.82         2.65 o


   4  10   0         32.62         36.58         1.54 o


   5  10   0         40.90         55.88         5.36 o


   6  10   0        219.52        219.44         4.70 o


   7  10   0         25.61         29.96         2.49 o


   8  10   0          2.96          2.98         1.62 o


   9  10   0         33.32         25.78        20.08 o


   1  11   0        355.72        337.35         4.03 o


   2  11   0       2139.78       2108.09        29.65 o


   3  11   0        155.77        174.77         2.71 o


   4  11   0         60.78         59.64         1.95 o


   5  11   0         73.29         72.89         2.47 o


   6  11   0        354.88        337.80         7.11 o


   7  11   0         23.96         23.86         2.07 o


   8  11   0          5.06          2.76         2.35 o


   9  11   0         22.02         12.37         6.09 o


   0  12   0       1737.02       1714.62        30.92 o


   1  12   0          6.95         11.84         1.00 o


   2  12   0          8.19          5.47         0.79 o


   3  12   0        425.22        419.98         5.43 o


   4  12   0        272.32        298.13         5.47 o


   5  12   0        877.30        870.33        14.82 o


   6  12   0        622.40        603.09         9.50 o


   7  12   0         81.92         81.69         3.21 o


   8  12   0          1.14          0.56         3.02 o


   1  13   0        401.02        360.57         4.49 o


   2  13   0        216.00        208.27         3.79 o


   3  13   0         94.75         92.36         2.40 o


   4  13   0        142.20        141.61         3.61 o


   5  13   0         86.30         78.43         3.36 o


   6  13   0        243.61        232.58         4.78 o


   7  13   0         15.82         21.68         2.23 o


   8  13   0         42.69         48.76         9.26 o


   0  14   0         70.15         71.81         2.39 o


   1  14   0          9.91         13.03         0.88 o


   2  14   0        878.79        861.53        12.36 o


   3  14   0          5.82         13.26         1.81 o


   4  14   0        101.14         96.71         2.74 o


   5  14   0        496.05        415.72         7.34 o


   6  14   0         47.80         36.83         2.35 o


   7  14   0         14.68         13.66         3.22 o


   8  14   0          6.49         10.52         3.02 o


   1  15   0        376.92        334.75         4.29 o


   2  15   0        134.59        119.99         3.13 o


   3  15   0        457.32        481.22         6.67 o


   4  15   0        283.25        265.86         4.66 o


   5  15   0        444.64        483.84        10.90 o


   6  15   0          7.55          5.98         1.82 o


   7  15   0         69.87         70.97         3.79 o


   8  15   0        190.45        235.87         6.66 o


   0  16   0        153.99        132.71         3.01 o


   1  16   0        201.17        188.54         3.23 o


   2  16   0         31.03         38.02         2.11 o


   3  16   0         40.37         34.05         2.23 o


   4  16   0        403.46        361.89         8.73 o


   5  16   0        446.60        427.94         7.87 o


   6  16   0         86.71        104.92         4.03 o


   7  16   0        171.11        180.79         6.40 o


   1  17   0        159.19        154.83         5.48 o


   2  17   0        121.58        138.85         4.71 o


   3  17   0          0.09         -0.89         1.23 o


   4  17   0         58.98         68.23         3.23 o


   5  17   0         36.84         29.14         2.67 o


   6  17   0        491.78        509.51        19.44 o


   7  17   0          0.82         -1.21         1.92 o


   0  18   0        148.80        151.57         3.76 o


   1  18   0        151.64        154.20         3.39 o


   2  18   0          4.42          1.59         1.38 o


   3  18   0         22.97         13.68         1.47 o


   4  18   0          1.94          6.74         1.65 o


   5  18   0          7.30          6.00         1.72 o


   6  18   0         16.99         10.36         2.45 o


   7  18   0         11.19         15.49         2.55 o


   1  19   0          0.02          1.13         1.10 o


   2  19   0       1461.84       1489.19        23.87 o


   3  19   0        540.12        504.25         9.85 o


   4  19   0          1.25          0.62         1.11 o


   5  19   0         21.70         19.05         2.18 o


   6  19   0         22.43         12.76         2.60 o


   7  19   0        169.08        194.47         7.57 o


   0  20   0       1004.28       1026.31        24.43 o


   1  20   0        259.97        251.74         5.21 o


   2  20   0         44.42         56.03         3.66 o


   3  20   0         19.20         19.46         2.05 o


   4  20   0        150.99        132.19         4.73 o


   5  20   0        135.69        128.10         4.16 o


   6  20   0          4.77          4.42         2.24 o


   1  21   0       1093.23       1132.57        18.41 o


   2  21   0        130.97        113.44         3.45 o


   3  21   0          0.48          3.07         1.36 o


   4  21   0         79.14         77.98         2.79 o


   5  21   0          7.09          5.92         1.83 o


   6  21   0          3.90          2.62         1.91 o


   0  22   0        393.81        441.36        18.57 o


   1  22   0         84.44         95.05         3.06 o


   2  22   0         44.63         35.36         2.59 o


   3  22   0          0.27          0.48         1.22 o


   4  22   0          3.96          0.77         1.40 o


   5  22   0         27.06         23.84         2.18 o


   1  23   0         17.26         14.28         1.76 o


   2  23   0         52.60         58.85         3.18 o


   3  23   0         36.65         29.02         2.01 o


   4  23   0         21.35         20.28         2.38 o


   5  23   0         12.47         15.33         2.20 o


   0  24   0          0.00         -0.98         1.47 o


   1  24   0        207.27        194.74         4.89 o


   2  24   0          0.78          1.34         1.44 o


   3  24   0         62.48         66.81         3.98 o


   4  24   0         23.11         30.56         3.20 o


   1  25   0          5.09          5.27         1.58 o


   2  25   0        181.97        162.98         8.44 o


   3  25   0          2.17          4.99         1.66 o


   0  26   0         47.23         53.76         5.15 o


   1  26   0          0.00          0.62         1.24 o


   2  26   0         57.66         50.42         2.87 o


   1  27   0          5.26          5.08         2.53 o


  -9   0   1         30.89         41.52         5.47 o


  -7   0   1       1419.41       1424.14        37.95 o


  -5   0   1         16.01         13.29         2.08 o


  -3   0   1          0.20          3.02         2.31 o


  -1   0   1         12.50          7.22         1.12 o


   1   0   1        139.42        129.30         4.41 o


   3   0   1      13740.07      16169.44       619.27 o


   5   0   1        169.09        229.65         8.26 o


   7   0   1        761.58        704.72        21.33 o


   9   0   1        187.02        204.62         8.74 o


  -9   1   1         33.44         34.77         3.85 o


  -8   1   1        252.34        253.66         6.64 o


  -7   1   1        334.86        302.63         9.73 o


  -6   1   1        133.08        130.47         4.00 o


  -5   1   1         44.41         51.51         2.04 o


  -4   1   1        936.33        981.13        13.73 o


  -3   1   1        197.27        205.56         5.27 o


  -2   1   1         21.60         30.72         2.59 o


  -1   1   1       1181.68       1041.25        11.06 o


   1   1   1        187.75        188.08         9.16 o


   2   1   1       2106.80       2075.74        29.39 o


   3   1   1       1308.97       1339.67        18.92 o


   4   1   1        982.85       1004.04        13.99 o


   5   1   1         16.68         15.93         2.18 o


   6   1   1        337.28        303.25         7.05 o


   7   1   1        295.40        292.32         6.49 o


   8   1   1          1.67          0.74         2.03 o


   9   1   1         97.48        113.91         8.63 o


  -9   2   1         95.84        102.60         5.29 o


  -8   2   1         82.88         92.23         5.10 o


  -7   2   1        166.74        155.27         4.70 o


  -6   2   1        272.42        258.47        10.47 o


  -5   2   1          6.72          8.41         1.30 o


  -4   2   1        494.60        459.39         6.99 o


  -3   2   1        493.22        480.02        11.70 o


  -2   2   1          1.27          7.74         3.05 o


  -1   2   1       1805.68       1607.18        15.67 o


   1   2   1       3132.17       3467.25        46.13 o


   2   2   1       2902.17       2906.12        50.85 o


   3   2   1          3.24         -1.29         1.29 o


   4   2   1         22.76         16.37         1.88 o


   5   2   1          5.28          6.88         2.42 o


   6   2   1        180.72        175.84         5.35 o


   7   2   1         61.14         57.15         3.38 o


   8   2   1        239.00        236.88         7.53 o


   9   2   1        148.73        149.04         6.04 o


  -9   3   1          0.49         -0.01         2.47 o


  -8   3   1        171.87        166.23         6.49 o


  -7   3   1          9.17          8.16         2.98 o


  -6   3   1        283.39        270.54         6.47 o


  -5   3   1        155.99        147.57         3.35 o


  -4   3   1       2373.55       2413.13        37.47 o


  -3   3   1        665.09        723.46         9.74 o


  -2   3   1       4126.47       4085.69        57.93 o


  -1   3   1       2633.75       2369.57        51.59 o


   0   3   1       4468.20       4525.90        63.59 o


   1   3   1      12625.33      14465.09       409.12 o


   2   3   1       8170.08       8906.01       213.97 o


   3   3   1        335.38        351.30         6.60 o


   4   3   1        668.38        650.70        14.70 o


   5   3   1          0.13         -1.51         1.51 o


   6   3   1        144.52        137.00         3.77 o


   7   3   1        701.37        659.21        14.84 o


   8   3   1         36.40         29.25         3.37 o


   9   3   1          0.57         -2.66         3.73 o


  -9   4   1         13.74         16.48         2.68 o


  -8   4   1        362.38        363.34         8.36 o


  -7   4   1       3544.16       3485.90        67.65 o


  -6   4   1        255.60        224.57         5.27 o


  -5   4   1        368.91        329.63         9.82 o


  -4   4   1       1105.29       1066.14        14.64 o


  -3   4   1        259.20        277.27        10.51 o


  -2   4   1       1326.62       1257.67        14.49 o


  -1   4   1         70.82         49.63         2.79 o


   0   4   1        745.34        775.52        23.35 o


   1   4   1        423.23        473.36         6.02 o


   2   4   1       1167.88       1157.64        22.76 o


   3   4   1       2484.72       2341.09        38.87 o


   4   4   1        306.11        392.56         8.01 o


   5   4   1         54.21         63.80         3.05 o


   6   4   1        160.89        167.15         4.81 o


   7   4   1        380.04        328.97         7.59 o


   8   4   1          0.59          0.40         2.26 o


   9   4   1        101.76         96.55         6.48 o


  -9   5   1          0.05         -0.36         1.87 o


  -8   5   1         12.50         12.70         2.64 o


  -7   5   1         27.13         29.12         2.23 o


  -6   5   1         82.36         85.08         2.90 o


  -5   5   1       1100.68       1190.54        15.51 o


  -4   5   1        396.28        367.85         4.73 o


  -3   5   1        132.41        160.52         2.85 o


  -2   5   1         42.50         81.24         1.92 o


  -1   5   1       3025.19       2726.16        37.88 o


   0   5   1        116.11        110.50         2.43 o


   1   5   1       1730.56       1549.90        18.46 o


   2   5   1        648.02        601.94         6.34 o


   3   5   1        537.46        591.19        15.20 o


   4   5   1        277.30        283.22         4.03 o


   5   5   1          0.95          2.65         1.26 o


   6   5   1        236.78        221.50         5.77 o


   7   5   1          0.35         -0.64         1.65 o


   8   5   1         22.65         21.24         1.87 o


   9   5   1          2.82          1.24         1.92 o


  -9   6   1         18.33         33.86         3.58 o


  -8   6   1         14.84         26.27         2.93 o


  -7   6   1          2.30          4.88         1.50 o


  -6   6   1       1059.39       1039.38        14.67 o


  -5   6   1        473.84        441.41         8.32 o


  -4   6   1        269.93        241.36         4.29 o


  -3   6   1        339.01        374.74         4.84 o


  -2   6   1        330.50        241.05         3.28 o


  -1   6   1       1209.48       1110.64        11.54 o


   0   6   1        387.29        339.01        10.43 o


   1   6   1       1645.35       1400.13        16.28 o


   2   6   1        146.18        153.86         3.08 o


   3   6   1       9098.07      10319.02       231.62 o


   4   6   1        603.87        530.53         7.29 o


   5   6   1        158.02        153.85         3.39 o


   6   6   1        374.98        344.30         6.42 o


   7   6   1         63.92         54.78         2.55 o


   8   6   1         98.14         95.09         3.75 o


   9   6   1         23.48         24.10         3.70 o


  -9   7   1         51.11         56.90         6.39 o


  -8   7   1         30.35         17.66         2.60 o


  -7   7   1         82.16         81.04         3.33 o


  -6   7   1        324.20        315.62         5.37 o


  -5   7   1        216.74        201.65         4.30 o


  -4   7   1          0.02          2.33         1.32 o


  -3   7   1          6.21         10.65         1.48 o


  -2   7   1        204.13        171.26         5.55 o


  -1   7   1       1445.36       1349.58        14.76 o


   0   7   1         44.43         57.54         2.25 o


   1   7   1        163.75        198.21         9.81 o


   2   7   1       1661.07       1514.67        31.69 o


   3   7   1         15.28         17.55         1.25 o


   4   7   1         27.53         24.90         1.89 o


   5   7   1        440.21        430.44         9.96 o


   6   7   1        753.69        750.78        11.27 o


   7   7   1          0.23          1.59         1.53 o


   8   7   1        161.08        170.65         4.28 o


   9   7   1         21.57         25.49         4.65 o


  -9   8   1        101.17        117.27         4.34 o


  -8   8   1          3.90          2.03         1.73 o


  -7   8   1         46.69         49.56         3.23 o


  -6   8   1          1.28          3.93         1.60 o


  -5   8   1         78.05         89.65         3.13 o


  -4   8   1         10.26         13.02         5.76 o


  -3   8   1        411.87        425.36         5.09 o


  -2   8   1        788.59        829.79         9.54 o


  -1   8   1       2932.55       2889.94        70.20 o


   0   8   1         93.07        112.01         1.99 o


   1   8   1        330.57        334.11         4.13 o


   2   8   1       1812.76       2050.09        27.11 o


   3   8   1         40.52         38.33         2.02 o


   4   8   1         46.93         57.07         3.53 o


   5   8   1         26.28         30.59         1.63 o


   6   8   1        259.64        251.72         4.63 o


   7   8   1          3.16          1.22         1.24 o


   8   8   1        119.46        118.94         3.84 o


   9   8   1         10.45          8.27         3.54 o


  -9   9   1          9.58          6.99         2.20 o


  -8   9   1         70.21         62.69         3.57 o


  -7   9   1          2.24          3.52         1.80 o


  -6   9   1        243.01        242.38         5.10 o


  -5   9   1          2.10          3.05         1.02 o


  -4   9   1        244.37        190.77         4.03 o


  -3   9   1        543.33        496.16         5.78 o


  -2   9   1       1664.19       1805.85        19.60 o


  -1   9   1         36.11         39.53         2.08 o


   0   9   1        142.40        190.89         5.82 o


   1   9   1        110.85        113.39         2.24 o


   2   9   1       1435.64       1473.02        18.55 o


   3   9   1         47.25         55.17         2.92 o


   4   9   1          6.41          8.82         0.97 o


   5   9   1         17.24         27.91         1.65 o


   6   9   1        107.15        105.02         2.68 o


   7   9   1          0.99          2.34         1.97 o


   8   9   1          0.12         -1.38         2.38 o


   9   9   1         12.36         10.33         4.10 o


  -9  10   1          5.63          8.18         4.30 o


  -8  10   1          9.89          8.81         2.45 o


  -7  10   1          0.78          0.87         1.48 o


  -6  10   1         12.08         11.76         1.73 o


  -5  10   1        112.08        113.63         3.31 o


  -4  10   1        103.71         92.34         2.99 o


  -3  10   1        938.54        973.95        24.09 o


  -2  10   1         29.14         41.22         1.46 o


  -1  10   1       1795.06       1849.51        24.87 o


   0  10   1        224.42        224.04         2.90 o


   1  10   1          9.93          6.71         0.86 o


   2  10   1          0.22          1.29         0.79 o


   3  10   1        136.06        145.41         2.28 o


   4  10   1         39.58         45.14         2.26 o


   5  10   1        183.94        173.05         3.34 o


   6  10   1         14.94         23.42         1.60 o


   7  10   1        107.44        123.44         3.41 o


   8  10   1         10.36          7.37         3.26 o


   9  10   1          6.48          5.89         2.83 o


  -9  11   1         35.30         40.19         4.92 o


  -8  11   1         44.47         31.85         2.94 o


  -7  11   1         35.74         33.15         2.18 o


  -6  11   1          0.77          1.28         1.36 o


  -5  11   1        246.39        245.48         4.62 o


  -4  11   1          5.78          3.96         1.30 o


  -3  11   1         27.44         21.98         1.22 o


  -2  11   1         42.59         48.87         2.07 o


  -1  11   1        851.08        871.07        10.87 o


   0  11   1        135.50        156.57         3.22 o


   1  11   1         33.80         37.76         1.08 o


   2  11   1       1454.74       1572.47        22.53 o


   3  11   1        141.92        166.68        10.51 o


   4  11   1         88.76         91.09         2.43 o


   5  11   1        219.68        206.58         5.65 o


   6  11   1       1639.44       1544.57        24.83 o


   7  11   1         26.95         38.76         2.76 o


   8  11   1          6.25         -0.24         2.29 o


  -8  12   1         13.08         12.15         2.16 o


  -7  12   1          0.01         -0.22         1.57 o


  -6  12   1          0.00          2.32         1.42 o


  -5  12   1         34.62         33.14         3.65 o


  -4  12   1        531.22        573.84         9.06 o


  -3  12   1        193.10        210.19         3.77 o


  -2  12   1       1218.18       1356.14        16.00 o


  -1  12   1          1.64          1.51         0.73 o


   0  12   1         92.08         96.87         1.96 o


   1  12   1         97.50         95.08         1.96 o


   2  12   1        292.32        348.17         4.80 o


   3  12   1        203.93        212.46         3.42 o


   4  12   1        365.46        384.25         6.59 o


   5  12   1          4.63          5.13         1.62 o


   6  12   1        622.92        649.34        12.00 o


   7  12   1         10.54         13.07         2.66 o


   8  12   1         34.03         35.45         7.30 o


  -8  13   1        206.84        259.21         9.27 o


  -7  13   1          7.95         11.92         1.99 o


  -6  13   1        279.99        309.69         6.57 o


  -5  13   1         98.56         99.89         2.71 o


  -4  13   1        345.06        327.70         5.19 o


  -3  13   1         32.72         23.47         1.29 o


  -2  13   1        376.75        408.07         9.05 o


  -1  13   1         90.83        112.29         3.28 o


   0  13   1         78.51         71.33         2.38 o


   1  13   1        289.82        282.75         3.62 o


   2  13   1          0.30          0.69         0.90 o


   3  13   1        174.44        186.77         3.60 o


   4  13   1         16.74         18.47         1.43 o


   5  13   1        536.26        503.01         9.76 o


   6  13   1         73.72         84.69         3.77 o


   7  13   1          0.11          1.21         2.03 o


   8  13   1         33.77         41.73         3.53 o


  -8  14   1        234.60        207.71        17.75 o


  -7  14   1        151.35        157.05         4.19 o


  -6  14   1         31.67         47.80         3.13 o


  -5  14   1        120.04        102.65         4.06 o


  -4  14   1         58.52         53.46         1.91 o


  -3  14   1          0.07          0.23         1.11 o


  -2  14   1        154.55        149.82         2.99 o


  -1  14   1         57.41         68.70         2.78 o


   0  14   1          9.48         19.21         2.76 o


   1  14   1         95.72         92.24         1.93 o


   2  14   1        392.12        374.42         9.09 o


   3  14   1          2.25          1.87         1.11 o


   4  14   1        134.90        139.64         4.78 o


   5  14   1         54.70         47.01         2.32 o


   6  14   1         53.64         59.99         3.01 o


   7  14   1         35.19         37.34         3.03 o


   8  14   1          3.36          3.70         2.64 o


  -8  15   1         17.50         18.92         3.47 o


  -7  15   1         21.80         16.26         2.20 o


  -6  15   1        462.60        473.32         7.43 o


  -5  15   1         23.02         10.64         1.58 o


  -4  15   1        100.04        106.64         2.71 o


  -3  15   1         22.88         26.11         1.65 o


  -2  15   1        235.08        212.40         4.35 o


  -1  15   1        633.24        586.20        16.85 o


   0  15   1         46.69         53.13         1.74 o


   1  15   1          1.99          2.61         1.11 o


   2  15   1        202.86        197.32         3.82 o


   3  15   1         43.98         47.17         1.94 o


   4  15   1         66.68         71.34         3.22 o


   5  15   1         47.88         32.61         2.35 o


   6  15   1        153.25        160.98         7.15 o


   7  15   1         82.19         85.73         4.65 o


   8  15   1         69.78         92.04         5.22 o


  -8  16   1         21.94         20.49         3.08 o


  -7  16   1        230.99        234.03         7.14 o


  -6  16   1        160.71        176.35         4.51 o


  -5  16   1          0.65         -0.47         1.47 o


  -4  16   1        493.90        453.83         7.19 o


  -3  16   1        105.56        119.44         3.20 o


  -2  16   1        421.65        399.23         6.86 o


  -1  16   1        439.22        472.82         7.52 o


   0  16   1         50.98         56.32         1.75 o


   1  16   1        495.68        491.73         6.16 o


   2  16   1        468.09        461.91         6.28 o


   3  16   1         74.89         85.54         4.76 o


   4  16   1          1.15         -0.45         1.05 o


   5  16   1        148.98        152.92         7.47 o


   6  16   1         27.81         24.47         2.82 o


   7  16   1          6.42          8.73         2.36 o


  -7  17   1          9.72         15.11         2.54 o


  -6  17   1          6.14          8.47         1.78 o


  -5  17   1          0.28          0.78         1.33 o


  -4  17   1         13.66          9.32         1.59 o


  -3  17   1        442.24        492.97         7.35 o


  -2  17   1         12.98          8.50         1.89 o


  -1  17   1       1007.28        999.11        15.36 o


   0  17   1         44.63         50.77         1.80 o


   1  17   1       1361.69       1373.18        17.88 o


   2  17   1         37.03         49.85         2.45 o


   3  17   1        110.91        101.00         2.86 o


   4  17   1          2.23         -0.06         0.74 o


   5  17   1         29.55         39.92         3.15 o


   6  17   1         37.09         26.28         2.92 o


   7  17   1          0.00         -1.81         2.12 o


  -7  18   1         36.68         36.53         2.86 o


  -6  18   1          5.37          5.79         2.56 o


  -5  18   1        170.67        191.07         4.91 o


  -4  18   1          4.10          6.11         1.63 o


  -3  18   1         37.03         31.16         1.87 o


  -2  18   1        182.67        176.38         4.03 o


  -1  18   1        363.74        347.47         6.49 o


   0  18   1       1931.84       1849.20        25.31 o


   1  18   1        698.78        682.35         9.49 o


   2  18   1         80.44         72.41         3.73 o


   3  18   1        358.69        355.66        14.67 o


   4  18   1          2.63          2.18         1.16 o


   5  18   1          1.14         -0.07         1.70 o


   6  18   1        123.30        123.01         5.32 o


   7  18   1          1.14          1.63         2.04 o


  -7  19   1        192.19        190.46         5.62 o


  -6  19   1          8.11          3.66         2.44 o


  -5  19   1         35.19         47.74         4.30 o


  -4  19   1        100.28         87.95         3.11 o


  -3  19   1         64.16         54.27         2.32 o


  -2  19   1         29.45         33.90         2.26 o


  -1  19   1        149.09        136.90         3.73 o


   0  19   1       1202.48       1137.63        26.10 o


   1  19   1        710.63        737.99         9.43 o


   2  19   1         35.12         32.48         2.61 o


   3  19   1          4.47          4.16         1.47 o


   4  19   1          2.03          2.44         1.48 o


   5  19   1          1.29          1.08         2.31 o


   6  19   1          0.28         -0.69         1.65 o


  -6  20   1         48.18         68.38         4.51 o


  -5  20   1          5.76          5.38         1.72 o


  -4  20   1          0.21          0.91         1.35 o


  -3  20   1         11.02         12.26         1.63 o


  -2  20   1        835.22        826.38        13.60 o


  -1  20   1        107.67        104.26         2.90 o


   0  20   1        430.65        416.36         7.00 o


   1  20   1          0.47          0.58         0.95 o


   2  20   1         20.93         24.71         1.97 o


   3  20   1        126.13         88.35         5.78 o


   4  20   1         34.17         33.26         1.95 o


   5  20   1          0.41         -0.80         1.35 o


   6  20   1         24.03         36.49         2.69 o


  -6  21   1         35.09         39.48         3.92 o


  -5  21   1         29.08         18.95         3.32 o


  -4  21   1          0.63         -0.07         1.30 o


  -3  21   1         16.11         13.27         1.58 o


  -2  21   1         73.59         80.06         2.91 o


  -1  21   1         10.96          6.11         1.80 o


   0  21   1         20.39         19.13         1.42 o


   1  21   1        256.38        255.42         5.32 o


   2  21   1          4.84          4.19         1.12 o


   3  21   1          0.81         -0.17         1.29 o


   4  21   1        251.10        234.22         5.73 o


   5  21   1         23.35         30.83         2.42 o


   6  21   1         10.61          6.59         2.74 o


  -5  22   1          4.02          2.09         1.89 o


  -4  22   1         11.54          3.91         1.87 o


  -3  22   1        150.46        154.53         3.58 o


  -2  22   1         51.50         43.43         3.13 o


  -1  22   1         93.03         86.45         3.60 o


   0  22   1         90.14         95.64         4.14 o


   1  22   1       1039.34       1072.76        18.14 o


   2  22   1          2.96          5.75         1.39 o


   3  22   1         39.11         37.06         3.19 o


   4  22   1         91.83        107.78         4.09 o


   5  22   1         36.96         35.57         2.50 o


  -5  23   1         24.46         25.99         2.84 o


  -4  23   1         23.65         15.44         2.09 o


  -3  23   1         34.88         32.65         2.45 o


  -2  23   1         23.03         18.73         1.78 o


  -1  23   1         17.49         19.72         1.71 o


   0  23   1         71.10         58.33         2.29 o


   1  23   1        258.61        244.78        10.46 o


   2  23   1         35.31         26.06         2.24 o


   3  23   1          0.81          0.25         1.30 o


   4  23   1         83.52         94.37         5.87 o


   5  23   1          6.04          2.02         1.98 o


  -4  24   1         84.86         87.57         3.36 o


  -3  24   1         15.71         10.86         2.16 o


  -2  24   1         93.24         89.01         3.04 o


  -1  24   1         22.94         24.07         2.05 o


   0  24   1         50.20         48.23         3.11 o


   1  24   1         19.00         23.71         2.55 o


   2  24   1         62.59         60.06         3.66 o


   3  24   1         10.45          9.05         1.52 o


   4  24   1         22.30         28.55         2.77 o


  -3  25   1        243.10        265.57         6.68 o


  -2  25   1          5.66          5.57         1.86 o


  -1  25   1         27.09         18.43         2.34 o


   0  25   1         27.57         28.22         2.27 o


   1  25   1        130.10        124.37         3.52 o


   2  25   1         13.39          9.08         1.86 o


   3  25   1          3.29          3.65         1.64 o


  -2  26   1         19.07         20.48         2.37 o


  -1  26   1         30.91         29.02         2.24 o


   0  26   1         28.91         27.28         2.33 o


   1  26   1         49.93         44.02         4.65 o


   2  26   1         29.34         27.84         6.07 o


   0  27   1          6.96          2.11         1.88 o


  -8   0   2        138.05        108.28         6.97 o


  -6   0   2         49.37         46.94         5.13 o


  -4   0   2       3552.31       3380.86        77.62 o


  -2   0   2      15229.17      16608.87       932.52 o


   0   0   2       5808.96       5876.50       113.07 o


   2   0   2       2430.27       2341.40        62.63 o


   4   0   2        294.40        262.76         7.66 o


   6   0   2         31.24         34.35         3.08 o


   8   0   2         98.70         90.04        11.88 o


  -9   1   2        303.85        263.24         8.31 o


  -8   1   2          1.58         -0.73         1.79 o


  -7   1   2          2.26         -0.48         1.59 o


  -6   1   2         53.38         43.73         3.60 o


  -5   1   2         33.93         42.42         2.25 o


  -4   1   2          9.54          5.02         1.49 o


  -3   1   2         16.56          7.46         1.38 o


  -2   1   2         10.85         15.46         2.02 o


  -1   1   2       9299.86      10906.28       215.53 o


   0   1   2       4923.65       5180.02        63.37 o


   1   1   2       3454.67       3447.75        63.08 o


   2   1   2       2536.53       2382.90        44.92 o


   3   1   2        613.24        596.77         8.44 o


   4   1   2        888.13        834.80        13.64 o


   5   1   2       1118.58       1097.55        19.50 o


   6   1   2          9.14         14.07         2.19 o


   7   1   2         13.23         19.60         2.74 o


   8   1   2          2.45          9.23         3.62 o


   9   1   2        160.00        163.59        11.75 o


  -9   2   2          1.41          0.01         2.36 o


  -8   2   2         31.68         29.55         3.67 o


  -7   2   2        111.51        111.21         5.61 o


  -6   2   2          1.33          0.67         1.22 o


  -5   2   2        636.36        535.64         8.04 o


  -4   2   2       2285.94       2260.33        32.97 o


  -3   2   2       1905.71       1877.55        25.71 o


  -2   2   2       1721.87       1674.28        35.30 o


  -1   2   2      23086.72      27007.20       725.30 o


   0   2   2       3704.39       4567.47        80.78 o


   1   2   2       6172.13       6690.33        98.71 o


   2   2   2       3794.17       3512.30       188.13 o


   3   2   2        707.93        652.43        10.37 o


   4   2   2        412.22        401.62        12.21 o


   5   2   2        415.71        425.30         8.52 o


   6   2   2        185.42        178.47         5.75 o


   7   2   2        806.98        806.50        15.36 o


   8   2   2        208.06        223.93         7.28 o


   9   2   2         23.69         27.47         5.06 o


  -9   3   2         43.27         49.39         2.95 o


  -8   3   2         70.71         57.63         4.40 o


  -7   3   2        142.12        152.17         4.23 o


  -6   3   2        526.57        492.62         8.40 o


  -5   3   2        363.52        339.36         5.68 o


  -4   3   2          8.63          4.25         1.02 o


  -3   3   2       1142.33       1056.70        12.75 o


  -2   3   2       2760.53       2638.52        33.26 o


  -1   3   2       4318.80       4715.67        62.71 o


   0   3   2       1382.17       1447.95        36.11 o


   1   3   2      17473.23      20323.18       524.48 o


   2   3   2       3232.28       3330.78       123.02 o


   3   3   2       2482.54       2325.46        40.62 o


   4   3   2        377.44        374.03        10.31 o


   5   3   2       2122.81       2136.64        37.19 o


   6   3   2         10.95          9.34         1.79 o


   7   3   2         28.84         38.85         3.70 o


   8   3   2        323.86        309.05         8.64 o


   9   3   2        235.57        265.52         9.30 o


  -9   4   2         18.03         23.76         2.49 o


  -8   4   2        176.53        181.11         5.88 o


  -7   4   2          9.81         16.81         1.90 o


  -6   4   2         41.83         31.84         2.61 o


  -5   4   2         14.51         10.71         1.27 o


  -4   4   2        673.66        639.23         7.69 o


  -3   4   2        105.46         88.75         3.92 o


  -2   4   2         57.42         48.68         1.66 o


  -1   4   2       2471.73       2459.89        27.65 o


   0   4   2        614.42        644.56         7.78 o


   1   4   2       1123.54       1069.90        11.81 o


   2   4   2       1109.62       1111.34        23.73 o


   3   4   2       1649.52       1616.28        26.58 o


   4   4   2       1012.54       1027.82        17.62 o


   5   4   2        135.06        127.48         3.68 o


   6   4   2          7.69         10.02         1.80 o


   7   4   2          0.59          0.81         1.82 o


   8   4   2        214.73        222.47         8.06 o


   9   4   2         38.31         29.86         3.91 o


  -9   5   2         93.71         86.90         3.66 o


  -8   5   2         11.57         11.50         2.75 o


  -7   5   2        729.54        658.48        10.72 o


  -6   5   2         29.72         46.16         2.29 o


  -5   5   2       1056.68       1000.91        13.23 o


  -4   5   2          0.46          2.77         0.94 o


  -3   5   2          4.39          8.27         2.00 o


  -2   5   2        363.79        408.91        10.19 o


  -1   5   2       6610.35       7031.55       108.55 o


   0   5   2        811.50        797.91        29.48 o


   1   5   2        488.94        448.51         4.54 o


   2   5   2       1439.30       1460.23        21.17 o


   3   5   2         20.96         31.99         1.69 o


   4   5   2        513.54        471.37         8.26 o


   5   5   2        178.26        196.20         5.99 o


   6   5   2        383.90        378.13         8.86 o


   7   5   2        172.63        199.98         8.08 o


   8   5   2          0.48         -0.35         0.97 o


   9   5   2        244.37        248.50        11.10 o


  -9   6   2         42.34         37.10         4.02 o


  -8   6   2        509.89        509.51        10.20 o


  -7   6   2         36.21         33.48         2.79 o


  -6   6   2         30.66         27.05         2.11 o


  -5   6   2        105.05        106.16         2.83 o


  -4   6   2         30.89         38.81         1.87 o


  -3   6   2        165.39        164.81         3.11 o


  -2   6   2        137.53        128.06         2.60 o


  -1   6   2         53.13         35.50         1.63 o


   0   6   2        672.22        574.75         9.42 o


   1   6   2       3760.79       3953.34       137.53 o


   2   6   2       1115.60       1041.00        22.90 o


   3   6   2        100.00         75.52         2.37 o


   4   6   2        222.46        246.01         4.30 o


   5   6   2        680.19        674.13         8.50 o


   6   6   2       1915.47       1851.74        27.12 o


   7   6   2         65.82         67.41         2.47 o


   8   6   2        112.79        118.35         6.92 o


   9   6   2          0.59         -0.27         2.25 o


  -9   7   2         22.02         13.12         2.69 o


  -8   7   2          0.31         -0.40         1.49 o


  -7   7   2        441.02        428.69         8.23 o


  -6   7   2        508.10        457.46         7.90 o


  -5   7   2       5309.54       5117.21        87.71 o


  -4   7   2        130.59        160.17         4.77 o


  -3   7   2        565.14        627.21         7.72 o


  -2   7   2        178.42        142.04         5.50 o


  -1   7   2       4137.26       4586.78       137.41 o


   0   7   2        737.29        854.56         9.85 o


   1   7   2        730.71        677.53         7.41 o


   2   7   2       1052.87        937.27        12.95 o


   3   7   2       2877.28       2882.94        68.65 o


   4   7   2          0.73          0.79         1.35 o


   5   7   2         93.11        110.45         2.30 o


   6   7   2        432.66        410.34         6.17 o


   7   7   2         22.84         23.67         1.82 o


   8   7   2         26.25         23.84         3.20 o


   9   7   2        105.30        114.47         9.05 o


  -9   8   2         11.30          8.88         2.02 o


  -8   8   2          9.58         18.76         2.50 o


  -7   8   2         11.60         10.52         2.09 o


  -6   8   2         32.80         36.58         1.94 o


  -5   8   2        578.10        542.22        10.70 o


  -4   8   2          0.16          3.72         2.30 o


  -3   8   2          0.26         -0.21         0.78 o


  -2   8   2       2213.86       2291.55        29.63 o


  -1   8   2       1196.07       1139.17        12.47 o


   0   8   2         76.84        103.26         4.05 o


   1   8   2        945.29        978.44        11.65 o


   2   8   2        442.03        420.40         8.12 o


   3   8   2        235.82        243.78         4.67 o


   4   8   2          0.00          4.67         2.13 o


   5   8   2        583.07        599.38         8.75 o


   6   8   2        465.62        421.88         6.03 o


   7   8   2         95.21         87.44         3.07 o


   8   8   2         11.23          8.19         2.86 o


   9   8   2          0.92          1.33         3.53 o


  -9   9   2          0.43          5.31         2.46 o


  -8   9   2         11.07         12.67         2.04 o


  -7   9   2          3.42          5.61         1.42 o


  -6   9   2         18.20         15.60         2.44 o


  -5   9   2        457.93        410.05         7.94 o


  -4   9   2        350.42        333.33         5.65 o


  -3   9   2        159.60        142.25         2.83 o


  -2   9   2        805.93        780.48        11.76 o


  -1   9   2        407.95        417.57         4.56 o


   0   9   2        453.54        450.46         4.53 o


   1   9   2       1991.67       2022.61        25.46 o


   2   9   2        875.57        842.91         8.91 o


   3   9   2         33.24         32.53         1.91 o


   4   9   2         86.53         99.08         3.22 o


   5   9   2          0.04          0.35         1.16 o


   6   9   2         94.51        115.25         5.46 o


   7   9   2         31.58         19.38         2.23 o


   8   9   2          3.81          0.70         1.94 o


   9   9   2         13.86         10.33         2.64 o


  -9  10   2         38.84         29.23         3.10 o


  -8  10   2         13.11         14.09         2.90 o


  -7  10   2         12.75          4.66         2.30 o


  -6  10   2        205.36        196.67         5.65 o


  -5  10   2        818.65        819.92        12.38 o


  -4  10   2        163.27        153.47         4.68 o


  -3  10   2        314.81        301.24         5.41 o


  -2  10   2        336.53        304.12         3.50 o


  -1  10   2         28.50         21.94         1.00 o


   0  10   2       1012.06        926.49         9.67 o


   1  10   2        314.20        310.09         3.74 o


   2  10   2        266.31        269.93         3.96 o


   3  10   2        351.80        366.66         8.37 o


   4  10   2        347.41        368.85         6.52 o


   5  10   2          7.78         10.47         2.93 o


   6  10   2        112.54        123.44         4.09 o


   7  10   2          0.02          0.17         2.37 o


   8  10   2         94.45         86.32         4.03 o


  -9  11   2          3.81          7.17         2.36 o


  -8  11   2          8.37          6.57         1.80 o


  -7  11   2         67.63         66.22         3.63 o


  -6  11   2         25.96         16.96         1.88 o


  -5  11   2        340.28        312.87         5.62 o


  -4  11   2        432.34        418.15         6.89 o


  -3  11   2          5.45          3.28         0.81 o


  -2  11   2        148.56        202.28         3.20 o


  -1  11   2        329.41        351.83         4.78 o


   0  11   2        296.12        351.14         5.02 o


   1  11   2        404.55        444.68         5.04 o


   2  11   2        283.81        277.43         6.38 o


   3  11   2        699.77        650.47        28.88 o


   4  11   2          8.44         12.36         1.31 o


   5  11   2          0.01          1.06         1.25 o


   6  11   2        173.27        172.04         4.24 o


   7  11   2         12.92         11.10         2.27 o


   8  11   2          0.21          2.59         2.30 o


  -8  12   2         74.09         70.08         3.71 o


  -7  12   2         72.45         73.16         3.92 o


  -6  12   2        163.43        139.87         5.46 o


  -5  12   2        359.71        357.93         6.04 o


  -4  12   2         81.09         77.08         2.62 o


  -3  12   2        794.83        784.94         8.88 o


  -2  12   2        628.29        635.53         8.01 o


  -1  12   2         20.08         34.62         1.49 o


   0  12   2        353.42        339.90         3.78 o


   1  12   2        157.89        180.39         3.31 o


   2  12   2         10.22         14.78         1.73 o


   3  12   2         77.07         69.52         1.49 o


   4  12   2          3.75          6.04         1.37 o


   5  12   2        329.66        334.89        11.18 o


   6  12   2        131.15        163.25         4.85 o


   7  12   2         42.96         41.47         3.95 o


   8  12   2         25.75         29.58         4.08 o


  -8  13   2         63.40         56.47         5.30 o


  -7  13   2          0.18          3.43         1.98 o


  -6  13   2        322.93        289.99         5.91 o


  -5  13   2         93.47        102.55         3.22 o


  -4  13   2        133.32        140.48         2.38 o


  -3  13   2        209.47        221.89         3.52 o


  -2  13   2         83.08         77.67         2.24 o


  -1  13   2         11.34         11.06         1.12 o


   0  13   2          5.16          3.36         1.07 o


   1  13   2          4.91          7.88         0.83 o


   2  13   2        901.55        948.93        16.01 o


   3  13   2        642.30        696.25         9.33 o


   4  13   2        707.03        658.67        10.01 o


   5  13   2        139.46        136.89         3.68 o


   6  13   2        503.48        519.81        11.07 o


   7  13   2         77.94         92.69         3.89 o


   8  13   2          5.96          4.64         2.95 o


  -8  14   2        356.85        400.59        11.72 o


  -7  14   2          9.36          9.50         2.31 o


  -6  14   2        578.24        583.48         9.81 o


  -5  14   2        132.41        123.33         3.17 o


  -4  14   2        459.19        470.91         6.91 o


  -3  14   2        704.50        700.93         9.09 o


  -2  14   2         54.87         48.26         1.73 o


  -1  14   2        310.10        310.79         4.76 o


   0  14   2        267.54        244.71         3.38 o


   1  14   2         22.42         23.81         1.65 o


   2  14   2       1607.74       1586.03        20.87 o


   3  14   2         10.54          3.67         0.89 o


   4  14   2          9.17          7.55         1.78 o


   5  14   2        280.71        241.28         5.24 o


   6  14   2        235.34        247.50         6.57 o


   7  14   2         68.64         68.58         3.85 o


   8  14   2         36.59         23.54         6.01 o


  -8  15   2         28.97         18.45         4.49 o


  -7  15   2        371.69        411.41         8.41 o


  -6  15   2         89.81        103.46         3.71 o


  -5  15   2        143.52        133.97         3.11 o


  -4  15   2         57.00         53.18         2.87 o


  -3  15   2         49.27         62.48         1.90 o


  -2  15   2         38.30         43.80         1.50 o


  -1  15   2        258.54        248.64         4.26 o


   0  15   2         37.73         32.65         1.14 o


   1  15   2        130.41        128.42         2.25 o


   2  15   2         50.99         30.23         1.37 o


   3  15   2          0.00          1.51         0.87 o


   4  15   2         74.03         85.98         5.04 o


   5  15   2        110.55        138.40         3.98 o


   6  15   2         39.65         44.34         3.59 o


   7  15   2        333.64        326.27         7.18 o


  -7  16   2         57.38         79.97         3.46 o


  -6  16   2         38.99         36.24         2.88 o


  -5  16   2         76.84         69.13         2.73 o


  -4  16   2        377.49        388.75         6.15 o


  -3  16   2         19.87         30.24         2.23 o


  -2  16   2        609.44        598.20         8.41 o


  -1  16   2        893.12        902.21        16.13 o


   0  16   2          1.49          0.58         0.70 o


   1  16   2       2093.23       2016.83        33.72 o


   2  16   2         91.31         86.75         3.74 o


   3  16   2         14.31         25.08         1.54 o


   4  16   2        298.99        319.41         6.15 o


   5  16   2          3.86          2.75         2.14 o


   6  16   2         26.00         22.80         2.59 o


   7  16   2         79.94         90.93         4.29 o


  -7  17   2          1.52          2.98         2.66 o


  -6  17   2        125.41        117.72         6.57 o


  -5  17   2         82.98         92.72         4.34 o


  -4  17   2        326.03        263.64         4.80 o


  -3  17   2          0.08          0.84         1.00 o


  -2  17   2        130.34        101.19         2.51 o


  -1  17   2         62.78         53.58         2.02 o


   0  17   2        281.48        305.56         5.86 o


   1  17   2         57.73         53.39         1.75 o


   2  17   2        786.87        763.95        11.56 o


   3  17   2          7.16          3.32         1.11 o


   4  17   2        904.78        869.15        36.73 o


   5  17   2         62.04         56.07         3.41 o


   6  17   2         26.35         28.45         3.19 o


   7  17   2         35.63         29.33         3.68 o


  -7  18   2        250.06        269.20         8.96 o


  -6  18   2         17.34         12.48         2.84 o


  -5  18   2         54.42         40.44         2.92 o


  -4  18   2          9.45         12.08         2.01 o


  -3  18   2        341.85        342.26         5.93 o


  -2  18   2          6.19          9.42         1.22 o


  -1  18   2        195.69        215.27         4.49 o


   0  18   2          0.01         -0.44         1.16 o


   1  18   2       1222.73       1194.29        14.71 o


   2  18   2         45.08         49.63         3.24 o


   3  18   2         26.12         18.04         2.99 o


   4  18   2          4.73          2.40         1.66 o


   5  18   2        115.29         92.06         3.70 o


   6  18   2         22.86         20.59         2.64 o


   7  18   2         28.10         30.78         3.74 o


  -7  19   2         53.03         50.78         4.84 o


  -6  19   2         35.97         34.37         3.10 o


  -5  19   2          6.94          3.19         1.88 o


  -4  19   2         63.05         75.67         3.32 o


  -3  19   2        348.68        327.65         5.80 o


  -2  19   2         10.37          8.83         1.18 o


  -1  19   2          4.64          5.26         1.30 o


   0  19   2       1762.40       1858.31        30.38 o


   1  19   2        405.15        439.21        12.00 o


   2  19   2          2.81          4.30         1.18 o


   3  19   2          0.01         -0.24         1.07 o


   4  19   2          1.11          0.42         1.81 o


   5  19   2          8.64          9.47         2.05 o


   6  19   2         16.81         13.11         2.41 o


  -6  20   2          2.60          2.01         1.76 o


  -5  20   2          0.03         -0.29         1.67 o


  -4  20   2         22.90         20.97         2.37 o


  -3  20   2        153.17        143.41         3.61 o


  -2  20   2         46.12         47.26         2.40 o


  -1  20   2          4.14          2.61         1.39 o


   0  20   2          2.61         -0.28         1.17 o


   1  20   2        223.07        193.32         6.11 o


   2  20   2         19.20         18.21         1.93 o


   3  20   2         59.14         62.90         5.80 o


   4  20   2         27.41         28.26         2.30 o


   5  20   2         18.19         14.32         2.54 o


   6  20   2          9.05         11.69         2.24 o


  -6  21   2          2.62          1.23         1.73 o


  -5  21   2         35.71         48.87         7.22 o


  -4  21   2          0.01         -1.52         1.52 o


  -3  21   2        608.12        628.54        11.60 o


  -2  21   2        115.56         98.79         3.28 o


  -1  21   2         74.66         68.48         3.13 o


   0  21   2         35.81         29.85         2.01 o


   1  21   2          0.50          0.53         0.93 o


   2  21   2         21.79         20.40         3.18 o


   3  21   2        148.90        133.28         9.12 o


   4  21   2         28.82         30.82         5.38 o


   5  21   2        117.50        120.15         4.52 o


  -5  22   2          0.07         -0.10         1.64 o


  -4  22   2          0.09          2.91         1.65 o


  -3  22   2         39.65         29.37         2.26 o


  -2  22   2          4.34          5.68         1.64 o


  -1  22   2          4.25          3.41         1.66 o


   0  22   2         64.91         72.78         4.38 o


   1  22   2          2.09          2.50         1.26 o


   2  22   2          4.46          6.51         1.67 o


   3  22   2         89.10         74.66         5.63 o


   4  22   2        238.35        205.05        11.35 o


   5  22   2          2.08          7.21         2.10 o


  -5  23   2         29.32         28.62         2.96 o


  -4  23   2         76.08         73.67         3.70 o


  -3  23   2         94.44         87.75         3.39 o


  -2  23   2         22.43         21.56         1.82 o


  -1  23   2          5.43          5.40         1.61 o


   0  23   2        370.74        329.36        16.64 o


   1  23   2        155.75        132.08         8.69 o


   2  23   2         94.38         82.55         7.69 o


   3  23   2         13.05         14.15         1.91 o


   4  23   2         23.65         40.79         6.24 o


  -4  24   2         38.54         33.58         5.61 o


  -3  24   2        124.24        123.13         3.97 o


  -2  24   2         26.53         20.86         2.07 o


  -1  24   2         22.95         21.10         2.32 o


   0  24   2          2.71          5.53         1.50 o


   1  24   2        427.31        386.65        25.63 o


   2  24   2         16.86          8.42         2.04 o


   3  24   2          1.61          3.12         3.84 o


   4  24   2         25.83         38.54         3.81 o


  -3  25   2         23.96         19.49         2.30 o


  -2  25   2          4.23          2.96         1.56 o


  -1  25   2         58.85         52.51         5.51 o


   0  25   2         58.39         57.45         3.49 o


   1  25   2         73.20         73.67         8.11 o


   2  25   2          0.03         -0.80         2.05 o


   3  25   2        138.29        154.00        10.01 o


  -2  26   2         38.79         32.21         6.39 o


  -1  26   2         58.38         63.04         4.43 o


   0  26   2         50.60         40.30         2.85 o


   1  26   2         27.18         23.90         4.32 o


   2  26   2        175.22        156.68        19.69 o


  -9   0   3         22.78         12.50         5.65 o


  -7   0   3        209.40        208.82        10.42 o


  -5   0   3        142.99        120.59         7.79 o


  -3   0   3         64.49         21.78         4.47 o


  -1   0   3        169.08        213.55        10.29 o


   1   0   3      12502.83      15245.98       391.02 o


   3   0   3        121.91         85.60         3.90 o


   5   0   3         86.82         80.52         4.91 o


   7   0   3        172.83        137.89        12.72 o


   9   0   3         98.19        104.11        14.01 o


  -9   1   3          1.83         -1.39         1.98 o


  -8   1   3        372.38        312.99        10.10 o


  -7   1   3        178.27        163.89         4.73 o


  -6   1   3        211.30        204.92         4.73 o


  -5   1   3        123.96        139.39         3.98 o


  -4   1   3       1385.05       1466.42        19.98 o


  -3   1   3         38.09         61.89         2.12 o


  -2   1   3       8383.92       9247.82       178.57 o


  -1   1   3          1.04          0.84         0.97 o


   0   1   3       9304.44      10767.40       181.71 o


   1   1   3       1323.28       1272.33        13.66 o


   2   1   3        207.65        191.52         5.70 o


   3   1   3        494.02        466.73         9.23 o


   4   1   3        150.31        168.63         4.15 o


   5   1   3        301.49        296.32         6.97 o


   6   1   3        113.93        124.29         5.24 o


   7   1   3        110.32        122.50         6.55 o


   8   1   3        251.71        261.69        13.02 o


   9   1   3        201.22        214.19        15.42 o


  -9   2   3        153.87        148.47         8.07 o


  -8   2   3        268.77        271.99         7.52 o


  -7   2   3         20.22         11.06         2.06 o


  -6   2   3          0.18          1.34         1.40 o


  -5   2   3          1.61         -0.20         1.38 o


  -4   2   3        292.13        278.33         5.67 o


  -3   2   3       1787.04       1828.37        22.60 o


  -2   2   3      10764.39      12330.09       298.01 o


  -1   2   3       1304.84       1388.73        14.47 o


   0   2   3       2098.45       2146.83        45.11 o


   1   2   3       2337.92       2354.55        23.30 o


   2   2   3        771.98        797.41         8.92 o


   3   2   3          0.02          1.76         0.88 o


   4   2   3          0.73          2.95         1.78 o


   5   2   3         39.32         46.70         4.43 o


   6   2   3          3.22          9.46         3.65 o


   7   2   3        282.13        270.92         8.33 o


   8   2   3         15.03         19.97         5.55 o


   9   2   3         39.79         36.87         5.42 o


  -9   3   3         12.28          9.49         2.21 o


  -8   3   3         66.15         67.68         3.45 o


  -7   3   3        203.65        170.54         5.88 o


  -6   3   3        124.09        109.47         4.87 o


  -5   3   3        594.92        581.74         9.12 o


  -4   3   3        427.64        506.49         6.50 o


  -3   3   3        296.87        288.71         3.92 o


  -2   3   3       1025.72       1031.24        11.75 o


  -1   3   3       1091.37       1036.90        10.44 o


   0   3   3       2024.86       1828.89        48.72 o


   1   3   3        771.57        822.63         7.45 o


   2   3   3       3809.64       3956.20       123.91 o


   3   3   3        353.75        339.18         4.78 o


   4   3   3        500.28        583.37        53.85 o


   5   3   3         19.46         18.75         2.23 o


   6   3   3        137.22        134.92         4.99 o


   7   3   3        341.35        341.80        10.94 o


   8   3   3        169.22        180.80         7.42 o


   9   3   3         23.99         23.68         4.65 o


  -9   4   3        157.14        147.38         5.92 o


  -8   4   3         98.73        102.26         3.98 o


  -7   4   3         40.42         43.08         2.80 o


  -6   4   3        450.37        452.49         8.09 o


  -5   4   3          3.61          1.65         1.09 o


  -4   4   3        124.04        108.83         2.32 o


  -3   4   3         12.32          6.68         1.22 o


  -2   4   3          1.73         -0.76         0.76 o


  -1   4   3       4598.06       5072.99        81.05 o


   0   4   3       2391.53       2423.80        56.85 o


   1   4   3       1587.72       1474.47        14.10 o


   2   4   3       2087.99       2219.43        34.44 o


   3   4   3         27.06         21.91         1.07 o


   4   4   3       1060.12       1073.61        19.25 o


   5   4   3        201.96        192.53         4.63 o


   6   4   3        126.98        133.52         5.12 o


   7   4   3         97.45        109.56         4.59 o


   8   4   3          0.87          2.66         4.08 o


   9   4   3         43.87         37.39         4.48 o


  -9   5   3          0.00          1.41         1.99 o


  -8   5   3        236.97        196.87         5.53 o


  -7   5   3          3.71          6.37         1.79 o


  -6   5   3         61.45         58.41         2.60 o


  -5   5   3          2.11          7.55         1.44 o


  -4   5   3        420.28        393.81         5.81 o


  -3   5   3        695.78        680.53         9.38 o


  -2   5   3        539.32        553.82         5.88 o


  -1   5   3        220.75        273.82         7.78 o


   0   5   3         25.54         48.15         2.45 o


   1   5   3        496.98        456.95         6.91 o


   2   5   3         60.51         60.41         7.37 o


   3   5   3        718.91        747.25        11.16 o


   4   5   3         11.19         11.76         1.77 o


   5   5   3        819.54        798.81        14.66 o


   6   5   3        620.76        608.81        12.53 o


   7   5   3        121.49        122.53         6.53 o


   8   5   3        159.46        165.43         8.41 o


   9   5   3         35.80         47.20        12.30 o


  -9   6   3         24.66         30.03         5.10 o


  -8   6   3          4.68          6.54         2.29 o


  -7   6   3        191.71        203.11         4.79 o


  -6   6   3        312.94        265.03         5.38 o


  -5   6   3          1.32          2.82         1.13 o


  -4   6   3         14.31         14.79         1.53 o


  -3   6   3        630.25        592.48         6.84 o


  -2   6   3         10.51          4.50         0.86 o


  -1   6   3          0.30          3.45         1.05 o


   0   6   3       1234.81       1228.25        16.03 o


   1   6   3        163.04        193.36        12.16 o


   2   6   3        202.50        202.26         3.24 o


   3   6   3        170.74        144.28         3.34 o


   4   6   3        279.34        248.66         4.63 o


   5   6   3          5.74          8.47         2.10 o


   6   6   3          0.63          1.23         1.65 o


   7   6   3        727.79        691.78        26.47 o


   8   6   3          1.44         -1.73         2.37 o


   9   6   3        109.11        118.89        10.71 o


  -9   7   3         36.17         25.38         3.06 o


  -8   7   3          8.69         14.66         3.08 o


  -7   7   3         32.72         28.18         3.11 o


  -6   7   3        453.00        397.26         7.38 o


  -5   7   3       1843.95       1777.93        23.98 o


  -4   7   3        312.69        332.44         4.98 o


  -3   7   3          9.36         18.00         1.15 o


  -2   7   3       2205.89       2223.23        25.50 o


  -1   7   3        127.63        114.23         2.09 o


   0   7   3        346.85        317.30         4.88 o


   1   7   3       1477.74       1492.83        23.83 o


   2   7   3       1516.12       1529.04        21.00 o


   3   7   3        117.24        138.89         5.17 o


   4   7   3          3.91          1.96         1.40 o


   5   7   3        160.53        144.09         4.18 o


   6   7   3          4.13          5.22         1.47 o


   7   7   3        142.45        150.65         6.92 o


   8   7   3         84.83         85.52         6.31 o


   9   7   3          0.41          2.14         2.26 o


  -9   8   3         13.80         13.36         2.25 o


  -8   8   3          0.04         -0.90         1.51 o


  -7   8   3        516.63        571.59         9.94 o


  -6   8   3         44.04         40.87         2.46 o


  -5   8   3        706.90        698.96        10.47 o


  -4   8   3        373.44        347.80         5.81 o


  -3   8   3       1569.97       1543.78        17.58 o


  -2   8   3         53.96         64.48         1.68 o


  -1   8   3         32.63         70.34         1.40 o


   0   8   3        156.57        138.29         3.68 o


   1   8   3          3.04          1.00         1.29 o


   2   8   3       1156.18       1149.86        14.83 o


   3   8   3        456.85        505.50         7.26 o


   4   8   3         21.05         22.22         2.31 o


   5   8   3         13.18         11.73         1.59 o


   6   8   3        218.63        233.84         7.17 o


   7   8   3        155.68        150.78         5.24 o


   8   8   3          0.00          0.25         1.74 o


  -9   9   3          1.20          2.82         2.71 o


  -8   9   3          2.36          2.78         1.73 o


  -7   9   3          0.73         -0.80         1.47 o


  -6   9   3          0.56          6.23         2.07 o


  -5   9   3         39.08         45.65         2.22 o


  -4   9   3        130.97        130.98         2.34 o


  -3   9   3         44.85         49.15         2.93 o


  -2   9   3        990.38        992.24        12.48 o


  -1   9   3         85.66        129.59         1.75 o


   0   9   3        350.09        381.81         7.04 o


   1   9   3         93.51        116.49         1.45 o


   2   9   3        956.03       1026.29        13.45 o


   3   9   3        751.53        815.68        11.53 o


   4   9   3       1627.00       1566.72        22.60 o


   5   9   3        265.91        248.95         5.58 o


   6   9   3         15.28         22.46         2.15 o


   7   9   3          9.37         10.16         2.32 o


   8   9   3         19.34         19.37         3.69 o


  -9  10   3          1.22          7.66         2.76 o


  -8  10   3          1.66          1.94         2.45 o


  -7  10   3         37.39         37.04         3.55 o


  -6  10   3         33.65         19.90         2.26 o


  -5  10   3        342.53        316.78         6.36 o


  -4  10   3         15.47         12.95         1.73 o


  -3  10   3        127.53        168.41         3.42 o


  -2  10   3        866.11        845.74        10.07 o


  -1  10   3       1152.84       1213.20        12.46 o


   0  10   3          4.05          3.46         0.37 o


   1  10   3        229.39        253.61         4.21 o


   2  10   3        468.33        470.50         6.32 o


   3  10   3        298.85        324.65         9.11 o


   4  10   3        256.21        275.16         7.26 o


   5  10   3        279.68        303.90         7.43 o


   6  10   3        246.05        268.94         6.66 o


   7  10   3        107.55        138.26         5.17 o


   8  10   3         22.40         17.14         2.51 o


  -8  11   3          0.05          0.63         1.87 o


  -7  11   3         50.66         53.29         2.72 o


  -6  11   3         46.47         38.42         2.87 o


  -5  11   3        712.11        734.69        11.69 o


  -4  11   3          3.73          3.53         1.22 o


  -3  11   3        158.30        150.61         2.94 o


  -2  11   3         38.85         44.70         1.86 o


  -1  11   3        789.07        829.17         8.85 o


   0  11   3         32.42         21.06         1.69 o


   1  11   3        369.26        358.39         8.26 o


   2  11   3        103.74        111.43         2.81 o


   3  11   3         36.84         24.57         1.89 o


   4  11   3       1008.00        972.52        14.25 o


   5  11   3         11.55         11.92         1.58 o


   6  11   3        326.90        326.98         6.21 o


   7  11   3          0.08          2.39         1.66 o


   8  11   3         26.79         31.43         3.76 o


  -8  12   3         78.00         90.16         3.90 o


  -7  12   3         27.11         19.67         3.17 o


  -6  12   3        440.05        482.73         9.58 o


  -5  12   3        767.72        799.20        20.13 o


  -4  12   3         18.86         26.30         1.67 o


  -3  12   3         79.34         76.28         1.79 o


  -2  12   3        325.83        383.36         4.41 o


  -1  12   3        147.76        143.25         2.39 o


   0  12   3          9.94         11.30         1.04 o


   1  12   3        555.41        525.40         5.25 o


   2  12   3        371.39        359.06         6.90 o


   3  12   3          1.91          2.76         1.06 o


   4  12   3         22.51         20.40         1.67 o


   5  12   3          2.26          4.67         1.36 o


   6  12   3         14.70         11.77         2.24 o


   7  12   3          0.37         -2.13         2.13 o


   8  12   3          4.89          6.30         2.26 o


  -8  13   3          3.56          0.43         2.28 o


  -7  13   3        190.84        198.99         6.12 o


  -6  13   3         41.17         46.29         2.93 o


  -5  13   3        248.14        242.16         5.31 o


  -4  13   3        425.92        461.21         7.43 o


  -3  13   3         74.81         83.95         2.51 o


  -2  13   3         13.03         16.69         1.17 o


  -1  13   3          6.65          9.26         0.80 o


   0  13   3        356.77        399.80         6.87 o


   1  13   3        451.09        494.78         5.19 o


   2  13   3        424.18        384.71         6.45 o


   3  13   3       1115.28       1111.87        16.51 o


   4  13   3         59.77         63.22         4.22 o


   5  13   3       1128.53       1171.36        18.98 o


   6  13   3         26.33         19.64         2.78 o


   7  13   3         38.45         31.29         3.24 o


   8  13   3         53.38         53.30         4.26 o


  -8  14   3        128.35        164.82         6.31 o


  -7  14   3        113.13         98.43         3.36 o


  -6  14   3        225.52        226.52         5.59 o


  -5  14   3         12.32         11.76         2.13 o


  -4  14   3         72.42         72.48         2.97 o


  -3  14   3          5.09          6.06         0.99 o


  -2  14   3        199.54        209.00         3.57 o


  -1  14   3        152.16        175.96         2.71 o


   0  14   3        419.46        413.15         6.21 o


   1  14   3          1.74          1.98         0.52 o


   2  14   3          4.51          2.42         0.69 o


   3  14   3        407.99        407.61         6.75 o


   4  14   3          0.00          0.08         1.31 o


   5  14   3        180.36        185.53         4.84 o


   6  14   3         14.16         17.19         2.95 o


   7  14   3         22.56         22.79         3.31 o


  -8  15   3        187.76        226.53         6.36 o


  -7  15   3          9.02         13.89         2.36 o


  -6  15   3        260.38        303.56         7.21 o


  -5  15   3          3.61          3.65         1.32 o


  -4  15   3        135.34        165.37         3.18 o


  -3  15   3         46.92         36.84         1.78 o


  -2  15   3        420.59        405.25         5.97 o


  -1  15   3          0.17         -0.03         0.93 o


   0  15   3         13.64         16.02         1.37 o


   1  15   3        345.93        365.88         5.28 o


   2  15   3        755.44        760.07        10.19 o


   3  15   3         25.67         26.05         1.68 o


   4  15   3        127.14        128.11         6.51 o


   5  15   3          6.90          8.36         1.72 o


   6  15   3        130.27        125.87         3.73 o


   7  15   3          3.46          0.42         1.94 o


  -7  16   3         39.15         45.86         2.86 o


  -6  16   3        109.85        140.22         4.83 o


  -5  16   3          3.86          5.11         1.71 o


  -4  16   3        312.84        288.49         5.91 o


  -3  16   3          0.26         -0.83         0.98 o


  -2  16   3        197.15        174.39         3.26 o


  -1  16   3        234.50        253.27         3.64 o


   0  16   3        203.64        200.60         3.89 o


   1  16   3        313.48        312.37         3.90 o


   2  16   3        195.12        182.72         2.73 o


   3  16   3        159.45        174.55         5.04 o


   4  16   3         23.79         19.51         2.58 o


   5  16   3          2.68          2.90         1.66 o


   6  16   3         76.90         98.16         4.25 o


   7  16   3         61.78         73.02         3.42 o


  -7  17   3         84.64         80.80         4.46 o


  -6  17   3         34.15         28.35         2.84 o


  -5  17   3        262.35        296.68         8.79 o


  -4  17   3         85.14         94.58         2.93 o


  -3  17   3        222.19        231.89         4.77 o


  -2  17   3         15.62         24.35         1.54 o


  -1  17   3        303.30        267.70         4.81 o


   0  17   3         28.26         26.22         1.59 o


   1  17   3       1114.51       1067.38        27.64 o


   2  17   3         17.16         21.95         1.25 o


   3  17   3          2.12          2.09         0.78 o


   4  17   3          0.94         -0.10         1.34 o


   5  17   3          2.60          2.81         1.42 o


   6  17   3          1.49          3.11         1.59 o


   7  17   3          4.76          7.44         1.81 o


  -7  18   3         21.58         23.49         2.76 o


  -6  18   3         13.85         22.57         2.86 o


  -5  18   3          0.00          0.24         1.26 o


  -4  18   3        110.00        100.09         3.27 o


  -3  18   3          0.03         -0.23         1.09 o


  -2  18   3          0.56          1.13         1.07 o


  -1  18   3        232.13        216.37         3.59 o


   0  18   3         18.98         19.04         1.82 o


   1  18   3        477.82        432.37        13.54 o


   2  18   3          0.01          0.46         0.79 o


   3  18   3        169.75        154.86         3.43 o


   4  18   3        107.63        105.26         3.74 o


   5  18   3          0.43          1.07         1.48 o


   6  18   3         15.29         11.39         2.16 o


  -6  19   3          4.64          1.69         1.74 o


  -5  19   3         13.54         25.25         2.47 o


  -4  19   3          2.45         -0.70         1.57 o


  -3  19   3        227.45        224.54         8.38 o


  -2  19   3        547.75        502.93         8.32 o


  -1  19   3        232.88        208.56         3.69 o


   0  19   3       1311.03       1327.14        77.51 o


   1  19   3         16.13         19.79         2.02 o


   2  19   3        186.31        181.57         5.25 o


   3  19   3        635.62        626.71         9.79 o


   4  19   3         40.50         47.69         2.56 o


   5  19   3          8.43          9.72         2.13 o


   6  19   3         24.73         24.15         2.83 o


  -6  20   3        156.34        176.37         5.86 o


  -5  20   3          0.97          0.19         1.44 o


  -4  20   3         33.77         26.99         2.45 o


  -3  20   3         58.19         66.78         3.73 o


  -2  20   3         24.75         21.78         1.70 o


  -1  20   3          4.94          7.70         1.29 o


   0  20   3        490.44        520.44        14.39 o


   1  20   3          3.47          4.41         1.38 o


   2  20   3        109.44         92.40         3.36 o


   3  20   3         12.64         10.23         1.18 o


   4  20   3         53.80         51.39         3.95 o


   5  20   3         19.55         23.68         2.60 o


   6  20   3        144.46        177.83         5.83 o


  -6  21   3         13.79         10.42         2.06 o


  -5  21   3         19.01         26.18         2.74 o


  -4  21   3         10.71          3.96         1.78 o


  -3  21   3          7.11          4.36         1.66 o


  -2  21   3        171.00        144.45         3.54 o


  -1  21   3          4.20          3.39         1.04 o


   0  21   3        242.13        187.18        10.86 o


   1  21   3        112.23         86.41         5.64 o


   2  21   3        136.65         99.42         7.65 o


   3  21   3          3.03          3.89         1.29 o


   4  21   3          7.67          7.44         1.72 o


   5  21   3         13.78         11.94         3.25 o


  -5  22   3          2.00          2.62         1.51 o


  -4  22   3          3.41          4.97         1.75 o


  -3  22   3          2.09          1.79         1.34 o


  -2  22   3         74.70         68.82         3.35 o


  -1  22   3        156.45        134.61         8.93 o


   0  22   3          0.19          1.53         1.34 o


   1  22   3        141.09        129.98         4.26 o


   2  22   3         85.74         81.47         9.17 o


   3  22   3         40.68         43.71         5.19 o


   4  22   3        174.39        220.92         7.73 o


   5  22   3         41.38         57.69        12.12 o


  -4  23   3        108.09         93.64         3.68 o


  -3  23   3         72.38         56.13         2.79 o


  -2  23   3         75.48         68.89         3.30 o


  -1  23   3         29.00         19.52         2.22 o


   0  23   3         21.24         15.42         2.54 o


   1  23   3          4.44          4.72         1.86 o


   2  23   3         20.88         17.18         2.85 o


   3  23   3         84.43         90.77         9.62 o


   4  23   3         55.13         51.71         5.07 o


  -4  24   3         63.74         57.93         2.70 o


  -3  24   3          3.84          3.81         2.27 o


  -2  24   3          4.84          4.32         3.04 o


  -1  24   3         56.30         49.16         4.14 o


   0  24   3         13.09         12.38         2.52 o


   1  24   3         12.26          9.25         2.04 o


   2  24   3         18.37         11.26         2.71 o


   3  24   3         14.92          8.02         2.91 o


  -3  25   3         15.72         15.38         3.17 o


  -2  25   3         52.39         48.45         3.69 o


  -1  25   3         26.24         23.57         4.09 o


   0  25   3          9.63          9.25         2.37 o


   1  25   3         58.26         49.20         4.48 o


   2  25   3         67.17         72.12         9.51 o


  -1  26   3        131.57        149.04         6.69 o


   0  26   3         26.98         24.45         5.39 o


   1  26   3          9.11          7.94         2.17 o


  -8   0   4        848.03        828.57        27.18 o


  -6   0   4        210.83        151.14         7.93 o


  -4   0   4          1.92         -0.09         1.44 o


  -2   0   4        542.46        568.71         9.14 o


   0   0   4        312.81        307.24         4.47 o


   2   0   4        308.69        262.48         5.05 o


   4   0   4       1287.42       1255.96        58.09 o


   6   0   4         38.39         28.00         4.18 o


   8   0   4          7.60          9.24         4.27 o


  -9   1   4         13.86         11.92         2.68 o


  -8   1   4         12.64          8.19         2.43 o


  -7   1   4          0.56          2.93         2.79 o


  -6   1   4         10.82          9.16         1.93 o


  -5   1   4        226.69        223.62         6.80 o


  -4   1   4        150.71        124.18         3.29 o


  -3   1   4        266.23        255.32         3.52 o


  -2   1   4         75.69         79.42         2.44 o


  -1   1   4        769.15        750.69         7.58 o


   0   1   4         27.41         58.05         2.03 o


   1   1   4      20734.74      25498.34       589.88 o


   2   1   4         27.39         32.40         2.05 o


   3   1   4         19.29         21.58         0.92 o


   4   1   4         42.33         38.20         3.93 o


   5   1   4        106.91        119.03         3.07 o


   6   1   4         93.06         85.13         5.03 o


   7   1   4        197.30        178.11         7.83 o


   8   1   4        139.18        139.18         9.23 o


   9   1   4         12.43          8.48         3.36 o


  -9   2   4        167.97        201.49         7.77 o


  -8   2   4          3.66          5.96         2.11 o


  -7   2   4        199.66        174.88         4.96 o


  -6   2   4        232.90        220.86         5.37 o


  -5   2   4        630.51        621.05        21.52 o


  -4   2   4         21.19         18.52         1.68 o


  -3   2   4          2.03          0.43         0.91 o


  -2   2   4        234.45        234.55         4.45 o


  -1   2   4          9.46          5.20         0.65 o


   0   2   4         40.12         18.40         1.49 o


   1   2   4         38.77         53.90         2.77 o


   2   2   4       1341.04       1251.51        13.45 o


   3   2   4         42.15         32.26         1.15 o


   4   2   4         45.80         49.98         1.56 o


   5   2   4        254.64        262.37         4.74 o


   6   2   4        169.30        188.38         8.98 o


   7   2   4          6.77          3.21         2.64 o


   8   2   4          0.40         -2.93         3.28 o


   9   2   4        230.41        274.74        13.90 o


  -9   3   4          2.85          0.42         2.23 o


  -8   3   4          2.10          1.01         1.68 o


  -7   3   4          0.15         -0.50         1.56 o


  -6   3   4        471.26        405.19        10.93 o


  -5   3   4        553.81        525.32         7.39 o


  -4   3   4          2.31          9.49         1.26 o


  -3   3   4        234.43        232.66         3.35 o


  -2   3   4       1179.88       1156.07        13.75 o


  -1   3   4        381.27        378.22         4.29 o


   0   3   4          2.25         -0.22         0.50 o


   1   3   4       4966.56       5181.42        86.47 o


   2   3   4         86.58         90.74         1.68 o


   3   3   4         11.43          9.60         0.95 o


   4   3   4        100.56         98.85         5.01 o


   5   3   4        337.29        354.23         6.71 o


   6   3   4         17.32         12.94         2.44 o


   7   3   4         34.53         33.82         5.73 o


   8   3   4        251.81        255.57        13.05 o


   9   3   4        127.20        146.04         8.92 o


  -9   4   4        119.75        131.97         4.87 o


  -8   4   4        272.27        243.27         6.89 o


  -7   4   4          8.76          3.11         1.67 o


  -6   4   4        484.08        493.62         8.31 o


  -5   4   4         17.66          9.00         1.37 o


  -4   4   4        347.88        328.47         5.43 o


  -3   4   4         43.19         52.80         2.27 o


  -2   4   4        180.75        156.74         3.03 o


  -1   4   4         73.25         81.53         2.31 o


   0   4   4        611.45        640.45         5.56 o


   1   4   4        206.33        171.59         2.58 o


   2   4   4        219.46        180.84         2.71 o


   3   4   4          0.05          2.20         0.67 o


   4   4   4       1654.84       1706.18        23.06 o


   5   4   4         20.49         19.86         1.37 o


   6   4   4        241.92        254.77         4.87 o


   7   4   4         17.56         13.52         3.92 o


   8   4   4         38.39         38.23         3.98 o


   9   4   4         35.71         23.95         9.83 o


  -9   5   4        303.26        335.46         9.11 o


  -8   5   4        157.90        134.83         5.20 o


  -7   5   4         22.36         23.54         3.08 o


  -6   5   4        238.87        214.33         4.49 o


  -5   5   4          9.41          9.63         1.44 o


  -4   5   4       1374.57       1240.60        16.06 o


  -3   5   4       1126.79       1046.00        12.87 o


  -2   5   4         94.62        101.33         2.00 o


  -1   5   4        152.25        114.33         1.65 o


   0   5   4        897.15        907.94         9.72 o


   1   5   4       1133.67       1125.12        10.77 o


   2   5   4       1868.06       1936.88        31.09 o


   3   5   4       1551.68       1551.72        23.92 o


   4   5   4         14.92         21.69         2.02 o


   5   5   4        173.72        162.10         7.43 o


   6   5   4         19.75         15.40         1.54 o


   7   5   4         87.84         98.09         5.15 o


   8   5   4          2.37          3.69         2.35 o


  -9   6   4          1.91          1.63         2.07 o


  -8   6   4        113.76        107.64         3.91 o


  -7   6   4          0.02          3.07         1.47 o


  -6   6   4       1309.69       1177.28        18.18 o


  -5   6   4        245.83        251.71         5.67 o


  -4   6   4         10.90         13.06         1.40 o


  -3   6   4        458.84        472.14         6.25 o


  -2   6   4         23.77         17.99         1.16 o


  -1   6   4         10.64          8.76         0.83 o


   0   6   4        103.86         99.52         2.24 o


   1   6   4        478.93        405.24         7.70 o


   2   6   4        134.62        145.64         2.70 o


   3   6   4        190.22        174.51         4.14 o


   4   6   4        661.07        678.32        10.96 o


   5   6   4         11.08         14.69         2.04 o


   6   6   4        100.03        104.32         5.98 o


   7   6   4         71.59         70.40         4.82 o


   8   6   4          6.90          7.66         2.78 o


  -9   7   4          9.60         11.57         2.70 o


  -8   7   4        133.99        125.93         4.11 o


  -7   7   4        137.70        105.88         3.77 o


  -6   7   4        337.41        315.67         6.66 o


  -5   7   4        534.96        514.34         8.34 o


  -4   7   4         32.76         28.97         1.64 o


  -3   7   4       2059.46       2031.30        24.53 o


  -2   7   4       1638.99       1639.85        18.74 o


  -1   7   4        315.76        290.87         3.12 o


   0   7   4       1106.48       1087.37        15.13 o


   1   7   4         44.77         43.53         0.68 o


   2   7   4        976.61       1010.83        14.85 o


   3   7   4          5.52          7.99         1.41 o


   4   7   4        371.80        383.27        10.94 o


   5   7   4          3.29          7.42         1.84 o


   6   7   4         19.69         17.81         2.54 o


   7   7   4         20.29         27.61         3.46 o


   8   7   4         73.57         91.50         7.03 o


  -9   8   4          4.26          5.42         2.36 o


  -8   8   4          0.49          1.04         1.60 o


  -7   8   4          1.39         -0.45         1.37 o


  -6   8   4        225.93        243.53         5.35 o


  -5   8   4        393.62        385.29         6.35 o


  -4   8   4         74.77         75.99         2.24 o


  -3   8   4        395.28        349.95         6.29 o


  -2   8   4        289.85        294.14         3.48 o


  -1   8   4       3118.60       3043.03        77.17 o


   0   8   4         40.34         40.11         1.91 o


   1   8   4         55.80         60.23         2.72 o


   2   8   4         59.10         43.26         0.83 o


   3   8   4       1369.82       1386.07        21.95 o


   4   8   4        763.16        816.34        11.48 o


   5   8   4         78.49         74.76         3.17 o


   6   8   4        128.02        130.82         3.75 o


   7   8   4        185.87        211.89        11.72 o


   8   8   4         74.45         87.22         5.06 o


  -9   9   4         45.32         40.74         3.55 o


  -8   9   4          0.26          0.45         1.67 o


  -7   9   4         65.31         60.33         3.43 o


  -6   9   4        248.69        211.13         4.85 o


  -5   9   4         36.54         34.32         2.39 o


  -4   9   4       1963.08       1939.75        26.70 o


  -3   9   4        120.05        127.15         2.62 o


  -2   9   4        711.89        758.62         8.84 o


  -1   9   4        689.03        812.18        10.91 o


   0   9   4         17.50         12.17         1.51 o


   1   9   4         41.32         41.82         2.39 o


   2   9   4        916.29        936.94         9.55 o


   3   9   4        560.70        568.88         7.49 o


   4   9   4        211.19        218.15         4.94 o


   5   9   4         68.51         70.39         3.28 o


   6   9   4        106.07        105.55         4.57 o


   7   9   4          1.87          1.33         3.19 o


   8   9   4         35.15         30.48         4.24 o


  -8  10   4          0.67          1.53         2.19 o


  -7  10   4         55.92         51.69         3.01 o


  -6  10   4         78.06         84.17         2.91 o


  -5  10   4         75.84         57.88         2.24 o


  -4  10   4       1039.78       1013.70        14.04 o


  -3  10   4          0.51         -0.70         0.93 o


  -2  10   4         43.33         75.15         2.47 o


  -1  10   4         44.02         55.44         2.29 o


   0  10   4        508.32        493.43         8.48 o


   1  10   4         14.25         24.18         2.59 o


   2  10   4       1024.84       1052.35        18.08 o


   3  10   4        453.27        509.31        12.23 o


   4  10   4       1043.66       1025.50        22.95 o


   5  10   4         57.63         57.51         2.23 o


   6  10   4          6.00          5.61         1.97 o


   7  10   4         32.36         41.81         3.49 o


   8  10   4        105.53        128.02         7.88 o


  -8  11   4          1.87          6.65         2.67 o


  -7  11   4          0.00         -1.83         1.83 o


  -6  11   4         62.94         70.37         3.56 o


  -5  11   4        837.26        816.36        13.99 o


  -4  11   4        248.46        240.53         6.75 o


  -3  11   4         57.59         63.17         3.08 o


  -2  11   4        357.58        383.66         4.42 o


  -1  11   4         40.59         54.50         2.73 o


   0  11   4        661.58        670.55        13.25 o


   1  11   4        402.49        388.30         6.71 o


   2  11   4        757.66        842.88        16.93 o


   3  11   4         55.84         41.00         1.62 o


   4  11   4         37.72         31.01         1.96 o


   5  11   4        512.11        548.25        10.44 o


   6  11   4          9.04          9.75         1.82 o


   7  11   4        276.92        281.32         8.17 o


   8  11   4         78.65         94.73         7.39 o


  -8  12   4         75.98         93.98         6.17 o


  -7  12   4         17.74         23.70         2.73 o


  -6  12   4          0.35         -0.17         1.94 o


  -5  12   4        150.54        130.70         3.87 o


  -4  12   4        291.58        302.41         5.12 o


  -3  12   4        192.72        178.77         4.89 o


  -2  12   4         17.83         18.82         1.13 o


  -1  12   4       1215.27       1242.94        16.72 o


   0  12   4        237.48        209.83         4.71 o


   1  12   4        482.68        478.57         9.53 o


   2  12   4         13.97         20.15         0.76 o


   3  12   4          2.88          4.26         1.70 o


   4  12   4        355.65        348.54         6.39 o


   5  12   4         64.21         67.50         2.45 o


   6  12   4        180.12        177.88         5.27 o


   7  12   4        206.70        222.79         6.78 o


   8  12   4         60.78         71.96         5.72 o


  -8  13   4         24.85         19.59         2.60 o


  -7  13   4          0.56          0.52         2.01 o


  -6  13   4        508.92        507.31        13.78 o


  -5  13   4        180.74        187.68         5.34 o


  -4  13   4       1702.29       1708.09        24.22 o


  -3  13   4        135.21        155.28         2.99 o


  -2  13   4        175.81        173.72         2.59 o


  -1  13   4        179.97        168.87         2.39 o


   0  13   4        110.89        123.29         4.17 o


   1  13   4        393.01        457.31         8.76 o


   2  13   4        768.46        771.58         9.45 o


   3  13   4        233.49        243.60         3.92 o


   4  13   4         26.29         25.33         1.86 o


   5  13   4        115.22         96.38         2.82 o


   6  13   4        287.04        311.60         6.41 o


   7  13   4          8.55         11.50         2.66 o


  -8  14   4         11.38         13.24         2.86 o


  -7  14   4         17.51         20.63         2.41 o


  -6  14   4        354.27        316.74         7.07 o


  -5  14   4        268.15        263.16         5.88 o


  -4  14   4         64.34         55.99         1.95 o


  -3  14   4         45.49         52.94         1.89 o


  -2  14   4          0.51          0.50         0.70 o


  -1  14   4         19.76         16.50         0.97 o


   0  14   4        198.06        182.92         6.86 o


   1  14   4        386.36        354.93         7.69 o


   2  14   4        557.42        547.17         8.94 o


   3  14   4        144.63        131.79         4.54 o


   4  14   4         40.05         39.66         2.21 o


   5  14   4         60.22         59.71         3.05 o


   6  14   4         79.58         86.11         4.15 o


   7  14   4          6.91          6.50         2.19 o


  -7  15   4         85.98        104.26         4.39 o


  -6  15   4         20.18         19.94         2.58 o


  -5  15   4         26.75         35.06         2.41 o


  -4  15   4          0.87          1.79         1.24 o


  -3  15   4        175.18        186.98         5.73 o


  -2  15   4         47.80         46.46         1.50 o


  -1  15   4         11.76         15.28         1.73 o


   0  15   4        386.27        379.51         7.35 o


   1  15   4         42.71         41.97         2.45 o


   2  15   4          0.11          2.76         0.48 o


   3  15   4        138.39        131.63         5.00 o


   4  15   4          0.39         -0.12         1.05 o


   5  15   4          0.62          3.10         1.45 o


   6  15   4        124.39        121.85         3.80 o


   7  15   4          8.33          8.00         2.66 o


  -7  16   4          0.26          0.78         1.41 o


  -6  16   4          0.57          3.41         1.64 o


  -5  16   4        125.40        124.28         4.53 o


  -4  16   4        198.42        205.46         3.82 o


  -3  16   4        296.02        344.82         5.71 o


  -2  16   4         68.51         53.17         2.36 o


  -1  16   4        451.30        387.76        11.92 o


   0  16   4        218.11        229.12         6.75 o


   1  16   4        828.02        879.15        17.99 o


   2  16   4        410.73        390.47         9.88 o


   3  16   4         36.72         33.90         3.39 o


   4  16   4        175.39        178.24         5.26 o


   5  16   4        137.39        136.37         4.00 o


   6  16   4        114.64        128.25         8.39 o


   7  16   4          4.65          0.50         1.87 o


  -7  17   4        224.33        285.16         6.74 o


  -6  17   4         27.09         28.47         3.15 o


  -5  17   4         15.97         24.25         2.29 o


  -4  17   4        161.72        130.60         3.57 o


  -3  17   4         12.23         11.30         1.43 o


  -2  17   4          1.34          1.64         0.94 o


  -1  17   4          4.40          4.51         0.61 o


   0  17   4         28.65         25.97         3.04 o


   1  17   4        607.18        649.31        19.18 o


   2  17   4         53.01         44.31         2.65 o


   3  17   4        288.20        279.58        12.37 o


   4  17   4          0.11          2.38         1.25 o


   5  17   4         20.68         14.94         1.97 o


   6  17   4         84.42         79.30         3.81 o


  -7  18   4         52.84         41.11         3.30 o


  -6  18   4          9.40          9.50         2.37 o


  -5  18   4        231.84        207.90         6.60 o


  -4  18   4        200.83        225.76         4.91 o


  -3  18   4         78.60         56.90         2.30 o


  -2  18   4        161.37        134.26         3.06 o


  -1  18   4        152.89        160.23         3.41 o


   0  18   4         57.85         46.33         3.02 o


   1  18   4         36.90         28.75         3.57 o


   2  18   4         99.64         79.74         8.91 o


   3  18   4         46.77         44.14         4.71 o


   4  18   4         19.25         16.97         1.60 o


   5  18   4          1.63          3.69         1.41 o


   6  18   4         72.97         71.49         3.58 o


  -6  19   4         37.93         48.74         3.93 o


  -5  19   4         19.24         21.49         2.47 o


  -4  19   4         36.34         34.03         2.29 o


  -3  19   4        120.71        105.52         3.02 o


  -2  19   4        243.74        243.43         6.57 o


  -1  19   4        441.28        446.99        23.37 o


   0  19   4        157.24        188.94         9.65 o


   1  19   4       1022.73       1087.54        23.81 o


   2  19   4         10.90         11.04         1.83 o


   3  19   4         36.79         26.35         1.52 o


   4  19   4          1.13         -1.17         1.17 o


   5  19   4         71.19         80.54         5.57 o


   6  19   4         20.61         14.63         5.91 o


  -6  20   4         35.56         47.73         3.95 o


  -5  20   4          1.04          1.84         1.75 o


  -4  20   4          1.41          1.33         1.41 o


  -3  20   4        259.53        220.31         5.45 o


  -2  20   4         26.83         26.80         1.84 o


  -1  20   4       1043.72        993.84        59.02 o


   0  20   4          8.23         13.95         2.81 o


   1  20   4         84.38         99.49         6.20 o


   2  20   4         86.34         82.67         9.47 o


   3  20   4        129.73        140.25         6.87 o


   4  20   4         12.32         11.00         3.97 o


   5  20   4          5.80          3.08         2.62 o


  -5  21   4          1.91          0.14         1.34 o


  -4  21   4          7.01          4.03         1.70 o


  -3  21   4         21.21         15.11         2.26 o


  -2  21   4          2.33          3.87         1.09 o


  -1  21   4          1.52          0.50         0.65 o


   0  21   4          0.00          0.27         1.97 o


   1  21   4         52.24         46.45         6.18 o


   2  21   4          0.20         -0.50         1.68 o


   3  21   4          8.21          6.35         4.52 o


   4  21   4         81.10        101.37         6.79 o


   5  21   4          5.06         12.15         4.84 o


  -5  22   4          1.50          1.49         1.42 o


  -4  22   4        158.51        141.37         8.36 o


  -3  22   4         48.39         36.93         9.88 o


  -2  22   4          0.01          0.35         2.63 o


  -1  22   4         81.31         86.38         4.49 o


   0  22   4         27.00         25.89         3.66 o


   1  22   4        204.11        199.77         6.46 o


   2  22   4        151.32        130.15        16.72 o


   3  22   4          7.25         12.81         6.47 o


   4  22   4          1.75         11.42         5.30 o


  -4  23   4        157.39        157.47         6.49 o


  -3  23   4          0.11         -0.23         2.10 o


  -2  23   4          1.16         -0.41         1.90 o


  -1  23   4         70.44         61.70         4.84 o


   0  23   4          2.50          4.14         2.30 o


   1  23   4         45.13         48.65         3.76 o


   2  23   4          0.04         -0.37         2.89 o


   3  23   4          1.90         -1.32         2.58 o


   4  23   4         58.66         91.72        10.25 o


  -3  24   4          5.86          3.97         2.88 o


  -2  24   4         75.56         48.11        16.03 o


  -1  24   4         87.67         95.72         6.90 o


   0  24   4          0.50          1.77         3.05 o


   1  24   4         15.50         13.53         1.98 o


   2  24   4         12.20         21.14         4.06 o


   3  24   4          8.95         10.01         4.33 o


  -2  25   4          1.35         -1.27         2.47 o


  -1  25   4         24.96         29.84         3.83 o


   0  25   4        248.30        253.48         8.36 o


   1  25   4        150.38        160.27        10.41 o


   2  25   4         15.16          8.19         5.05 o


  -9   0   5          4.28          6.54         2.79 o


  -7   0   5          1.65          8.27         3.02 o


  -5   0   5         79.96         89.20         4.43 o


  -3   0   5       8242.67       9567.12       254.07 o


  -1   0   5       1222.07       1339.35        19.49 o


   1   0   5        444.22        417.23         5.82 o


   3   0   5       1085.16       1028.04        14.67 o


   5   0   5        826.44        829.87        21.55 o


   7   0   5        270.29        256.00        31.17 o


  -9   1   5         15.72         12.75         3.12 o


  -8   1   5         42.32         49.71         3.38 o


  -7   1   5         67.11         49.54         3.02 o


  -6   1   5        280.52        226.08         5.53 o


  -5   1   5          4.38          5.09         1.69 o


  -4   1   5         27.07         26.53         1.70 o


  -3   1   5         16.51         26.19         1.50 o


  -2   1   5        827.66        849.64         9.30 o


  -1   1   5        949.08        926.01        10.10 o


   0   1   5        215.54        246.69         2.95 o


   1   1   5        678.12        721.91         6.10 o


   2   1   5         32.82         32.73         1.19 o


   3   1   5        151.47        147.55         2.42 o


   4   1   5         87.62         93.93         2.08 o


   5   1   5        158.59        166.48         7.13 o


   6   1   5        118.67        106.67         3.78 o


   7   1   5        107.17        117.74         3.66 o


   8   1   5         10.41          9.62         2.30 o


  -9   2   5          2.28          3.22         2.08 o


  -8   2   5          0.33          1.04         1.68 o


  -7   2   5         20.57         13.91         1.87 o


  -6   2   5        105.09         95.69         3.37 o


  -5   2   5         18.72         30.33         2.08 o


  -4   2   5        341.97        340.97         5.23 o


  -3   2   5       1084.04       1098.20        13.20 o


  -2   2   5        338.99        408.03         5.10 o


  -1   2   5       1467.83       1444.65        14.51 o


   0   2   5        232.56        259.60         2.89 o


   1   2   5         60.69         54.18         1.94 o


   2   2   5       4299.12       4158.19        61.56 o


   3   2   5        208.96        207.81         2.68 o


   4   2   5          6.82         10.74         0.93 o


   5   2   5        147.86        136.15         4.20 o


   6   2   5          0.98          2.75         1.08 o


   7   2   5          5.02          2.20         1.24 o


   8   2   5         72.67         81.19         6.69 o


  -9   3   5         43.93         23.55         3.08 o


  -8   3   5          3.23          1.52         2.42 o


  -7   3   5         65.00         75.24         3.82 o


  -6   3   5        396.54        385.43         8.20 o


  -5   3   5        133.78         98.39         2.65 o


  -4   3   5         30.44         32.31         1.75 o


  -3   3   5         12.58         12.61         1.29 o


  -2   3   5        236.16        230.39         3.50 o


  -1   3   5        343.87        342.13         4.46 o


   0   3   5       1865.31       1967.19        20.10 o


   1   3   5       1203.40       1251.19        13.15 o


   2   3   5        241.86        242.96         2.90 o


   3   3   5          1.67         -0.76         0.76 o


   4   3   5        680.21        678.98         9.32 o


   5   3   5         51.89         48.93         4.57 o


   6   3   5         58.85         50.59         2.40 o


   7   3   5         43.02         40.18         2.62 o


   8   3   5         25.08         24.47         3.89 o


  -9   4   5          0.10          1.97         1.91 o


  -8   4   5        122.40        121.87         4.05 o


  -7   4   5         14.33          7.48         2.02 o


  -6   4   5          1.05          2.91         1.46 o


  -5   4   5         66.76         61.13         2.61 o


  -4   4   5        215.96        262.67         4.35 o


  -3   4   5       2775.52       2915.74        41.39 o


  -2   4   5        543.52        528.93         5.89 o


  -1   4   5        345.31        360.46         4.06 o


   0   4   5        451.91        465.04         4.36 o


   1   4   5         38.13         55.19         1.48 o


   2   4   5        458.24        473.39         5.34 o


   3   4   5          1.19          0.92         0.56 o


   4   4   5         26.90         32.17         2.41 o


   5   4   5         29.13         26.80         1.37 o


   6   4   5          7.19          5.56         1.12 o


   7   4   5        245.37        282.41         6.31 o


   8   4   5         64.99         85.62        11.24 o


  -9   5   5        103.13        120.43         4.42 o


  -8   5   5         23.63         11.40         3.06 o


  -7   5   5         60.30         85.91         4.05 o


  -6   5   5        885.10        807.53        14.04 o


  -5   5   5        144.39        135.41         3.51 o


  -4   5   5        601.72        572.37         7.87 o


  -3   5   5        441.33        437.85         8.92 o


  -2   5   5         61.09         88.34         2.19 o


  -1   5   5         11.18          5.90         0.71 o


   0   5   5          5.33          5.86         0.70 o


   1   5   5         11.10         20.50         0.88 o


   2   5   5        101.51        111.74         3.54 o


   3   5   5        213.20        205.23         3.56 o


   4   5   5         25.91         29.71         1.51 o


   5   5   5        498.56        502.65        14.17 o


   6   5   5        429.70        428.72         8.66 o


   7   5   5          3.78          9.27         2.30 o


   8   5   5        251.80        278.69        11.26 o


  -9   6   5         41.10         55.85         4.92 o


  -8   6   5          0.20         -0.73         2.14 o


  -7   6   5          8.46         15.03         2.43 o


  -6   6   5         31.69         26.38         2.62 o


  -5   6   5       1121.01       1145.16        16.86 o


  -4   6   5         41.13         48.77         3.55 o


  -3   6   5        499.37        487.10         6.08 o


  -2   6   5          0.88          3.01         0.87 o


  -1   6   5       1223.23       1199.51        11.80 o


   0   6   5        193.87        211.46         3.65 o


   1   6   5        167.97        168.52         4.03 o


   2   6   5        229.38        267.74         4.75 o


   3   6   5       1231.49       1268.02        25.97 o


   4   6   5         69.15         56.11         3.61 o


   5   6   5        353.81        359.13         6.74 o


   6   6   5          1.90          2.16         1.41 o


   7   6   5        100.58        105.91         5.11 o


   8   6   5         47.01         44.58         4.23 o


  -9   7   5         64.85         71.86         5.23 o


  -8   7   5          3.78          4.71         2.38 o


  -7   7   5         47.65         51.81         3.90 o


  -6   7   5        150.74        188.35         4.67 o


  -5   7   5        233.63        234.09         4.80 o


  -4   7   5          8.53         12.49         1.67 o


  -3   7   5        606.42        613.87        10.34 o


  -2   7   5         31.24         37.16         1.27 o


  -1   7   5       1008.79       1164.39        11.75 o


   0   7   5       1906.16       2091.56        31.09 o


   1   7   5         64.75         61.51         1.60 o


   2   7   5       2377.86       2457.72        28.52 o


   3   7   5          3.02          3.60         1.26 o


   4   7   5        933.40        914.17        13.65 o


   5   7   5         24.83         26.89         2.69 o


   6   7   5        138.26        134.02         3.87 o


   7   7   5        213.24        240.77         7.05 o


   8   7   5          8.77          9.50         2.39 o


  -9   8   5         33.24         35.14         5.00 o


  -8   8   5         16.84         13.79         2.54 o


  -7   8   5          4.35         10.43         1.96 o


  -6   8   5         64.65         62.35         2.69 o


  -5   8   5        181.34        209.82         4.34 o


  -4   8   5        532.36        491.07         7.54 o


  -3   8   5         34.14         35.82         1.57 o


  -2   8   5         22.71         33.69         1.77 o


  -1   8   5          4.21          3.50         0.74 o


   0   8   5          7.88          4.14         1.38 o


   1   8   5         62.50         69.82         1.93 o


   2   8   5          8.51          7.77         0.62 o


   3   8   5        869.27        830.96        18.33 o


   4   8   5        156.48        161.19         4.99 o


   5   8   5        171.59        167.24         6.49 o


   6   8   5         34.71         40.24         2.94 o


   7   8   5         18.96         27.36         3.55 o


   8   8   5         27.68         23.29         5.29 o


  -8   9   5          0.64         -0.67         1.56 o


  -7   9   5         32.28         48.86         3.75 o


  -6   9   5          3.32          9.60         2.05 o


  -5   9   5        910.95        832.95        12.31 o


  -4   9   5         70.07         63.67         2.64 o


  -3   9   5         35.35         38.25         1.80 o


  -2   9   5        304.36        335.99         5.03 o


  -1   9   5        106.66        131.70         3.58 o


   0   9   5         11.37         16.53         1.88 o


   1   9   5         60.16         50.05         1.55 o


   2   9   5        187.25        158.90         1.73 o


   3   9   5       1725.18       1765.12        30.43 o


   4   9   5          0.00          1.58         1.42 o


   5   9   5        111.77        119.71         4.18 o


   6   9   5          0.87          1.44         1.50 o


   7   9   5          2.72          3.07         2.88 o


   8   9   5         51.42         74.31         6.32 o


  -8  10   5         16.87         10.06         2.57 o


  -7  10   5         18.79         24.62         2.81 o


  -6  10   5         29.31         34.52         2.10 o


  -5  10   5        176.49        160.94         3.68 o


  -4  10   5        725.38        790.14        10.99 o


  -3  10   5          2.94          6.16         1.10 o


  -2  10   5        155.73        164.36         3.85 o


  -1  10   5        535.30        560.17         9.04 o


   0  10   5        107.85        109.94         4.58 o


   1  10   5        114.48        130.67         4.20 o


   2  10   5        208.36        216.78         2.23 o


   3  10   5        175.33        165.85         5.76 o


   4  10   5        249.59        255.81        10.04 o


   5  10   5        146.53        146.05         4.60 o


   6  10   5         80.75         92.04         3.67 o


   7  10   5         80.80         91.58         4.77 o


   8  10   5          0.57         -0.38         3.10 o


  -8  11   5        108.11        114.45         5.57 o


  -7  11   5          0.73         -1.51         1.51 o


  -6  11   5        214.67        241.33         5.43 o


  -5  11   5        246.42        284.20         6.96 o


  -4  11   5        305.80        307.08         9.01 o


  -3  11   5          0.01          0.10         0.98 o


  -2  11   5        102.72         95.72         3.21 o


  -1  11   5         39.67         51.56         2.61 o


   0  11   5        174.54        208.23         4.82 o


   1  11   5        178.64        201.55         4.46 o


   2  11   5          1.84          2.31         0.37 o


   3  11   5         70.02         56.97         2.17 o


   4  11   5        211.48        210.54         5.01 o


   5  11   5         76.43         90.05         3.66 o


   6  11   5          0.01         -0.96         1.60 o


   7  11   5          3.10          5.00         3.24 o


  -8  12   5        116.25        126.35         5.40 o


  -7  12   5         12.32         13.23         2.41 o


  -6  12   5        275.31        283.47        12.07 o


  -5  12   5        484.72        470.42         8.79 o


  -4  12   5        176.23        158.37         3.99 o


  -3  12   5        115.69        130.90         3.48 o


  -2  12   5        381.55        367.18         3.94 o


  -1  12   5         86.16         92.28         3.92 o


   0  12   5        118.33        120.76         3.99 o


   1  12   5         17.79         19.79         2.60 o


   2  12   5         85.50         91.73         2.66 o


   3  12   5         84.04         78.17         3.19 o


   4  12   5          0.04         -0.32         2.10 o


   5  12   5        431.56        460.67        14.09 o


   6  12   5          3.69          2.33         1.88 o


   7  12   5        244.14        276.94         7.84 o


  -8  13   5         51.49         56.35         3.60 o


  -7  13   5         86.61         99.10         4.31 o


  -6  13   5          5.27         14.29         2.18 o


  -5  13   5          0.32          0.28         1.66 o


  -4  13   5         78.92         80.42         2.73 o


  -3  13   5          0.02         -0.05         0.59 o


  -2  13   5         38.81         39.54         1.84 o


  -1  13   5          1.62          0.68         1.76 o


   0  13   5        186.31        182.12         5.78 o


   1  13   5          0.02          2.05         2.01 o


   2  13   5         21.57         16.71         1.45 o


   3  13   5       1105.65       1117.66        24.00 o


   4  13   5       1005.45       1094.11        20.52 o


   5  13   5         28.46         26.05         2.40 o


   6  13   5         62.03         70.78         3.62 o


   7  13   5        180.82        210.01         8.85 o


  -7  14   5         30.92         31.37         3.51 o


  -6  14   5         22.07         21.62         2.89 o


  -5  14   5          0.57         -1.88         1.88 o


  -4  14   5         89.18         88.03         3.34 o


  -3  14   5        216.98        205.45         3.25 o


  -2  14   5        403.49        414.42         4.51 o


  -1  14   5          0.13          2.86         1.74 o


   0  14   5         16.33         16.10         2.25 o


   1  14   5         50.30         53.56         3.51 o


   2  14   5       1037.81       1179.34        24.20 o


   3  14   5        692.12        752.67        20.12 o


   4  14   5          0.01          2.08         2.40 o


   5  14   5         41.90         52.95         5.70 o


   6  14   5         82.12         89.77         4.39 o


   7  14   5         99.58        104.32         5.19 o


  -7  15   5          0.58          0.17         1.92 o


  -6  15   5        214.95        253.55         6.53 o


  -5  15   5          2.47          3.20         2.19 o


  -4  15   5         43.82         50.97         2.24 o


  -3  15   5          5.47          7.39         1.08 o


  -2  15   5        287.31        269.44         3.33 o


  -1  15   5        554.64        534.12        10.42 o


   0  15   5        163.93        182.35         6.03 o


   1  15   5          1.22         -0.13         1.84 o


   2  15   5         26.29         28.16         2.51 o


   3  15   5         79.43         83.18         2.39 o


   4  15   5          3.63          2.33         1.45 o


   5  15   5         10.40         13.80         2.04 o


   6  15   5          7.29         12.79         2.41 o


  -7  16   5         26.87         30.81         3.26 o


  -6  16   5         28.89         28.93         2.59 o


  -5  16   5          0.44          2.66         1.71 o


  -4  16   5        100.22         88.20         2.50 o


  -3  16   5        737.19        785.13        11.73 o


  -2  16   5         36.84         24.97         1.13 o


  -1  16   5        290.89        276.01         8.17 o


   0  16   5        255.21        241.49         8.57 o


   1  16   5          4.16          3.84         1.94 o


   2  16   5       1012.98        975.65        29.92 o


   3  16   5        129.58        118.14         4.72 o


   4  16   5          2.05          3.41         1.46 o


   5  16   5         44.18         46.35         2.98 o


   6  16   5          4.61          7.63         2.45 o


  -7  17   5        111.52        144.91         6.64 o


  -6  17   5         37.64         42.28         2.60 o


  -5  17   5          5.98         14.15         2.03 o


  -4  17   5         25.62         25.82         1.85 o


  -3  17   5        227.81        243.39         4.42 o


  -2  17   5          1.01          5.17         1.94 o


  -1  17   5         62.01         59.62         3.83 o


   0  17   5         24.31         16.04         2.46 o


   1  17   5        500.17        535.41        14.72 o


   2  17   5          0.06         -0.18         0.90 o


   3  17   5        149.85        139.26        12.93 o


   4  17   5          2.89          3.23         1.39 o


   5  17   5          8.38          6.84         4.00 o


   6  17   5          0.98          0.96         4.41 o


  -6  18   5        172.17        210.94         4.73 o


  -5  18   5          1.56          1.04         1.59 o


  -4  18   5          0.00          0.07         1.23 o


  -3  18   5          0.66          1.48         1.09 o


  -2  18   5          8.02          5.31         0.81 o


  -1  18   5         88.15         83.74         4.82 o


   0  18   5        224.27        227.26         6.82 o


   1  18   5         70.66         83.13         6.12 o


   2  18   5         32.38         29.13         3.09 o


   3  18   5         18.58         30.17         4.51 o


   4  18   5         41.49         37.12         5.24 o


   5  18   5         19.01         26.05         4.14 o


   6  18   5         59.24         54.57        13.73 o


  -6  19   5         25.00         18.84         2.01 o


  -5  19   5          0.29          1.25         1.80 o


  -4  19   5         96.74         93.01         3.42 o


  -3  19   5        154.07        134.23         6.18 o


  -2  19   5         70.94         69.89         4.87 o


  -1  19   5        242.83        229.38         7.13 o


   0  19   5         72.96         78.08         7.31 o


   1  19   5        157.77        138.36         6.63 o


   2  19   5          9.12          4.54         1.53 o


   3  19   5          6.34          2.17         2.80 o


   4  19   5          0.29          0.41         3.86 o


   5  19   5          3.58          2.58         3.82 o


  -5  20   5         23.99         21.47         2.45 o


  -4  20   5         19.37         15.12         1.70 o


  -3  20   5         28.47         20.02         4.30 o


  -2  20   5         50.45         49.69         3.88 o


  -1  20   5          0.31          0.36         2.35 o


   0  20   5        189.02        184.30         8.76 o


   1  20   5         56.82         55.20         4.73 o


   2  20   5         43.49         34.11         6.20 o


   3  20   5         11.69         14.36         5.83 o


   4  20   5         20.31         24.43         5.35 o


   5  20   5          6.12          6.48         3.29 o


  -5  21   5          0.54          1.48         2.54 o


  -4  21   5          7.59          2.12         2.37 o


  -3  21   5          0.32          1.82         2.58 o


  -2  21   5        103.64        105.84         4.72 o


  -1  21   5          0.04          1.13         2.03 o


   0  21   5        159.78        154.06         7.13 o


   1  21   5         52.49         63.30         4.69 o


   2  21   5        167.78        136.31         6.71 o


   3  21   5         19.52         37.03         6.91 o


   4  21   5          5.41          1.97         7.25 o


  -4  22   5         18.62         16.69         4.90 o


  -3  22   5          5.14         -0.19         2.44 o


  -2  22   5          9.73          7.96         3.12 o


  -1  22   5         26.52         23.08         4.34 o


   0  22   5         96.66         93.26         5.93 o


   1  22   5        215.19        208.87        11.55 o


   2  22   5          3.41          7.17         3.83 o


   3  22   5         12.04         11.46         4.39 o


   4  22   5          1.45          7.19         4.70 o


  -3  23   5          0.66          1.23         2.21 o


  -2  23   5          0.06         -2.49         2.49 o


  -1  23   5         10.34          6.57         2.66 o


   0  23   5        116.37        124.73         8.14 o


   1  23   5          1.59          4.39         2.05 o


   2  23   5         49.71         49.71         5.40 o


   3  23   5         38.33         56.19         8.11 o


  -2  24   5          0.03         -0.23         2.37 o


  -1  24   5          3.37          1.93         8.78 o


   0  24   5         62.40         80.83         6.84 o


   1  24   5         49.54         69.34         7.49 o


   2  24   5          5.15          2.98         4.73 o


   0  25   5         34.81         37.69         3.87 o


  -8   0   6          0.20          1.91         2.71 o


  -6   0   6         19.71         19.76         2.65 o


  -4   0   6         79.74         85.08         2.72 o


  -2   0   6       1016.25        899.57        13.53 o


   0   0   6       1433.44       1519.48        20.57 o


   2   0   6         62.35         69.82         3.03 o


   4   0   6         20.42         26.26         2.08 o


   6   0   6        656.84        689.32        37.98 o


   8   0   6          9.99          9.32         3.47 o


  -9   1   6          7.67         12.01         2.39 o


  -8   1   6          6.64          9.26         1.74 o


  -7   1   6         22.98         26.05         2.60 o


  -6   1   6        424.89        333.62         6.21 o


  -5   1   6         97.59         75.61         2.80 o


  -4   1   6        129.61        102.59         2.54 o


  -3   1   6        106.78        113.06         2.25 o


  -2   1   6         11.04          7.69         1.07 o


  -1   1   6          8.47          5.74         0.86 o


   0   1   6        483.29        443.14         4.54 o


   1   1   6         44.62         58.31         1.14 o


   2   1   6       1439.00       1411.30        18.53 o


   3   1   6          5.90          1.80         0.79 o


   4   1   6          5.09          2.94         0.97 o


   5   1   6        154.37        157.68         4.34 o


   6   1   6        153.51        159.19         7.16 o


   7   1   6          0.42          0.19         1.16 o


   8   1   6        120.90        139.98         5.86 o


  -9   2   6         12.99         11.24         2.95 o


  -8   2   6         70.22         54.04         3.99 o


  -7   2   6        188.57        144.66         4.62 o


  -6   2   6          3.41          5.83         1.96 o


  -5   2   6        122.46        115.70         3.12 o


  -4   2   6         20.02         14.40         1.60 o


  -3   2   6         97.82         73.95         2.18 o


  -2   2   6          2.86          8.88         1.02 o


  -1   2   6        739.51        780.21         7.60 o


   0   2   6        102.27         86.83         1.52 o


   1   2   6          6.47          6.30         0.79 o


   2   2   6         86.75        112.42         2.31 o


   3   2   6        129.77        115.05         2.09 o


   4   2   6        118.32        113.27         2.33 o


   5   2   6          4.87          1.34         0.88 o


   6   2   6         47.54         46.97         1.86 o


   7   2   6          0.90          2.49         1.13 o


   8   2   6          0.20          0.21         1.74 o


  -9   3   6         25.09         25.83         2.91 o


  -8   3   6          7.96          3.22         2.01 o


  -7   3   6        254.14        238.43         5.97 o


  -6   3   6          6.94         -0.25         1.59 o


  -5   3   6         67.76         67.53         2.77 o


  -4   3   6         95.25         85.14         2.59 o


  -3   3   6       1102.64       1075.13        13.99 o


  -2   3   6        125.73        132.01         2.91 o


  -1   3   6        336.56        365.67         4.85 o


   0   3   6        158.73        146.10         1.98 o


   1   3   6        270.63        301.95         6.21 o


   2   3   6          9.77         13.27         1.33 o


   3   3   6        136.39        126.92         2.24 o


   4   3   6        249.25        277.83         4.11 o


   5   3   6        144.30        140.27         3.59 o


   6   3   6          8.09          5.52         1.03 o


   7   3   6         14.37         15.99         1.83 o


   8   3   6         33.32         39.51         4.51 o


  -9   4   6        118.69        152.21         5.87 o


  -8   4   6          7.05          9.74         2.71 o


  -7   4   6          3.93         15.92         2.34 o


  -6   4   6          0.81          1.12         1.44 o


  -5   4   6         55.49         56.87         2.54 o


  -4   4   6        188.69        182.59         3.86 o


  -3   4   6         97.15         63.63         2.56 o


  -2   4   6        663.76        722.80         8.66 o


  -1   4   6          7.51          8.81         0.79 o


   0   4   6       1991.95       1935.30        20.48 o


   1   4   6        411.77        394.74         4.87 o


   2   4   6        471.67        515.17        12.74 o


   3   4   6          0.02          1.03         1.00 o


   4   4   6          4.28          3.88         0.83 o


   5   4   6        307.72        277.50         7.94 o


   6   4   6          1.48          1.84         0.84 o


   7   4   6         43.21         28.05         2.28 o


   8   4   6        158.06        166.65         6.48 o


  -9   5   6         28.17         29.24         5.03 o


  -8   5   6         11.11          9.83         2.40 o


  -7   5   6         99.46        103.53         4.93 o


  -6   5   6          0.54          6.84         2.08 o


  -5   5   6         60.19         51.93         2.26 o


  -4   5   6          0.53          3.31         1.31 o


  -3   5   6        303.16        295.97         4.72 o


  -2   5   6         21.75         32.49         1.48 o


  -1   5   6       1106.97       1159.69        12.95 o


   0   5   6        154.80        137.72         2.38 o


   1   5   6       1394.96       1391.73        23.72 o


   2   5   6        721.27        772.46         8.49 o


   3   5   6         54.06         57.54         3.58 o


   4   5   6         37.21         27.19         1.58 o


   5   5   6        136.59        146.98         3.74 o


   6   5   6         35.47         50.84         4.84 o


   7   5   6          1.34          2.34         1.78 o


   8   5   6         27.98         34.58         5.12 o


  -8   6   6         20.46          8.51         2.16 o


  -7   6   6         21.87         30.96         2.65 o


  -6   6   6        353.51        402.17         7.52 o


  -5   6   6        136.90        139.66         3.75 o


  -4   6   6        580.22        559.36         8.13 o


  -3   6   6        876.74        924.38        12.02 o


  -2   6   6        333.45        385.78         9.50 o


  -1   6   6          1.93          5.36         0.98 o


   0   6   6        645.85        721.96        10.43 o


   1   6   6        162.30        168.63         2.27 o


   2   6   6         27.41         25.65         1.06 o


   3   6   6        520.99        533.17         7.05 o


   4   6   6         14.13         14.13         1.50 o


   5   6   6         18.35         22.19         1.89 o


   6   6   6        119.63        118.33         4.01 o


   7   6   6        288.44        322.31        11.11 o


   8   6   6          1.14          4.05         2.58 o


  -8   7   6         21.37         20.85         3.12 o


  -7   7   6          2.02          2.05         1.81 o


  -6   7   6         49.08         44.62         3.42 o


  -5   7   6         57.65         41.27         2.64 o


  -4   7   6         49.86         50.95         2.67 o


  -3   7   6        442.76        438.67         6.25 o


  -2   7   6        465.55        417.92         5.02 o


  -1   7   6        131.95        153.79         3.05 o


   0   7   6         27.99         27.62         1.46 o


   1   7   6        162.07        149.26         4.04 o


   2   7   6       1104.05       1144.43        11.97 o


   3   7   6         42.96         32.11         1.63 o


   4   7   6         60.39         50.27         2.31 o


   5   7   6          0.00          0.65         0.97 o


   6   7   6         62.63         72.67         4.10 o


   7   7   6         62.40         65.26         9.33 o


   8   7   6         95.03        130.47         9.23 o


  -8   8   6         55.62         66.69         4.13 o


  -7   8   6         21.20          8.01         1.86 o


  -6   8   6         98.06        132.55         4.15 o


  -5   8   6        243.53        234.19         4.82 o


  -4   8   6        441.17        405.24         6.37 o


  -3   8   6         31.12         33.43         1.49 o


  -2   8   6          0.64          1.11         0.78 o


  -1   8   6         24.79         23.52         1.24 o


   0   8   6          2.30          3.45         1.15 o


   1   8   6         56.03         59.48         1.93 o


   2   8   6        250.36        276.81         2.91 o


   3   8   6        365.13        359.20         5.09 o


   4   8   6        648.05        674.75         9.52 o


   5   8   6        167.78        179.13         4.20 o


   6   8   6         20.29         18.68         2.63 o


   7   8   6         86.26         96.38         5.54 o


  -8   9   6          3.64          8.25         2.09 o


  -7   9   6        156.44        169.06         4.86 o


  -6   9   6         97.59        116.38         3.46 o


  -5   9   6          0.70          1.30         1.58 o


  -4   9   6          0.41          3.23         1.57 o


  -3   9   6          0.13         -0.99         0.99 o


  -2   9   6         39.99         44.93         1.31 o


  -1   9   6       1190.09       1170.80        18.34 o


   0   9   6         91.01         88.79         3.11 o


   1   9   6         30.36         33.09         2.11 o


   2   9   6         38.96         35.14         1.10 o


   3   9   6        456.69        446.39         7.96 o


   4   9   6        724.76        769.94        17.38 o


   5   9   6        165.91        165.33         4.76 o


   6   9   6          1.75          2.99         2.19 o


   7   9   6          1.50          3.92         2.01 o


  -8  10   6          0.50          1.61         1.77 o


  -7  10   6          7.84          1.02         1.75 o


  -6  10   6          8.33          7.35         1.95 o


  -5  10   6          7.66          4.45         1.53 o


  -4  10   6       3672.34       3794.92        63.34 o


  -3  10   6          1.26          6.08         1.07 o


  -2  10   6        373.72        382.59         5.17 o


  -1  10   6         13.89         18.44         1.90 o


   0  10   6         13.64          7.98         2.06 o


   1  10   6        478.67        517.59         8.68 o


   2  10   6        218.44        225.85         3.67 o


   3  10   6         56.38         43.82         2.80 o


   4  10   6        238.71        239.83         6.70 o


   5  10   6        319.95        324.51         7.27 o


   6  10   6          6.32          4.97         2.32 o


   7  10   6         20.23         22.50         3.46 o


  -8  11   6         12.55         14.07         3.03 o


  -7  11   6         12.73         10.69         2.21 o


  -6  11   6         34.37         27.97         2.71 o


  -5  11   6       1448.63       1520.96        22.97 o


  -4  11   6         64.95         50.80         2.79 o


  -3  11   6         20.13         22.20         1.58 o


  -2  11   6         14.97         11.46         1.24 o


  -1  11   6         73.18         58.63         2.89 o


   0  11   6        293.69        280.89         6.04 o


   1  11   6        274.07        313.63         5.41 o


   2  11   6        189.41        192.52         5.81 o


   3  11   6        775.10        764.75         9.59 o


   4  11   6         92.98         82.62         2.63 o


   5  11   6         31.30         38.86         7.79 o


   6  11   6          1.55         -1.29         2.41 o


   7  11   6          2.08         -0.45         2.57 o


  -8  12   6         99.08         96.67         4.84 o


  -7  12   6         16.11         12.56         2.33 o


  -6  12   6          0.26         -0.12         1.50 o


  -5  12   6        507.21        519.63        12.58 o


  -4  12   6         46.92         34.42         2.68 o


  -3  12   6        356.32        335.12         6.45 o


  -2  12   6        108.00        105.37         1.79 o


  -1  12   6         23.36         16.66         2.42 o


   0  12   6         22.20         18.26         2.64 o


   1  12   6          7.23          8.77         2.22 o


   2  12   6         56.18         46.97         1.94 o


   3  12   6        377.94        420.28         5.34 o


   4  12   6          4.89          6.16         1.09 o


   5  12   6        287.48        314.73         7.58 o


   6  12   6          4.34          1.61         1.76 o


   7  12   6         92.76         95.29         5.54 o


  -7  13   6         90.13         89.94         4.45 o


  -6  13   6        100.01         93.44         4.16 o


  -5  13   6         39.35         56.10         4.00 o


  -4  13   6        433.93        465.01         8.10 o


  -3  13   6         62.82         68.31         2.24 o


  -2  13   6        161.45        157.43         2.79 o


  -1  13   6        139.74        145.91         4.78 o


   0  13   6         61.91         59.66         3.70 o


   1  13   6         23.84         25.41         3.77 o


   2  13   6          0.00         -0.01         0.69 o


   3  13   6        817.55        893.51        11.56 o


   4  13   6         38.77         39.20         2.32 o


   5  13   6          0.04          0.22         1.50 o


   6  13   6        111.28        125.01         5.53 o


  -7  14   6          2.36          0.48         2.00 o


  -6  14   6          0.97          0.94         2.29 o


  -5  14   6          0.74          1.78         1.69 o


  -4  14   6         42.48         44.18         2.99 o


  -3  14   6        129.93        149.17         4.24 o


  -2  14   6         22.41         23.20         2.61 o


  -1  14   6        122.46        100.58         4.87 o


   0  14   6         66.74         77.40         4.29 o


   1  14   6         99.50        101.34         4.22 o


   2  14   6         11.94         12.18         1.42 o


   3  14   6        203.08        200.38        10.89 o


   4  14   6         12.79         11.22         1.80 o


   5  14   6          6.39          7.99         2.00 o


   6  14   6        177.49        173.89        15.58 o


  -7  15   6         32.93         38.90         4.33 o


  -6  15   6         15.28         22.30         3.41 o


  -5  15   6          2.09         -1.95         1.95 o


  -4  15   6         43.14         51.82         2.20 o


  -3  15   6         21.58         22.19         1.15 o


  -2  15   6        169.33        175.62         6.71 o


  -1  15   6         73.32         71.50         5.43 o


   0  15   6        249.21        263.59         8.41 o


   1  15   6        295.77        319.95         8.32 o


   2  15   6        978.29       1125.25        16.89 o


   3  15   6        418.89        445.75        14.12 o


   4  15   6          0.51          0.17         0.66 o


   5  15   6         11.36         13.32         3.52 o


   6  15   6          0.53          2.21         4.80 o


  -6  16   6         62.06         60.30         3.34 o


  -5  16   6         46.66         52.01         2.78 o


  -4  16   6         33.00         40.26         2.08 o


  -3  16   6          7.39          3.47         0.93 o


  -2  16   6          0.58         -0.70         2.86 o


  -1  16   6        298.12        265.06         9.94 o


   0  16   6        481.35        496.40        11.66 o


   1  16   6         45.55         50.31         5.14 o


   2  16   6         94.91         94.55         5.76 o


   3  16   6         24.07         31.87         6.45 o


   4  16   6         10.74         11.74         3.66 o


   5  16   6         95.47        101.07         6.52 o


   6  16   6         16.79         14.84         6.89 o


  -6  17   6         51.49         46.14         2.82 o


  -5  17   6          0.01         -1.40         1.40 o


  -4  17   6         65.23         78.13         3.02 o


  -3  17   6        283.58        259.56         5.09 o


  -2  17   6         87.14         71.42         5.10 o


  -1  17   6         20.08         25.30         3.66 o


   0  17   6        361.09        379.35         9.19 o


   1  17   6         22.37         23.37         3.63 o


   2  17   6         28.65         19.91         2.79 o


   3  17   6          1.57          4.37         3.03 o


   4  17   6          7.54         14.45         5.44 o


   5  17   6          2.67          5.29         3.56 o


  -6  18   6         49.47         54.33         3.34 o


  -5  18   6         69.93         81.92         3.32 o


  -4  18   6          1.99          2.06         1.15 o


  -3  18   6         61.87         45.81         4.43 o


  -2  18   6        523.35        539.60        15.04 o


  -1  18   6         31.93         39.23         3.15 o


   0  18   6         30.64         43.90         5.16 o


   1  18   6        455.36        529.55        16.23 o


   2  18   6         21.69         19.36         2.64 o


   3  18   6          4.12          8.51         4.91 o


   4  18   6         13.55         13.46         3.49 o


   5  18   6         11.61         13.21         6.01 o


  -5  19   6         14.46         13.55         3.61 o


  -4  19   6         33.21         28.74         5.02 o


  -3  19   6          0.89          2.80         2.76 o


  -2  19   6        100.20         82.91         5.70 o


  -1  19   6          2.98          5.64         2.50 o


   0  19   6          3.21          8.63         2.63 o


   1  19   6        111.21        109.40         6.08 o


   2  19   6        120.24        109.76         5.62 o


   3  19   6         35.42         45.15         4.61 o


   4  19   6          3.46         -0.57         3.18 o


  -5  20   6         79.12         81.25         7.19 o


  -4  20   6         11.56         11.38         3.45 o


  -3  20   6          0.03          1.35         3.15 o


  -2  20   6         20.90         22.10         3.40 o


  -1  20   6         67.14         69.01         4.57 o


   0  20   6         33.28         33.59         3.22 o


   1  20   6          8.56          8.35         3.07 o


   2  20   6         18.49         10.67         3.45 o


   3  20   6         20.08         11.75         5.08 o


   4  20   6         26.64         40.89         4.86 o


  -4  21   6          1.81          3.77         3.80 o


  -3  21   6         53.13         59.40         5.32 o


  -2  21   6         21.62         17.33         3.29 o


  -1  21   6          1.14          1.65         2.83 o


   0  21   6          0.02          3.17         3.02 o


   1  21   6        136.69        139.04         8.52 o


   2  21   6          8.36         10.65         5.41 o


   3  21   6         34.49         35.91         4.60 o


  -3  22   6          5.61          9.41         3.02 o


  -2  22   6         50.14         46.49         5.11 o


  -1  22   6         65.28         74.26         5.05 o


   0  22   6        142.30        153.08         6.13 o


   1  22   6          5.57          5.93         2.64 o


   2  22   6          2.92          7.74         3.77 o


   3  22   6          0.15         -2.66         4.80 o


  -3  23   6          0.00          1.88         3.14 o


  -2  23   6          5.86          2.40         4.23 o


  -1  23   6         19.11         14.54         3.36 o


   0  23   6         23.16         28.47         4.42 o


   1  23   6         64.08         79.15         6.29 o


   2  23   6         44.68         59.92         8.65 o


  -1  24   6          3.74          5.46         3.48 o


   0  24   6          3.00          0.38         3.42 o


  -7   0   7        442.54        444.75        10.97 o


  -5   0   7        185.86        125.59         4.89 o


  -3   0   7       1702.72       1854.62        35.03 o


  -1   0   7       1361.43       1418.51        23.96 o


   1   0   7       6484.00       6699.32       140.42 o


   3   0   7         13.90         11.24         1.50 o


   5   0   7        139.49        170.34         5.44 o


   7   0   7         52.49         69.97         5.01 o


  -8   1   7          5.27         20.36         3.04 o


  -7   1   7         21.65          9.89         1.87 o


  -6   1   7         43.56         43.06         2.73 o


  -5   1   7          6.51          5.63         1.23 o


  -4   1   7         64.92         82.71         2.91 o


  -3   1   7         13.59         11.39         1.47 o


  -2   1   7         33.11         26.10         1.99 o


  -1   1   7        382.24        373.17         5.01 o


   0   1   7         25.55         31.44         1.34 o


   1   1   7        153.87        154.78         2.18 o


   2   1   7          4.11          4.55         0.96 o


   3   1   7        105.54        107.02         2.13 o


   4   1   7          2.29         -0.04         0.77 o


   5   1   7         83.95         74.13         2.13 o


   6   1   7         14.39         16.99         1.96 o


   7   1   7         26.64         26.33         2.26 o


  -8   2   7         76.23         83.21         4.10 o


  -7   2   7         15.12          8.58         2.18 o


  -6   2   7         38.91         60.45         8.12 o


  -5   2   7         41.83         48.12         2.75 o


  -4   2   7          0.63          4.84         1.15 o


  -3   2   7        273.64        311.89         5.31 o


  -2   2   7          2.71          3.53         0.88 o


  -1   2   7         24.00         37.56         1.48 o


   0   2   7          0.07          1.51         0.76 o


   1   2   7         92.83         82.23         2.00 o


   2   2   7        820.72        840.11        10.25 o


   3   2   7        256.89        254.89         4.05 o


   4   2   7         33.50         30.85         1.64 o


   5   2   7         15.04         16.63         1.37 o


   6   2   7         19.09         12.58         1.76 o


   7   2   7        120.58        102.49         5.96 o


  -8   3   7        145.41        154.76         7.14 o


  -7   3   7         19.62          8.37         1.93 o


  -6   3   7        110.36        108.47         4.28 o


  -5   3   7         74.72         93.33         2.59 o


  -4   3   7          2.72          1.33         1.16 o


  -3   3   7          8.95          2.49         0.99 o


  -2   3   7        102.32         97.36         2.09 o


  -1   3   7        963.99        974.06        10.34 o


   0   3   7        188.77        191.13         2.63 o


   1   3   7        570.82        579.15         7.01 o


   2   3   7        179.55        174.70         3.28 o


   3   3   7         81.61         89.53         1.96 o


   4   3   7         50.92         46.20         2.05 o


   5   3   7        172.69        148.78         3.99 o


   6   3   7         29.83         34.62         2.50 o


   7   3   7         59.91         69.25         3.67 o


  -8   4   7         12.43          6.40         2.60 o


  -7   4   7        164.33        148.68         5.91 o


  -6   4   7        203.04        247.44         6.83 o


  -5   4   7          2.50          1.73         1.30 o


  -4   4   7          0.20         -0.76         1.24 o


  -3   4   7        281.20        301.99         4.53 o


  -2   4   7         26.20         10.30         1.15 o


  -1   4   7        858.02        896.77         9.48 o


   0   4   7        224.26        238.79         3.09 o


   1   4   7          0.27          0.69         0.80 o


   2   4   7         17.37         14.73         1.20 o


   3   4   7         19.74         17.33         1.93 o


   4   4   7         26.26         30.49         2.39 o


   5   4   7         77.38         76.99         2.89 o


   6   4   7          8.15          4.24         1.51 o


   7   4   7        331.08        345.59         9.19 o


  -8   5   7         10.79         22.08         3.34 o


  -7   5   7         46.59         31.82         2.46 o


  -6   5   7         67.07         63.88         3.69 o


  -5   5   7        251.04        218.58         4.22 o


  -4   5   7          7.60         13.65         1.71 o


  -3   5   7        419.62        382.77         5.35 o


  -2   5   7        339.71        346.24         7.42 o


  -1   5   7        206.87        217.58         2.85 o


   0   5   7        898.51        897.45         9.22 o


   1   5   7        255.45        276.56         3.61 o


   2   5   7        127.02        119.79         2.23 o


   3   5   7          4.11          6.38         1.50 o


   4   5   7          5.06          3.13         1.25 o


   5   5   7        280.83        328.29         5.25 o


   6   5   7         16.73         16.55         1.62 o


   7   5   7          3.27          0.27         1.51 o


  -8   6   7         25.63         21.35         4.13 o


  -7   6   7         14.65         26.71         2.41 o


  -6   6   7         55.90         69.95         4.02 o


  -5   6   7          0.52          5.29         1.67 o


  -4   6   7         66.71         63.74         2.77 o


  -3   6   7         32.08         20.24         1.79 o


  -2   6   7         10.36         14.80         1.39 o


  -1   6   7        157.00        150.74         2.46 o


   0   6   7         17.79         24.66         0.76 o


   1   6   7         49.58         48.42         1.82 o


   2   6   7        179.67        159.55         2.58 o


   3   6   7         65.55         58.54         2.00 o


   4   6   7        174.88        177.85         3.91 o


   5   6   7         57.16         53.86         2.33 o


   6   6   7        180.13        187.26         5.05 o


   7   6   7          7.04          5.58         1.50 o


  -8   7   7         98.34        137.48         5.55 o


  -7   7   7        119.98        131.96         4.27 o


  -6   7   7        254.77        233.22         4.85 o


  -5   7   7        153.55        157.43         4.23 o


  -4   7   7        623.25        694.14         9.36 o


  -3   7   7       1457.71       1468.52        19.66 o


  -2   7   7        239.98        228.44         3.37 o


  -1   7   7          1.35          2.51         1.06 o


   0   7   7        150.95        154.73         2.64 o


   1   7   7         70.05         64.17         1.41 o


   2   7   7          2.66          3.70         0.87 o


   3   7   7          0.08         -0.39         0.98 o


   4   7   7        787.19        776.51        19.83 o


   5   7   7         66.84         71.06         2.73 o


   6   7   7          9.63          6.06         1.33 o


   7   7   7         47.11         55.86         2.81 o


  -8   8   7          9.09          8.03         2.23 o


  -7   8   7        153.17        173.61         5.26 o


  -6   8   7         17.59         29.68         2.39 o


  -5   8   7        495.03        558.47         9.12 o


  -4   8   7        557.04        599.82         9.43 o


  -3   8   7         75.24         68.79         3.14 o


  -2   8   7          8.15          9.42         1.07 o


  -1   8   7          3.58          2.58         0.77 o


   0   8   7        437.83        480.85         7.81 o


   1   8   7        739.70        755.43        11.83 o


   2   8   7         98.29         83.94         2.51 o


   3   8   7          0.34          0.32         1.11 o


   4   8   7         10.90          9.05         1.66 o


   5   8   7         78.80         68.04         2.88 o


   6   8   7         28.55         22.96         2.36 o


   7   8   7         24.05         27.75         3.00 o


  -8   9   7        212.51        227.76         8.43 o


  -7   9   7         77.10         65.08         4.98 o


  -6   9   7          2.32          1.49         2.36 o


  -5   9   7        143.76        145.70         3.86 o


  -4   9   7       1139.24       1107.73        15.83 o


  -3   9   7         25.67         39.71         1.64 o


  -2   9   7         58.48         44.37         2.79 o


  -1   9   7         14.90         20.05         2.54 o


   0   9   7         12.28         15.15         2.40 o


   1   9   7         73.08         74.01         3.08 o


   2   9   7         49.40         51.70         2.01 o


   3   9   7        118.81        121.95         2.67 o


   4   9   7         93.35         88.86         2.45 o


   5   9   7          1.63          3.20         1.13 o


   6   9   7         45.09         45.16         3.09 o


   7   9   7         39.90         41.32         3.21 o


  -8  10   7          4.15         12.78         5.98 o


  -7  10   7          0.01          2.13         1.90 o


  -6  10   7        191.40        159.72         4.71 o


  -5  10   7         15.43         16.77         1.67 o


  -4  10   7         84.51         79.53         2.77 o


  -3  10   7         77.24         84.97         2.44 o


  -2  10   7         11.00          5.62         1.14 o


  -1  10   7        373.96        408.71         8.25 o


   0  10   7         89.04         85.30         3.96 o


   1  10   7         11.05         10.39         1.72 o


   2  10   7         65.31         59.74         3.06 o


   3  10   7        471.06        480.10        11.67 o


   4  10   7        341.17        369.47         6.25 o


   5  10   7        502.88        535.17         8.50 o


   6  10   7         32.51         38.41         2.57 o


   7  10   7         21.12         22.57         2.96 o


  -7  11   7          1.30          4.66         2.11 o


  -6  11   7         25.84         35.18         2.23 o


  -5  11   7         92.09        115.24         4.18 o


  -4  11   7        263.74        285.46         6.84 o


  -3  11   7         60.43         81.00         1.97 o


  -2  11   7          0.42          3.51         1.31 o


  -1  11   7         15.03         19.39         2.59 o


   0  11   7         37.80         37.85         2.26 o


   1  11   7          5.07          3.65         1.50 o


   2  11   7        154.83        152.23         3.29 o


   3  11   7        811.02        781.78        47.34 o


   4  11   7          1.71          2.27         0.99 o


   5  11   7         33.56         34.99         3.63 o


   6  11   7         68.96         76.56         4.88 o


  -7  12   7         14.56         10.52         3.27 o


  -6  12   7          1.12          2.45         1.63 o


  -5  12   7         24.98         17.55         2.38 o


  -4  12   7        155.10        166.19         6.15 o


  -3  12   7        173.32        173.53         5.06 o


  -2  12   7         16.14         25.41         3.00 o


  -1  12   7          1.09          0.52         1.63 o


   0  12   7        558.18        563.47        12.34 o


   1  12   7        148.68        173.06         4.45 o


   2  12   7        278.85        260.00         5.34 o


   3  12   7        279.53        280.01         9.88 o


   4  12   7        232.41        220.83         6.06 o


   5  12   7         14.59         11.85         1.55 o


   6  12   7         97.91        102.99         6.79 o


  -7  13   7          5.05          6.75         3.75 o


  -6  13   7          3.58          2.06         2.16 o


  -5  13   7          0.22         -1.94         1.94 o


  -4  13   7          3.65          4.82         1.89 o


  -3  13   7          0.95          2.99         1.04 o


  -2  13   7        137.05        166.92         4.97 o


  -1  13   7          1.47          4.06         2.07 o


   0  13   7        244.38        255.85         6.62 o


   1  13   7        288.26        283.65         5.88 o


   2  13   7        339.61        387.39         6.83 o


   3  13   7         66.84         66.05         5.27 o


   4  13   7          3.98          0.44         0.80 o


   5  13   7         58.63         51.54         5.86 o


   6  13   7          0.17         -5.26         5.26 o


  -7  14   7         13.49         23.83         2.93 o


  -6  14   7        144.28        139.74         5.63 o


  -5  14   7        177.71        163.52         5.05 o


  -4  14   7        332.74        338.07         6.91 o


  -3  14   7        271.65        290.33         4.94 o


  -2  14   7          0.13          1.47         1.97 o


  -1  14   7         43.11         42.60         6.18 o


   0  14   7         99.41        104.91         5.30 o


   1  14   7         14.77         15.32         2.04 o


   2  14   7        384.48        373.80        10.20 o


   3  14   7          0.09         -0.93         2.73 o


   4  14   7          6.37          6.43         3.16 o


   5  14   7        147.18        145.81         6.62 o


   6  14   7        127.72        157.71         9.58 o


  -6  15   7         16.34         21.00         3.19 o


  -5  15   7         15.74         15.40         2.69 o


  -4  15   7         65.73         58.77         2.28 o


  -3  15   7        124.03        109.62         4.60 o


  -2  15   7          0.41          1.30         2.05 o


  -1  15   7         17.28         22.56         4.36 o


   0  15   7         10.20          6.70         2.70 o


   1  15   7         16.19         13.92         1.92 o


   2  15   7         13.88         15.58         2.29 o


   3  15   7          2.48          6.42         4.38 o


   4  15   7         41.15         42.28         6.77 o


   5  15   7          0.19         -3.13         3.13 o


  -6  16   7          8.81          4.20         2.22 o


  -5  16   7         36.32         37.43         2.01 o


  -4  16   7          0.13          0.93         1.75 o


  -3  16   7          2.34          3.10         2.54 o


  -2  16   7        574.20        558.81        17.14 o


  -1  16   7         75.52         65.70         4.82 o


   0  16   7          4.96         11.22         3.11 o


   1  16   7          0.52          3.53         1.87 o


   2  16   7         71.84         66.83         4.39 o


   3  16   7         10.98         11.07         3.89 o


   4  16   7          5.79          9.98         3.75 o


   5  16   7          1.24          4.94         3.50 o


  -6  17   7         61.12         56.98         9.86 o


  -5  17   7        194.82        234.80        11.16 o


  -4  17   7         26.47         30.91         3.42 o


  -3  17   7          3.63          9.20         2.77 o


  -2  17   7          0.07          0.57         2.19 o


  -1  17   7         30.24         40.23         3.31 o


   0  17   7        140.20        151.03         8.38 o


   1  17   7          8.98         14.23         4.21 o


   2  17   7         95.44         95.54         6.00 o


   3  17   7         10.59         11.24         3.28 o


   4  17   7         29.28         27.75         6.50 o


   5  17   7          3.21          2.80         2.83 o


  -5  18   7         20.17         23.56         4.18 o


  -4  18   7         41.78         47.82         4.88 o


  -3  18   7         59.16         65.64         4.81 o


  -2  18   7        379.74        430.73        13.61 o


  -1  18   7         56.24         62.38         4.57 o


   0  18   7          5.45          8.97         3.14 o


   1  18   7         72.06         73.08         5.29 o


   2  18   7        165.41        186.14         7.21 o


   3  18   7          8.58         12.00         5.59 o


   4  18   7          1.65          0.65         2.83 o


  -5  19   7          0.05         -1.49         2.66 o


  -4  19   7         11.14          5.80         4.06 o


  -3  19   7         10.78         11.13         2.77 o


  -2  19   7         18.35         11.87         3.71 o


  -1  19   7        193.08        229.97         8.26 o


   0  19   7        219.71        252.01         9.79 o


   1  19   7         41.63         40.64         3.96 o


   2  19   7         80.62         64.43        13.64 o


   3  19   7         14.80         16.84         6.03 o


   4  19   7         23.16         24.35         6.86 o


  -4  20   7          1.30          1.67         2.55 o


  -3  20   7         11.04          5.33         2.86 o


  -2  20   7         85.66         90.26         5.01 o


  -1  20   7         23.06         17.52         3.44 o


   0  20   7         10.52         13.75         4.59 o


   1  20   7        148.59        154.77         8.19 o


   2  20   7          4.40          1.76         2.84 o


   3  20   7          4.60          7.83         3.96 o


  -3  21   7         14.16         21.01         3.70 o


  -2  21   7         14.48         13.86         3.41 o


  -1  21   7         98.92         99.72         5.92 o


   0  21   7          1.99         -0.96         2.78 o


   1  21   7         33.60         48.07         4.80 o


   2  21   7        411.46        503.31        18.89 o


  -2  22   7          2.45          7.47         3.14 o


  -1  22   7         43.53         54.43         4.88 o


   0  22   7         30.23         33.68         4.14 o


   1  22   7         10.92         20.15         3.84 o


  -8   0   8         68.87        123.36         8.32 o


  -6   0   8         22.56         18.35         3.23 o


  -4   0   8        370.00        293.12         9.19 o


  -2   0   8         26.40         29.71         2.85 o


   0   0   8       1024.26       1104.76        18.28 o


   2   0   8        712.02        730.53        19.62 o


   4   0   8         84.52         88.03         5.75 o


   6   0   8         15.05          6.63         2.11 o


  -8   1   8         36.63         49.93         3.31 o


  -7   1   8         90.26        102.98         3.90 o


  -6   1   8        714.34        690.58        11.45 o


  -5   1   8         74.44         78.27         4.66 o


  -4   1   8         45.51         48.86         2.57 o


  -3   1   8         24.81         24.37         1.71 o


  -2   1   8       1145.23       1276.64        16.42 o


  -1   1   8        384.58        452.41         6.30 o


   0   1   8        127.70        121.21         2.65 o


   1   1   8         12.30         12.06         1.33 o


   2   1   8         11.65         20.25         1.27 o


   3   1   8          0.25          2.49         0.98 o


   4   1   8          4.48          7.11         1.00 o


   5   1   8         45.07         37.44         2.14 o


   6   1   8          0.36          0.54         1.00 o


   7   1   8          0.00         -0.82         1.58 o


  -8   2   8          0.28          1.74         1.86 o


  -7   2   8         10.90          4.78         1.87 o


  -6   2   8         26.02         21.14         2.27 o


  -5   2   8        142.25        139.87         4.20 o


  -4   2   8          6.27          1.18         1.15 o


  -3   2   8         32.37         26.69         1.95 o


  -2   2   8        220.64        230.52         4.34 o


  -1   2   8          3.60          2.98         1.06 o


   0   2   8          0.56         -0.01         0.74 o


   1   2   8          7.85          8.72         1.30 o


   2   2   8        191.15        182.71         5.09 o


   3   2   8          4.27          3.00         1.16 o


   4   2   8         17.68         12.48         1.29 o


   5   2   8          5.18         11.40         1.41 o


   6   2   8          0.07         -1.18         1.59 o


   7   2   8        159.09        172.35         6.39 o


  -8   3   8         17.12         14.95         2.97 o


  -7   3   8         39.44         27.34         2.63 o


  -6   3   8        124.81         99.43         3.54 o


  -5   3   8        225.97        239.69         5.95 o


  -4   3   8          4.05          4.44         1.30 o


  -3   3   8         48.35         53.13         1.87 o


  -2   3   8        127.77        190.09         3.04 o


  -1   3   8         11.67          5.74         1.00 o


   0   3   8         40.98         39.95         1.35 o


   1   3   8        393.94        415.46         5.41 o


   2   3   8        759.42        714.77        10.12 o


   3   3   8         61.26         60.20         2.23 o


   4   3   8          0.01          1.50         0.89 o


   5   3   8        115.98        126.92         3.11 o


   6   3   8         26.34         15.36         1.92 o


   7   3   8          0.25          2.58         1.39 o


  -8   4   8         17.51         26.61         2.93 o


  -7   4   8         74.68         81.92         3.69 o


  -6   4   8          8.43          6.06         1.87 o


  -5   4   8         98.37         68.16         2.46 o


  -4   4   8        316.70        295.05         4.99 o


  -3   4   8        171.51        191.99         4.23 o


  -2   4   8        239.60        252.57         3.69 o


  -1   4   8          5.15          5.84         0.92 o


   0   4   8          8.50          9.93         0.94 o


   1   4   8         46.86         54.35         2.11 o


   2   4   8        368.65        348.63         6.12 o


   3   4   8        688.83        644.25        12.93 o


   4   4   8         89.66        103.06         2.91 o


   5   4   8         45.70         42.72         2.90 o


   6   4   8         47.19         45.50         3.40 o


   7   4   8          0.34          0.05         1.26 o


  -8   5   8          9.63          9.10         3.14 o


  -7   5   8          5.70          3.01         2.27 o


  -6   5   8         48.63         71.70         3.56 o


  -5   5   8         24.27         21.41         2.57 o


  -4   5   8        331.62        330.33         5.82 o


  -3   5   8        252.38        293.14         4.56 o


  -2   5   8         16.54         10.25         1.32 o


  -1   5   8         78.33         86.87         1.97 o


   0   5   8          0.20          1.42         0.77 o


   1   5   8         62.76         52.48         3.22 o


   2   5   8          0.24          1.78         0.86 o


   3   5   8        262.00        277.47         4.47 o


   4   5   8        204.60        209.21         4.11 o


   5   5   8         26.43         31.26         2.33 o


   6   5   8          3.98          6.11         1.65 o


   7   5   8          2.28          6.33         1.82 o


  -8   6   8          7.70         13.67         3.40 o


  -7   6   8         82.80         90.57         4.08 o


  -6   6   8          4.24          6.08         2.40 o


  -5   6   8        429.17        454.51         8.24 o


  -4   6   8        225.28        271.94         5.11 o


  -3   6   8        203.47        215.73         3.75 o


  -2   6   8        392.29        407.77         7.53 o


  -1   6   8         26.49         30.08         1.66 o


   0   6   8         20.09         25.69         1.44 o


   1   6   8         32.35         31.52         1.61 o


   2   6   8         11.93         11.27         1.20 o


   3   6   8         19.62         12.81         1.53 o


   4   6   8       1014.02       1015.15        17.23 o


   5   6   8         31.57         32.46         3.25 o


   6   6   8         39.11         42.03         3.79 o


  -7   7   8          4.27         -1.04         2.12 o


  -6   7   8         56.79         67.82         3.76 o


  -5   7   8        372.00        424.30         7.52 o


  -4   7   8          0.97          1.11         1.43 o


  -3   7   8         60.98         52.26         2.84 o


  -2   7   8        408.85        441.10         5.40 o


  -1   7   8         96.32         73.16         1.89 o


   0   7   8        544.51        556.51        10.40 o


   1   7   8        292.95        274.80         9.67 o


   2   7   8         57.67         55.95         2.27 o


   3   7   8         24.62         14.26         1.48 o


   4   7   8         10.23          6.89         1.58 o


   5   7   8          1.30          2.44         1.47 o


   6   7   8          9.00         12.53         2.03 o


  -7   8   8          1.93         -0.38         1.98 o


  -6   8   8         23.57         26.44         2.59 o


  -5   8   8        292.47        270.57         6.01 o


  -4   8   8        292.09        345.18         6.81 o


  -3   8   8         91.57         82.91         2.65 o


  -2   8   8        366.05        417.47         4.88 o


  -1   8   8        109.54        107.94         2.30 o


   0   8   8        265.03        243.28         5.02 o


   1   8   8        151.42        165.95         4.35 o


   2   8   8          0.37         -0.62         0.93 o


   3   8   8        254.11        217.54        15.74 o


   4   8   8        299.55        287.82         8.22 o


   5   8   8          0.01          0.11         1.30 o


   6   8   8         44.19         47.93         4.03 o


  -7   9   8          0.76          2.16         2.44 o


  -6   9   8          3.25          7.31         1.88 o


  -5   9   8        313.30        314.64         7.25 o


  -4   9   8         55.82         62.10         3.38 o


  -3   9   8          7.02         11.79         1.39 o


  -2   9   8         23.49         32.10         1.89 o


  -1   9   8         18.68         12.76         1.76 o


   0   9   8          7.43          6.19         1.58 o


   1   9   8         57.96         60.73         3.32 o


   2   9   8          0.73          0.13         1.00 o


   3   9   8        298.25        244.23        16.79 o


   4   9   8         25.96         24.96         1.72 o


   5   9   8         71.55         80.16         3.64 o


   6   9   8         53.52         49.70         3.07 o


  -7  10   8         21.42         18.83         2.22 o


  -6  10   8         69.31         72.54         4.34 o


  -5  10   8          2.67          0.83         1.47 o


  -4  10   8         52.28         47.93         1.97 o


  -3  10   8         19.99         17.41         1.99 o


  -2  10   8          0.86          1.27         0.67 o


  -1  10   8         61.68         62.82         3.93 o


   0  10   8          2.46          4.07         1.44 o


   1  10   8        154.41        161.28         4.48 o


   2  10   8          1.35          1.86         2.67 o


   3  10   8         27.79         21.86         2.31 o


   4  10   8          6.97          6.83         1.23 o


   5  10   8          1.16          3.10         1.31 o


   6  10   8         65.30         77.45         9.07 o


  -7  11   8        232.96        249.93         6.38 o


  -6  11   8         24.49         34.92         3.27 o


  -5  11   8         36.84         43.94         2.57 o


  -4  11   8        256.22        270.15         5.07 o


  -3  11   8         12.92         12.58         1.23 o


  -2  11   8        106.80         98.41         5.96 o


  -1  11   8         95.44         96.44         5.44 o


   0  11   8        287.96        294.76         6.49 o


   1  11   8        295.71        306.26         6.32 o


   2  11   8         33.30         24.84         1.79 o


   3  11   8        516.22        542.90        18.97 o


   4  11   8         18.78         12.46         4.11 o


   5  11   8          2.66          5.10         2.85 o


   6  11   8          0.27         -2.33         2.33 o


  -7  12   8         13.45         10.51         2.23 o


  -6  12   8          0.00          1.20         1.80 o


  -5  12   8        127.12        154.50         4.05 o


  -4  12   8         42.17         44.29         2.72 o


  -3  12   8         35.12         37.34         2.29 o


  -2  12   8         81.40         91.54         5.67 o


  -1  12   8         57.63         64.18         3.76 o


   0  12   8         96.28         91.39         5.55 o


   1  12   8          0.30          3.08         1.43 o


   2  12   8          1.93          1.75         1.89 o


   3  12   8        177.00        175.19         8.94 o


   4  12   8         55.05         66.23         7.09 o


   5  12   8        123.47        120.28         6.51 o


  -6  13   8          7.96         12.88         3.44 o


  -5  13   8         18.76         14.19         2.34 o


  -4  13   8          0.60          0.71         1.44 o


  -3  13   8        255.56        263.65         8.71 o


  -2  13   8         49.22         52.19         3.69 o


  -1  13   8        130.42        111.58         4.43 o


   0  13   8          6.62         13.06         2.65 o


   1  13   8         44.47         47.89         3.91 o


   2  13   8        264.19        274.73        13.66 o


   3  13   8          8.50          2.68         5.95 o


   4  13   8         38.34         29.55         3.74 o


   5  13   8        140.77        135.84         7.54 o


  -6  14   8          0.07          1.11         1.77 o


  -5  14   8        146.64        150.97         5.26 o


  -4  14   8         30.65         17.46         3.38 o


  -3  14   8        145.63        151.47         7.07 o


  -2  14   8        189.64        188.39         7.20 o


  -1  14   8        107.60         94.79         4.92 o


   0  14   8          2.24          2.67         1.81 o


   1  14   8          2.88          0.60         1.93 o


   2  14   8         85.63         85.21         4.86 o


   3  14   8         26.27         30.49         4.71 o


   4  14   8         26.88         22.01         3.63 o


   5  14   8          0.38          1.30         2.57 o


  -6  15   8         41.05         48.28         4.65 o


  -5  15   8        130.43        146.47         9.33 o


  -4  15   8        131.64        142.41        11.63 o


  -3  15   8         10.33          9.62         3.97 o


  -2  15   8         23.57         22.36         3.58 o


  -1  15   8        147.87        145.97         6.11 o


   0  15   8        144.13        134.45         3.81 o


   1  15   8         81.26         94.36         4.08 o


   2  15   8          5.30          7.20         2.74 o


   3  15   8        113.01        117.96         6.33 o


   4  15   8          8.61          8.19         5.17 o


   5  15   8        240.63        253.59        11.02 o


  -5  16   8          6.36          0.60         2.85 o


  -4  16   8          0.00          1.51         2.26 o


  -3  16   8        229.40        280.01         8.60 o


  -2  16   8         21.48         21.77         3.89 o


  -1  16   8         25.39         24.03         3.90 o


   0  16   8          4.40          6.13         2.41 o


   1  16   8          7.66          9.17         1.80 o


   2  16   8         61.04         64.00         6.12 o


   3  16   8         14.52         15.32         5.27 o


   4  16   8         29.48         29.08         4.26 o


  -5  17   8         51.06         56.27         6.39 o


  -4  17   8          1.56         -0.32         1.85 o


  -3  17   8         16.78         17.83         2.95 o


  -2  17   8          1.66          2.95         3.08 o


  -1  17   8          1.19          0.57         3.23 o


   0  17   8         77.44         81.28         5.81 o


   1  17   8         51.30         51.44         2.83 o


   2  17   8        319.14        363.94        11.43 o


   3  17   8         67.41         65.77         6.73 o


   4  17   8          0.66          3.74         3.88 o


  -4  18   8         30.26         42.59         4.19 o


  -3  18   8         19.32         21.00         3.30 o


  -2  18   8        104.27         91.51         5.72 o


  -1  18   8         22.08         23.02         3.70 o


   0  18   8        140.53        140.79         7.63 o


   1  18   8        214.93        236.26         9.31 o


   2  18   8          0.45          1.68         2.65 o


   3  18   8          7.79          8.48         3.45 o


  -4  19   8          0.18          1.81         3.28 o


  -3  19   8         26.47         25.67         4.56 o


  -2  19   8          0.45          3.92         2.90 o


  -1  19   8         25.16         26.99         4.04 o


   0  19   8        257.26        263.77        12.51 o


   1  19   8         28.24         32.44         4.83 o


   2  19   8          5.15          6.77         2.77 o


   3  19   8         34.34         30.95         5.86 o


  -3  20   8          1.88         -3.03         3.03 o


  -2  20   8          0.99          0.20         3.00 o


  -1  20   8         26.93         33.54         4.35 o


   0  20   8          0.80          2.60         3.20 o


   1  20   8          7.64          9.62         3.29 o


   2  20   8          0.10          0.33         3.53 o


  -2  21   8         20.92         17.29         4.36 o


  -1  21   8         17.65         16.47         3.82 o


   0  21   8          9.50         11.75         4.06 o


  -7   0   9          7.73          9.36         3.13 o


  -5   0   9         62.89         74.09         4.78 o


  -3   0   9         16.70          7.18         1.57 o


  -1   0   9       1244.32       1293.12        24.47 o


   1   0   9        192.67        164.48         4.73 o


   3   0   9          7.38          9.38         1.69 o


   5   0   9          3.14          2.59         1.87 o


  -7   1   9          0.35          1.96         1.84 o


  -6   1   9          6.97          0.80         1.62 o


  -5   1   9         43.33         48.47         2.56 o


  -4   1   9         24.38         19.37         1.76 o


  -3   1   9        192.01        188.82         3.75 o


  -2   1   9        488.06        542.83         7.34 o


  -1   1   9         34.85         45.12         1.91 o


   0   1   9         22.49         29.17         1.78 o


   1   1   9        162.56        174.21         3.68 o


   2   1   9         52.62         51.51         3.19 o


   3   1   9         75.22         82.02         2.70 o


   4   1   9         59.55         73.86         3.10 o


   5   1   9          1.95          1.84         1.24 o


   6   1   9         51.20         49.40         3.61 o


  -7   2   9         19.41         24.03         2.83 o


  -6   2   9          2.25          2.72         1.66 o


  -5   2   9         96.48        104.26         3.17 o


  -4   2   9         42.50         52.72         2.72 o


  -3   2   9        159.66        142.62         3.58 o


  -2   2   9        214.78        264.67         4.29 o


  -1   2   9         22.89         32.14         1.88 o


   0   2   9         18.61         15.01         1.44 o


   1   2   9        150.94        153.52         3.21 o


   2   2   9          0.91          1.86         1.35 o


   3   2   9         27.88         32.46         2.27 o


   4   2   9         26.33         19.43         1.31 o


   5   2   9          3.23          1.69         1.02 o


   6   2   9        108.56         89.21         3.34 o


  -7   3   9          5.15          2.48         2.10 o


  -6   3   9          0.42          3.05         1.78 o


  -5   3   9         32.93         12.44         1.95 o


  -4   3   9         89.68        100.35         3.37 o


  -3   3   9         22.89         25.16         2.63 o


  -2   3   9        530.40        540.04         7.57 o


  -1   3   9         31.83         21.72         1.46 o


   0   3   9        161.90        164.30         2.86 o


   1   3   9        356.39        340.85         7.74 o


   2   3   9          6.76          6.01         1.31 o


   3   3   9        104.94        100.42         2.96 o


   4   3   9         16.47         18.36         1.78 o


   5   3   9         21.99         17.95         1.72 o


   6   3   9         39.31         28.16         2.89 o


  -7   4   9          7.41          8.47         2.18 o


  -6   4   9          1.36         -1.21         1.71 o


  -5   4   9          5.04          4.82         1.58 o


  -4   4   9        114.37         82.69         2.62 o


  -3   4   9         70.26         74.09         2.48 o


  -2   4   9        251.40        208.13         4.34 o


  -1   4   9         16.97         17.85         2.77 o


   0   4   9         66.07         62.35         1.81 o


   1   4   9          3.80          3.76         0.87 o


   2   4   9        136.65        120.26         6.24 o


   3   4   9          0.24          0.97         1.02 o


   4   4   9         23.05         23.06         1.81 o


   5   4   9        296.55        275.13         5.95 o


   6   4   9        153.79        163.79         4.15 o


  -7   5   9          5.96          9.34         2.40 o


  -6   5   9          0.53          0.79         1.70 o


  -5   5   9          0.85          1.51         1.29 o


  -4   5   9        198.15        193.19         4.68 o


  -3   5   9        252.90        276.82         4.75 o


  -2   5   9        680.43        747.25         9.91 o


  -1   5   9          3.56          1.82         0.91 o


   0   5   9          0.44         -0.35         0.95 o


   1   5   9         44.12         49.54         3.08 o


   2   5   9        200.15        192.00         8.45 o


   3   5   9        278.24        237.32        10.49 o


   4   5   9         69.95         57.74         3.29 o


   5   5   9         21.36         27.32         2.74 o


   6   5   9        350.79        331.22        14.79 o


  -7   6   9         10.20          6.43         2.29 o


  -6   6   9         16.14         20.69         2.37 o


  -5   6   9         70.18         73.98         3.68 o


  -4   6   9         12.32          6.02         1.70 o


  -3   6   9          0.00         -0.63         1.19 o


  -2   6   9         19.81         24.36         1.68 o


  -1   6   9         59.78         64.04         1.90 o


   0   6   9        438.14        456.46         7.80 o


   1   6   9          7.04          7.07         0.93 o


   2   6   9        130.91        120.75         8.64 o


   3   6   9         57.13         57.48         4.91 o


   4   6   9          8.31          7.70         1.55 o


   5   6   9        135.67        107.54         5.70 o


   6   6   9        220.09        208.85         9.52 o


  -7   7   9         10.70          7.00         2.03 o


  -6   7   9          0.00          0.37         1.27 o


  -5   7   9        128.56        149.84         4.29 o


  -4   7   9        503.90        492.92         8.29 o


  -3   7   9        120.43        122.38         3.39 o


  -2   7   9         62.95         58.11         3.61 o


  -1   7   9        174.95        179.45         5.68 o


   0   7   9        382.99        394.82         7.04 o


   1   7   9          1.47          1.10         0.93 o


   2   7   9        187.12        206.01         5.05 o


   3   7   9         18.98         12.84         1.51 o


   4   7   9         25.34         22.80         3.77 o


   5   7   9          1.76          0.87         1.23 o


   6   7   9          4.79          4.00         1.39 o


  -7   8   9         10.14         15.29         2.93 o


  -6   8   9         28.13         28.06         2.39 o


  -5   8   9          1.80          2.94         1.36 o


  -4   8   9        626.15        620.73         8.89 o


  -3   8   9          1.64         -0.17         1.18 o


  -2   8   9         70.39         55.93         2.76 o


  -1   8   9         41.92         32.65         2.83 o


   0   8   9        110.37        120.11         5.31 o


   1   8   9        211.70        210.62         5.47 o


   2   8   9        113.70        110.07         6.46 o


   3   8   9        103.98         91.19        10.99 o


   4   8   9         34.73         30.38         3.50 o


   5   8   9          7.00          3.42         1.56 o


  -6   9   9        110.93        100.51         4.42 o


  -5   9   9        125.15        152.52         4.42 o


  -4   9   9        376.39        406.03         7.46 o


  -3   9   9        193.53        210.34         3.85 o


  -2   9   9          3.90          5.82         1.01 o


  -1   9   9         45.36         49.53         3.32 o


   0   9   9          6.23          3.14         1.30 o


   1   9   9          3.40          3.67         1.94 o


   2   9   9         33.61         36.02         2.73 o


   3   9   9          0.00         -0.89         0.89 o


   4   9   9         20.58         18.59         3.50 o


   5   9   9         97.74         97.52         4.95 o


  -6  10   9          7.24          3.37         1.92 o


  -5  10   9          0.52         -0.76         1.47 o


  -4  10   9          0.27         -0.52         1.41 o


  -3  10   9        100.11        104.99         3.50 o


  -2  10   9         12.09         19.38         2.04 o


  -1  10   9        120.54        127.21         4.75 o


   0  10   9         33.64         42.77         3.47 o


   1  10   9         15.10         12.71         2.16 o


   2  10   9        132.55        143.73         7.67 o


   3  10   9          1.45         -1.76         3.49 o


   4  10   9         40.78         43.19         5.07 o


   5  10   9         30.45         29.85         3.90 o


  -6  11   9        243.54        245.82         5.99 o


  -5  11   9         68.32         54.39         2.87 o


  -4  11   9         17.85         12.29         1.70 o


  -3  11   9        152.47        140.87         8.22 o


  -2  11   9         30.84         32.16         2.91 o


  -1  11   9          9.54          6.43         1.88 o


   0  11   9        275.82        270.84         6.23 o


   1  11   9        242.91        262.87         6.99 o


   2  11   9        126.84        123.07         8.80 o


   3  11   9         61.04         72.48         5.34 o


   4  11   9         54.11         56.96         6.83 o


   5  11   9         36.33         33.16         4.25 o


  -6  12   9         29.43         29.58         2.74 o


  -5  12   9          3.65          1.11         1.44 o


  -4  12   9         42.61         56.20         4.08 o


  -3  12   9         37.97         65.59         4.32 o


  -2  12   9          1.30         -1.45         1.63 o


  -1  12   9        261.78        267.65         7.21 o


   0  12   9         13.43         19.18         2.26 o


   1  12   9         10.35         12.05         2.14 o


   2  12   9          4.07          2.73         1.98 o


   3  12   9          3.63          9.31         2.95 o


   4  12   9         50.87         42.83         5.11 o


   5  12   9          1.81          0.44         3.22 o


  -5  13   9         53.92         55.72         5.56 o


  -4  13   9        113.81        137.84         6.50 o


  -3  13   9          5.29         10.33         2.34 o


  -2  13   9         27.82         34.48         3.66 o


  -1  13   9        204.35        226.30         6.27 o


   0  13   9          6.28          7.06         2.26 o


   1  13   9          9.00          7.16         1.73 o


   2  13   9          0.18         -1.33         1.96 o


   3  13   9        178.71        176.78        11.36 o


   4  13   9         71.91         96.31         5.86 o


  -5  14   9          0.99         -0.20         2.51 o


  -4  14   9         84.88         93.33         6.51 o


  -3  14   9         49.33         42.51         3.98 o


  -2  14   9         10.43         11.74         3.18 o


  -1  14   9        153.14        149.08         6.02 o


   0  14   9        194.32        188.88         6.69 o


   1  14   9         38.92         40.19         2.58 o


   2  14   9         14.44          8.09         3.23 o


   3  14   9        199.36        244.54        13.78 o


   4  14   9        139.50        161.59        11.58 o


  -5  15   9         12.75         16.19         5.26 o


  -4  15   9          7.84         12.91         3.75 o


  -3  15   9         94.99         98.55         6.01 o


  -2  15   9         46.32         56.70         5.80 o


  -1  15   9          3.73          6.01         2.88 o


   0  15   9          0.04          0.70         2.01 o


   1  15   9        111.01        119.30         4.45 o


   2  15   9         28.63         27.11         4.27 o


   3  15   9          5.69          1.33         8.40 o


  -4  16   9          3.90         -0.04         3.43 o


  -3  16   9          3.94          3.21         2.39 o


  -2  16   9         74.90         85.49         5.07 o


  -1  16   9         31.27         44.36         3.29 o


   0  16   9         40.65         49.27         4.74 o


   1  16   9         45.59         55.68         5.32 o


   2  16   9         65.57         64.52         6.74 o


   3  16   9         75.64        103.75        10.25 o


  -4  17   9          0.32          1.23         3.32 o


  -3  17   9         22.26         18.54         3.26 o


  -2  17   9        229.07        225.33         9.09 o


  -1  17   9         19.41         20.46         4.64 o


   0  17   9          0.14         -1.10         1.84 o


   1  17   9         37.42         49.10         5.68 o


   2  17   9         26.07         25.34        10.25 o


  -3  18   9          5.05          4.51         2.94 o


  -2  18   9          4.79         -0.79         2.67 o


  -1  18   9         57.75         64.39         6.01 o


   0  18   9         50.12         35.72         3.90 o


   1  18   9         25.41         22.53         4.42 o


   2  18   9         76.66         93.00        10.52 o


  -2  19   9        123.63        120.88         6.93 o


  -1  19   9          2.06          5.36         2.81 o


   0  19   9          0.32          1.97         4.05 o


   1  19   9        164.33        185.76         9.55 o


  -6   0  10         42.49         57.63         4.22 o


  -4   0  10          2.78          2.72         2.33 o


  -2   0  10          1.30          3.46         1.64 o


   0   0  10        198.35        178.80        11.40 o


   2   0  10          0.04          0.95         2.53 o


   4   0  10         39.66         52.69         3.02 o


  -7   1  10          0.31          1.03         1.88 o


  -6   1  10         65.96         74.09         3.65 o


  -5   1  10         11.16         10.57         1.87 o


  -4   1  10          3.36          2.77         1.57 o


  -3   1  10        115.79        155.35         3.63 o


  -2   1  10         10.26         10.57         1.51 o


  -1   1  10         84.98         85.33         3.95 o


   0   1  10          0.69          1.21         1.22 o


   1   1  10        301.99        316.20        13.51 o


   2   1  10          4.74          6.13         1.38 o


   3   1  10        177.68        146.51         3.99 o


   4   1  10         12.93          6.23         1.29 o


   5   1  10         13.74          8.98         1.93 o


  -6   2  10          4.61          0.21         1.71 o


  -5   2  10        130.87        111.35         3.69 o


  -4   2  10          7.84          8.56         1.76 o


  -3   2  10        147.76        159.95         3.46 o


  -2   2  10        201.50        231.81         4.28 o


  -1   2  10        861.22        963.25        18.80 o


   0   2  10         87.77         76.18         4.14 o


   1   2  10         17.64         17.55         1.78 o


   2   2  10        140.79        115.87         3.47 o


   3   2  10        247.51        215.87         5.88 o


   4   2  10          1.93          3.03         1.57 o


   5   2  10          0.76          0.20         1.43 o


  -6   3  10         81.64         61.37         3.47 o


  -5   3  10          4.17          5.72         1.99 o


  -4   3  10         15.05         30.50         2.10 o


  -3   3  10         23.30         16.44         2.15 o


  -2   3  10        274.03        296.98         5.06 o


  -1   3  10        127.03        127.91         3.21 o


   0   3  10        294.42        301.71         6.30 o


   1   3  10        160.37        160.01         6.95 o


   2   3  10          2.29          1.75         1.45 o


   3   3  10          5.84          4.59         1.04 o


   4   3  10          6.89          3.20         1.46 o


   5   3  10          2.65          1.46         1.64 o


  -6   4  10          0.01          0.44         1.47 o


  -5   4  10         90.84        123.27         4.28 o


  -4   4  10         17.81         17.03         2.19 o


  -3   4  10         25.99         36.24         2.38 o


  -2   4  10          1.53          2.92         1.17 o


  -1   4  10        110.51         87.40         3.28 o


   0   4  10         61.95         55.27         2.91 o


   1   4  10        128.39        113.93         4.32 o


   2   4  10        273.32        229.28        16.07 o


   3   4  10        204.51        163.24        12.64 o


   4   4  10         31.77         23.61         1.95 o


   5   4  10          1.48          1.95         1.40 o


  -6   5  10         37.63         47.57         3.23 o


  -5   5  10         30.28         41.65         2.82 o


  -4   5  10          1.82         -1.19         1.34 o


  -3   5  10          0.27          0.15         0.99 o


  -2   5  10        106.25         95.15         3.73 o


  -1   5  10        169.77        156.77         7.79 o


   0   5  10         26.44         29.61         1.97 o


   1   5  10         48.91         50.68         3.59 o


   2   5  10         60.66         38.18         2.43 o


   3   5  10        118.51         79.73         7.46 o


   4   5  10         32.92         19.08         1.95 o


   5   5  10          3.10          2.24         1.18 o


  -6   6  10          9.93          3.25         1.78 o


  -5   6  10         51.97         54.10         2.67 o


  -4   6  10          6.47          9.71         1.91 o


  -3   6  10        136.95        147.57         3.65 o


  -2   6  10          7.89         13.81         1.46 o


  -1   6  10          4.35          4.52         1.04 o


   0   6  10        210.32        208.97         8.96 o


   1   6  10         17.78         11.84         1.64 o


   2   6  10        509.87        487.00        11.19 o


   3   6  10         17.28         15.91         1.68 o


   4   6  10         36.13         35.93         2.83 o


   5   6  10          0.13          0.44         1.39 o


  -6   7  10        101.80         89.54         4.31 o


  -5   7  10          6.46          8.51         2.07 o


  -4   7  10         28.78         25.16         1.95 o


  -3   7  10        186.83        232.65         7.11 o


  -2   7  10          7.87          4.67         1.21 o


  -1   7  10          0.20          0.76         0.87 o


   0   7  10          6.66          9.61         1.89 o


   1   7  10          1.38          0.54         0.79 o


   2   7  10         25.32         16.01         2.24 o


   3   7  10         14.96         12.27         1.73 o


   4   7  10         36.37         34.13         9.82 o


   5   7  10         68.91         63.01         4.51 o


  -6   8  10        162.40        187.09         5.51 o


  -5   8  10         19.44         17.62         2.70 o


  -4   8  10         13.47         16.61         2.12 o


  -3   8  10         34.72         41.49         2.47 o


  -2   8  10         43.29         44.14         4.11 o


  -1   8  10         28.44         23.87         2.54 o


   0   8  10          9.79          7.51         1.62 o


   1   8  10         10.10          9.36         1.76 o


   2   8  10        115.48        111.40         8.39 o


   3   8  10         16.83         12.95         4.02 o


   4   8  10         11.51         11.73         2.64 o


  -6   9  10          0.85         -0.90         1.78 o


  -5   9  10        119.19        118.46         4.38 o


  -4   9  10          7.49          2.62         1.38 o


  -3   9  10        442.68        409.17        17.53 o


  -2   9  10          7.81          8.00         2.06 o


  -1   9  10        170.28        171.13         6.82 o


   0   9  10         19.53         23.58         2.97 o


   1   9  10         24.15         29.05         2.81 o


   2   9  10         40.20         32.17         3.02 o


   3   9  10          9.01          3.02         3.65 o


   4   9  10         52.65         53.47         5.46 o


  -5  10  10         48.25         33.75         2.63 o


  -4  10  10          9.32          9.06         1.50 o


  -3  10  10        117.24        116.34         5.12 o


  -2  10  10          3.90          2.16         1.96 o


  -1  10  10          4.21          2.54         2.11 o


   0  10  10         63.73         76.35         4.13 o


   1  10  10          2.57         -1.41         1.78 o


   2  10  10          2.81          3.41         2.50 o


   3  10  10         55.97         66.32         5.94 o


   4  10  10          7.71          3.61         3.99 o


  -5  11  10          3.06          2.24         2.12 o


  -4  11  10         54.95         81.04         4.39 o


  -3  11  10        112.34        111.25         5.10 o


  -2  11  10         49.42         53.79         4.50 o


  -1  11  10          5.20          4.68         1.97 o


   0  11  10         44.92         63.35         4.35 o


   1  11  10        122.73        111.85         4.21 o


   2  11  10          3.32          0.04         2.00 o


   3  11  10          2.02          1.15         2.31 o


   4  11  10         33.94         32.11         5.17 o


  -5  12  10         81.08        101.06         6.27 o


  -4  12  10        151.94        165.35         8.33 o


  -3  12  10          1.51         -0.57         2.39 o


  -2  12  10         40.57         30.57         3.01 o


  -1  12  10         77.49         92.74         5.15 o


   0  12  10         17.70         20.65         2.44 o


   1  12  10          0.52          2.11         2.07 o


   2  12  10          0.00          2.69         2.30 o


   3  12  10         44.88         39.95         9.80 o


  -4  13  10          0.01         -0.43         2.29 o


  -3  13  10          0.79          5.85         2.50 o


  -2  13  10          1.55          2.77         2.05 o


  -1  13  10         21.04         21.85         2.90 o


   0  13  10         63.58         56.95         3.36 o


   1  13  10         22.37         18.45         2.53 o


   2  13  10          2.57          2.48         2.45 o


   3  13  10          0.09         -0.07         3.72 o


  -4  14  10          0.92          0.04         2.97 o


  -3  14  10         60.83         60.56         3.84 o


  -2  14  10         13.60          8.58         2.17 o


  -1  14  10          2.23          0.25         1.78 o


   0  14  10         50.52         58.65         3.68 o


   1  14  10          3.82          9.64         3.34 o


   2  14  10        119.93        130.94         8.80 o


   3  14  10          2.70          0.42         3.24 o


  -3  15  10          6.39          4.15         2.25 o


  -2  15  10         10.55         13.20         3.24 o


  -1  15  10         28.05         22.01         3.14 o


   0  15  10         73.84         89.07         4.74 o


   1  15  10         22.21         20.44         4.37 o


   2  15  10          1.79          1.68         3.02 o


  -3  16  10          1.86         -0.47         1.99 o


  -2  16  10          3.50          5.49         3.05 o


  -1  16  10         61.42         52.14         4.97 o


   0  16  10          6.08          5.44         2.61 o


   1  16  10         12.55         14.66         4.22 o


  -2  17  10          1.33          8.82         5.08 o


  -1  17  10          2.45          2.36         2.54 o


   0  17  10         59.37         66.24         5.57 o


  -5   0  11         94.28         96.46         6.50 o


  -3   0  11        121.89        114.40         6.07 o


  -1   0  11         62.87         57.10         3.66 o


   1   0  11          0.40          5.29         2.59 o


   3   0  11          8.63          3.02         2.41 o


  -6   1  11         11.63         19.63         2.51 o


  -5   1  11         11.64          7.60         1.76 o


  -4   1  11         41.96         40.98         3.05 o


  -3   1  11         14.29         17.51         2.10 o


  -2   1  11         30.85         18.24         2.18 o


  -1   1  11        560.72        536.00        26.77 o


   0   1  11          1.99          3.07         1.40 o


   1   1  11         21.84          9.82         1.88 o


   2   1  11        137.62         97.84         3.96 o


   3   1  11          3.73          1.51         1.09 o


   4   1  11          0.54          2.29         1.17 o


  -6   2  11         86.58         98.00         4.97 o


  -5   2  11         38.71         32.53         2.64 o


  -4   2  11          1.68          1.21         1.54 o


  -3   2  11         19.55         17.35         2.37 o


  -2   2  11         19.47         23.85         1.87 o


  -1   2  11        160.47        159.76         7.18 o


   0   2  11          2.16          3.12         1.14 o


   1   2  11        282.30        249.35        18.15 o


   2   2  11         45.84         39.70         4.17 o


   3   2  11         53.59         44.54         5.31 o


   4   2  11         75.31         59.64         2.29 o


  -5   3  11          0.61          3.07         1.60 o


  -4   3  11          7.91         12.18         2.08 o


  -3   3  11          4.18         -1.36         1.36 o


  -2   3  11          9.59          8.50         1.49 o


  -1   3  11         66.88         64.86         2.92 o


   0   3  11        220.35        202.59         9.55 o


   1   3  11         14.85         12.52         2.45 o


   2   3  11         21.48          9.78         1.27 o


   3   3  11          9.03          5.18         1.78 o


   4   3  11         26.23         17.37         1.85 o


  -5   4  11         22.89         29.45         2.65 o


  -4   4  11          0.04          2.62         1.62 o


  -3   4  11          1.42          0.48         1.19 o


  -2   4  11         94.63         92.73         4.68 o


  -1   4  11          0.94          0.75         1.05 o


   0   4  11          0.85         -0.40         1.24 o


   1   4  11         43.28         34.31         2.58 o


   2   4  11          2.49          4.40         1.36 o


   3   4  11          7.17          5.22         1.59 o


   4   4  11         22.62         14.67         1.77 o


  -5   5  11          5.89          4.96         2.06 o


  -4   5  11          8.43          8.18         1.59 o


  -3   5  11         23.74         11.04         1.87 o


  -2   5  11         39.30         50.88         5.13 o


  -1   5  11          3.36          1.41         1.09 o


   0   5  11          2.18          2.50         1.35 o


   1   5  11        101.88        110.32         4.53 o


   2   5  11         15.58         10.71         1.57 o


   3   5  11         12.66          5.56         1.68 o


   4   5  11         76.44         75.03         4.69 o


  -5   6  11         84.68         55.00         2.91 o


  -4   6  11        119.02        113.61         5.31 o


  -3   6  11         44.21         33.42         3.07 o


  -2   6  11        115.73         93.83         8.63 o


  -1   6  11         16.98         13.04         1.63 o


   0   6  11         85.04         80.82         3.87 o


   1   6  11         42.79         39.24         3.44 o


   2   6  11         87.86         73.38         5.25 o


   3   6  11          7.42          8.09         3.70 o


   4   6  11         36.44         28.01         2.69 o


  -5   7  11          0.00          1.25         1.58 o


  -4   7  11         35.94         21.26         2.60 o


  -3   7  11          0.29         -0.36         1.17 o


  -2   7  11         54.84         36.20         4.75 o


  -1   7  11         41.45         53.76         3.89 o


   0   7  11          7.63          6.10         1.93 o


   1   7  11        121.18        123.08         4.39 o


   2   7  11         13.42         14.06         2.54 o


   3   7  11          1.26          1.37         2.53 o


  -5   8  11          2.89          4.44         1.56 o


  -4   8  11         26.66         33.93         3.17 o


  -3   8  11          3.11          2.97         2.58 o


  -2   8  11        156.30        168.57         6.74 o


  -1   8  11         16.45          8.97         2.03 o


   0   8  11         12.51         11.12         2.09 o


   1   8  11         66.48         65.10         3.76 o


   2   8  11         55.39         39.33         5.82 o


   3   8  11          6.73          3.11         3.68 o


  -4   9  11         59.37         65.00         5.09 o


  -3   9  11        188.19        225.09         8.23 o


  -2   9  11         67.98         74.32         3.76 o


  -1   9  11          6.73          4.65         1.65 o


   0   9  11         14.25         16.49         2.72 o


   1   9  11        119.48        117.97         4.14 o


   2   9  11          1.42          0.97         4.48 o


   3   9  11         19.74         14.63         3.57 o


  -4  10  11          1.88          2.32         2.91 o


  -3  10  11        353.93        411.20        10.59 o


  -2  10  11         20.07         22.29         3.04 o


  -1  10  11          5.48          7.87         2.64 o


   0  10  11         25.27         18.71         3.27 o


   1  10  11          5.46          4.65         2.02 o


   2  10  11         41.01         36.56         9.74 o


   3  10  11         38.55         43.25         5.32 o


  -4  11  11         21.79         24.30         4.03 o


  -3  11  11         70.82         70.10         5.26 o


  -2  11  11         18.71         24.22         3.03 o


  -1  11  11          8.71          6.57         2.19 o


   0  11  11         47.39         44.85         4.22 o


   1  11  11        213.21        173.82         6.10 o


   2  11  11         28.57         17.25         4.09 o


  -3  12  11         30.66         34.43         4.29 o


  -2  12  11        125.58        148.10         5.91 o


  -1  12  11         20.43         13.25         3.01 o


   0  12  11         32.06         22.70         3.62 o


   1  12  11         14.98         11.91         3.20 o


   2  12  11         43.05         44.77        12.15 o


  -3  13  11         29.80         34.26         3.19 o


  -2  13  11          1.48          2.17         2.39 o


  -1  13  11          0.38         -2.98         2.98 o


   0  13  11         97.86        101.69         4.34 o


   1  13  11         14.76         17.08         3.68 o


  -2  14  11          2.24          1.66         2.05 o


  -1  14  11          1.91          3.44         1.99 o


   0  14  11         22.85         20.25         2.77 o


  -4   0  12         10.46         10.48         3.01 o


  -2   0  12         69.24         79.53         7.77 o


   0   0  12        107.94        115.98        15.65 o


   2   0  12          3.65          3.03         3.29 o


  -4   1  12          0.22          0.24         1.35 o


  -3   1  12         61.43         60.74         4.10 o


  -2   1  12          0.03         -1.37         1.37 o


  -1   1  12         19.48          8.62         3.16 o


   0   1  12        169.51        153.00         9.72 o


   1   1  12          1.17          1.23         1.62 o


   2   1  12         25.16         13.79         2.92 o


   3   1  12          0.05          4.96         2.25 o


  -4   2  12         30.72         29.29         2.45 o


  -3   2  12         24.27         23.60         2.68 o


  -2   2  12         46.32         22.66         3.61 o


  -1   2  12        233.74        213.87        12.84 o


   0   2  12          1.15         -0.51         1.06 o


   1   2  12         21.17         11.58         1.75 o


   2   2  12         58.30         31.90         3.59 o


  -4   3  12         12.41         17.89         2.14 o


  -3   3  12          3.34          5.43         1.50 o


  -2   3  12          9.00          6.61         1.93 o


  -1   3  12         16.03         11.49         2.86 o


   0   3  12          1.87          4.07         1.46 o


   1   3  12         31.79         22.38         3.58 o


   2   3  12         22.69          9.90         2.16 o


  -4   4  12          3.35          4.08         1.57 o


  -3   4  12          6.10         12.01         2.54 o


  -2   4  12          4.60          3.10         1.58 o


  -1   4  12         84.48         73.30         7.25 o


   0   4  12         76.31         78.19         5.19 o


   1   4  12          0.23         -0.64         1.99 o


   2   4  12         18.01         11.24         4.16 o


  -4   5  12          6.89          4.67         2.01 o


  -3   5  12          5.58          4.57         1.63 o


  -2   5  12         37.04         22.01         2.49 o


  -1   5  12          8.39          3.45         2.45 o


   0   5  12          6.88          6.92         2.69 o


   1   5  12         31.87         25.61         5.49 o


   2   5  12         90.51         68.27         7.01 o


  -4   6  12        244.02        249.07        20.33 o


  -3   6  12         20.50         17.60         3.51 o


  -2   6  12         27.63         43.24         3.91 o


  -1   6  12          5.38          8.14         2.04 o


   0   6  12          4.79          5.00         2.05 o


   1   6  12          2.53          1.57         1.57 o


   2   6  12          0.03          3.71         3.51 o


  -3   7  12         31.10         31.20         3.87 o


  -2   7  12        110.34        121.15         5.35 o


  -1   7  12         12.92         18.91         2.66 o


   0   7  12         20.71         21.35         4.98 o


   1   7  12          2.17          0.85         3.04 o


   2   7  12          0.55          0.99         2.51 o


  -3   8  12        121.55        106.14         5.31 o


  -2   8  12          7.07          3.36         1.98 o


  -1   8  12          4.82          3.37         1.76 o


   0   8  12          0.20         -2.01         2.26 o


   1   8  12         16.45         11.79         2.67 o


  -2   9  12         14.92         11.52         2.89 o


  -1   9  12         95.79        116.53         8.53 o


   0   9  12          2.63          1.94         2.57 o


   1   9  12         24.93         23.46         3.40 o


  -2  10  12          3.61          2.03         4.23 o


  -1  10  12          0.27         -0.51         2.31 o


   0  10  12          3.21         -0.97         2.42 o


  -1   0  13        147.61        151.94        22.06 o


  -1   1  13         34.08         20.26         5.10 o
